# Supplementary material for: Complete Genome Sequences of One Prodigiosin-Producing Serratia marcescens Strain ZPG19
Source: Front Bioeng Biotechnol. 2021 May 11;9:665077. doi: 10.3389/fbioe.2021.665077 (PMC8144439; doi:10.3389/fbioe.2021.665077)
Supplement: Supplementary file 1 [file Data_Sheet_1.FASTA]

>chr
CTATGAAGATAATGTTCTGATTAAATTGGAGAAATCTTCTTTGATGTCGTGACTTTCCTCACGCAACTGCTCGATCTTCC
GGCAGGCGTGCAACACCGTGGTATGGTCGCGGCCACCAAACGCATCGCCGATTTCCGGCAGGCTGTGGTTGGTGAGTTCC
TTCGCCAGCGCCATCGCCATCTGGCGCGGGCGGGCAACGGATCGCGAACGCCGCTTGGACAGCAAATCCGCGACTTTAAT
CTTGTAATACTCCGCCACCGTCTTTTGGATATTGTCGATGGTGACCAGCTTTTCCTGCAGCGCCAGCAGATCGCGCAGCG
CTTCGCGCACGAAATCGATGGTGATGGCCCGGCCGGTAAAGTTGGCGTTGGCGATCACGCGGTTCAGCGCCCCTTCGAGC
TCACGCACGTTGGAACGCAGGCGCTTGGCGATGAAGAACGCCACTTCGCCCGGCAGGCGAATGTCGTTTTCGTCGGCCTT
TTTCATCAGGATCGCCACGCGGGTTTCCAGCTCCGGCGGCTCGATCGCCACCGTCAGCCCCCAGCCGAAGCGGGACTTCA
GACGATCTTCCACCCCGTTGATCTCTTTAGGGTAGCGATCCGAAGTCAGGATGATCTGCTGATTGCCTTCCAACAGGGCG
TTAAAGGTATGGAAGAACTCTTCCTGCGAACGCTCCTTGTTGGCAAAGAATTGGATGTCATCGATCAGCAACGCGTCGAC
CGAACGGTAGTAGCGCTTAAACTCTTCGATGGCATTGTTCTGCAACGCTTTGACCATGTCCTGCACAAAGCGTTCCGAGT
GCATGTAGACCACTTTGGCGTTGGCCTTGCGCGCCATGATACCGTTGCCGACCGCGTGCAGCAGGTGAGTTTTACCCAGG
CCGGTGCCGCCATACAGGAACAAAGGGTTGTAGGCGCCGCCCGGATTGTCCGCCACCTGGCGAGCCGCCGCGCGCGCCAG
CTGGTTGGACTTACCCTCGACGAAGTTGTCGAAGGTGTGTTTGGGGTTGACGTTGGAGCGATAAGAGAGCTCGGGTTGCG
CCGCCGCGTTGTCCCAGCTCGGGCGCGAAGGCGCGGCCGTGCGCGCCGCCGGAGCCGCAGGGGCGCTGCTGACGCTGGCG
GTCACGGTCTGGCTGATCACCTGCGTGATCGGCTTGCTGCCGACTTCAAAACGCAGCAAAGGCGCGTCCGTGCCGCAGAA
ATCATTCAGCAGACCATTGATGTTGTTTAAGTACTTATCGCGAACCCAATCCAGCACAAAACGGTTAGGCGCGTACAGCG
CCAGGGTGTTGTCACTCAGTTCCGCCTGCAATGGGCGAATCCACATACTAAATTCTGTGGCAGGTAACTCATCCTGCAAT
CGGGCAAGACACTGCTGCCAAAGCGAAAGTGACACGGCGGACTCCACTCGAACAAGATCAATAAAGAAAAGAAACGGGCA
ACTTTTTTATAACTCATGATTTTTGACACATACCCGGCATCGGCTGTTTGCCTGTGGGGGATGCGAACCGCCTTTCACGG
TTTGTGTCCCTCACGATCCCGGCATGAGGGATCGCGATCGGAATGACGGATCATAGCGCAATCCGAGCAAGAGATCCTCC
CCTTCCTCACAGATTAGATCCATTTTATCCACAGGCCGCGGCCGGCGGCGATCTTTTCACCGCCAGCGCCGAATGACCGC
GCAGATCCCGGCCGCTGCGCCGCGTTTTTTACATTGTCAACCGGTTATACCCTGTTATCCACGCCGGATCCTGCGATCGC
GCGCAAAGGATCTCACGGGGATCCTTGCGATTTCACCCCGAGTCCGTATAATCTTCGCCCTACGTGTGATACCTGGTTCC
TTATGGTGCGTCATTAGCCAGACAGGATTCTGCGGTGACCACGGGCCAAGACCGGATTTTGTTCCGTTATTGGCAGACAA
CCAGGTAGGCTGGCGCGATGCGAATTGACTCAGGACTGTACAATTATTACAATCCCGCTTCTTTATGTATTGCGATTGAG
GCGTCGGTCATCTTCACGCCGAGTAGCCAAACGCGTTTACTGATCAGTAATTATTTTAAGTTTAGGTAGAAATCGCTATG
AAACGCACTTTCCAACCGTCCGTATTGAAGCGCAACCGTAGCCACGGTTTCCGTGCTCGTATGGCCACCAAAAATGGTCG
TCAAGTTCTGGCCCGCCGTCGTGCGAAAGGCCGTGCTCGTCTGACTGTTTCTAAGTAATAAAGCTAACCCGCTGAGTGGT
TAAGCTCGCTTTTCCCAGGGAGTTACGTTTGTTAACTCCCACTCATTTCACTTTCGTCTTCCAGCAGCCACAACGGGCTG
GCACGCCGCAAATCACCATCCTCGGCCGCCTGAACCAGCTGGGGCATCCCCGCATCGGTCTTACCGTCGCCAAAAAACAC
GTCAAACGCGCGCACGAGCGTAATCGGATCAAACGCCTAACCCGCGAGAGCTTCCGCCTGCGCCAGCACGAATTACCGGC
GATGGATTTTGTCGTGGTGGCCAAAAAGGGGATAGCGGATTTGGATAACCGCGCGCTGACGGAAGCTTTGGATAAATTAT
GGCGTCGCCACTGTCGCCAGGCTCCCGCATCCTGATCGGGCTGGTGCGGGCCTATCAGCTCGTCATCAGCCCGCTGCTAG
GGCCTCGTTGTCGCTTCCAGCCGACATGCTCTCATTACGCAATTGAGGCATTAAGCAGGTTTGGCATGATAAAAGGCAGT
TGGTTAGCATTGAAACGCGTATTAAAATGCCACCCTTTGAACCCAGGTGGCGATGATCCGGTGCCGCCAAAAACCGACGA
TAACAGAGAACACTAACGATGGATTCGCAACGCAATCTTCTTCTCATCGCTCTGCTGTTCGTGTCTTTCATGATCTGGCA
GGCATGGCAAACGGACAACGCTCCGCAGCCGGCCGCACAGACCACGCAACAGACTTCGAACGCAGTAGCCGGTGATGCCG
CCAGCCAGGCCGTGCCAGCCAGTGGTCAGGGTAAGCTGATTACCGTGAACACCGACGTGCTGTCACTGACCATCAACACC
CGTGGTGGCGATATCGAGCAGGCTAAACTGTTGGCCTACCCGGATACTCTGGGTTCATCGACTCCGTTCCAACTGCTGGA
AACCACCCCGTCGTTCGTCTATCAGGCGCAAAGCGGCCTGACCGGTAAAAACGGCCCGGACAACCCGGCCAACGGCGAAC
GCCCGCTGTATCAGGCGGCGCAGGACAGCTACACCCTGCCGGAAGGCCAGGACGAGCTGCGCATCCCGCTGACCTACACC
GATAAAGACGGCGCGGTCTACACCAAGACCTTCGTGCTTAAACGCAACCACTATGCGGTCGGCGTGGATTACAGCATCGA
CAACAAAGGCGCGACGCCGCTGGAGCTGACCCTGTTCGGCCAGCTGAAGCAGACCACCGAATTGCCTAAGCACCGTGACA
CCGGCAGCAGCAACTTTGCGCTGCACACCTTCCGCGGCGCGGCGTACTCGTCCAGCGAGGACAAGTACCAGAAATACGCG
TTCGACAAAGATGAAAACCTGAGCGTCACCACCAAAGACGGTTGGGTCGCCATGCTGCAGCAGTACTTCGCCACCGCGTG
GGTGCCGGCGACCAAGGGTGACAACACCTTCTACACCGCCAAACCGGGCGACAACCTGTCCACCATCGGCTTCAAATCTA
CGCCGGTCGTGGTGCAGCCGGGCGCTCAGCAGCAGCTGAACGCGACCCTGTGGGTCGGCCCGGAGCTGCAGGACCAGATG
GCCCAGTTGGCGCCGCACCTGGATCTGACCGTGGATTACGGTTGGCTGTGGTTCATCTCCCAGCCGCTGTTCAAACTGCT
GAAGTTCATCCACGGCTTTATCGGCAACTGGGGCTTCTCCATCATCATCATCACCTTCATCGTGCGCGGCATCATGTACC
CGCTGACCAAGGCGCAGTACACCTCGATGGCGAAAATGCGCATGCTGCAGCCGAAGCTGCAGGCGATGCGCGAGCGCATC
GGTGATGACAAACAGCGCATGAGCCAAGAGATGATGGCGCTGTACAAGGCGGAGAAAGTGAACCCGCTCGGCGGCTGCCT
GCCGCTGATCATTCAGATGCCGATCTTCCTGGCGCTGTACTACATGCTGATGGGTTCGGTCGAGCTGCGCCACGCGCCGT
TCGCCCTGTGGATCCATGACCTGTCGGCGCAAGACCCGTACTACATCCTGCCAATCCTGATGGGCGTGACGATGTTCTTC
ATTCAGAAGATGTCGCCGACCACCGTGACTGATCCGATGCAGCAGAAAATCATGACCTTCATGCCGGTGATCTTCACAGT
GTTCTTCCTGTGGTTCCCGTCCGGTCTGGTGCTGTACTACATCGTCAGCAACCTGGTGACCATCCTGCAGCAGCAGCTGA
TTTACCGTGGTCTGGAAAAACGCGGTCTGCACAGCCGCGACAAGAAAAAAAGCTAAGCGTAGTGTAGGGGTTCGGCGCGC
CGACCCTTGCAGTAACACCAAAGGCGGTCATTAGACCGCCTTTTTGCATCTTAATCGTCAGAGAGAACCGTTATGAGCAC
CACCGATACCATCGTAGCCCAAGCCACCCCGCCGGGACGCGGCGGCGTCGGCATTCTGCGCATTTCCGGAAGCAAGGCCA
AAGACGTCGCCCAGGCGTTGCTCGGCAAGCTGCCGAAGCCGCGCTACGCTGACTATCTGCCGTTCCGCGACGCCACGGGC
GCCACCCTCGATCAGGGCATCGCGCTGTGGTTTCCGGGGCCGAACTCCTTTACCGGCGAAGACGTGCTGGAGCTGCAGGG
CCACGGCGGGCCGGTGATCCTCGATCTGTTGCTCAAGCGCGTGCTGGCGCTGCCCGACGTGCGCATTGCGCGGCCCGGCG
AGTTCTCCGAGCGCGCGTTTCTCAACGACAAACTCGATTTGGCGCAGGCCGAAGCGATTGCCGATCTGATCGACGCCAGC
TCCGAGCAGGCGGCACGTTCGGCGATGAACTCGCTGCAAGGCGCGTTTTCCACCCGCATCCACCAGCTCGTGGAAGCGCT
CACTCACCTGCGAATCTACGTGGAAGCGGCGATCGACTTCCCGGACGAGGAAATCGACTTCCTGTCCGACGGTAAAATCG
AGGCACAGCTCAACGACGTCATGGCGGATCTGGACAGCGTGCGCGGCGAAGCGCGCCAGGGCAGCCTGCTGCGTGAAGGG
ATGAAGGTGGTGATCGCCGGGCGCCCCAACGCCGGCAAATCGAGCCTGCTCAATGCGTTGGCCGGGCGCGAGGCGGCGAT
CGTCACCGATATCGCCGGCACCACCCGCGACGTCTTGCGCGAACATATCCATATCGACGGCATGCCGCTGCACATCATCG
ACACCGCCGGCCTGCGCGACGCCAGCGACGAAGTGGAGCGCATCGGCATCGAACGTGCATGGAACGAGATCGAACAGGCC
GACAGGGTACTGTTTATGGTTGACGGCACCACCACCGCCGCTACCGAGCCGGCGGAGATCTGGCCGGAGTTTATGGCGCG
CCTGCCAGGCACGTTGCCGATCACCGTGGTGCGCAATAAGGCCGACATCACCGGTGAAACGCTGGGTCTGACGGAAGTGA
ATAACCACTCACTTATTCGCCTGTCGGCCCGCACCGGCGAAGGCGTCGATGTGCTGCGCGATCATCTTAAACAGAGCATG
GGCTTCACCAGCAACATGGAAGGCGGCTTCCTGGCGCGCCGCCGCCACCTGCAGGCGCTGGAACTGGCGGCGCAGCACCT
GGTGCAGGGCAAAGAACAGTTAGTGAGCGCTTACGCGGGGGAGCTGTTGGCCGAAGAACTGCGCCAGGCGCAGCTGGCCT
TGAGTGAAATCACCGGTGAATTCACCTCCGACGACCTGCTGGGCCGCATTTTCTCCAGCTTCTGTATCGGCAAGTAACAC
CGCCAGACACCTTCACGGCCGGGACAAGCCCTTGTTCCGGCCGTTTTTCTTTTCCGCTCTCGCTCTGCGCGCCGGCTCAC
AGAGCCGCCGCAGCGTCCCGCGCTATACTGGCCAGTCAGGAATCTCTCTCAGGAACGAGTCAACATGGCATTGACCCTCA
GGGTACTGCTGGAAAACCGCCGCGCCGCCGGCGCCAACCCGCTATTGCAGGCCAAGGCCGGGTTAAGCCTGCTGATTGAG
GATGATACGACGTCCATACTGTTCGATACCGGTCCCGACGACAGCTTTCTGCGCAATGCGGCGCTGATGGGTGTCGATCT
CTCCCGTATCACCGCGACGGTGCTCTCCCACGGCCACTATGACCACTGCGGCGGCGTCGCCTGGCTGCCAGACAACAGCC
GTATCATCTGCCACCCGCAGGTCGGCGATGAGCGCTATGCGGCGCTGAAGGTGCTGGGCCACACTCGGAAAATCAAAAAG
CTCTCTTTGGATATCGACTACTCGCGCCACCGCATGCAATACAGCCGCGAACCGCTGGCGATCGGCGATCGCTTTATGTG
GTCAGGCGAAATCGCGGTGCCCGCACCCCGCGCCTACGGGGTGATCGCCGGGGAGAACGCAGCGGTAGATTACGTTATTG
ACGAAGGGGTGCTGATTTACAAATCGGATCGCGGTCTGGTGATCGTGACCGGCTGTGGGCACCGCGGGATCGTGAATATC
GTGCGCCATTGCCAGCAAATCACCGGGATCGATCGGATCCACGCCTTGATCGGCGGTTTTCATCTACGCTGCGCTTCCCC
GCGCACGCTCTGGCGCGTCCGCCGTTTTTTGCGCCAGCATCAGCCGGAAAAGATTATGGGCTGCCACTGTACCGGCGCCT
GGGGCCGGCTATGGCTGCCGGAAGGGATCGCGCCGGCCACCGGCGATAGGCTGGTTCTGGATTAAGCGTGCCGCTTTACA
CCAACAACGTTGCGATTACCGCGATCCCGCAGCCCAGCACGACGACGCCGATCCCCTTTTGCCTGCCGTCGCCCCGTAGC
AAAAAATACAGTGATGGGATGAAAAAGACGGTCATCACGATAACGGGTATCGACCAGCCCGAGATGATCTTGATAATGCT
CGGGTTGATCGCGCCAATAAACGTACAGACAACGATATTCCCTGCGATGATTCTCTTTTTGCCCGCCACGCCGAAGGACG
TAATGCCATCGATCACGCCGGTCAACGTGCCGATATAGGCGCCGCCGGTCAGTAAACACAGCAACAGGGCAGCGCCTAAC
CACGCCGTGGCGTTGCCGGTCAAACCGGCGGTATAAAACAGCGCATCCACATTGCGGCTGTTAATGATTGAGATGTCATC
CAGCGTCAGCAAGCGGCTGATGGCGATAACGATCATGACGATAAACGCCATGATCAGTACCTTGCCAAACAGAATACTGC
GCGCCTGCGGTCGTAAGGCGCTTTTCGCAAAGCGTTGGATGCACGGGGTAAAGTTAAATGTAAAAAGAAAAATCGGCAGC
AGCAGCCACGTCTGCAATGAAATGCCAGGCGGCGCCTGCACCGCCTGCTGCCCCCCCGCAGGTTGTAACAGGAAAAACAC
CGCCAGGATCGCCACCAGTACGATAGAAACCAGTGCCATTCTGGAAATCAGGTGCTCGATTCGCTGACTAAACGCCAACC
ATGCCGCCGACAGCGCGGCACTCAGCAACAGCGAAATGCCGCCCCTGACCCAGAATCCGTTGTGGAAAAAAGACGCGACG
ACGTTGACCAAGGTGATGAAATTTATCAGCACGATAATAATCATCGACAAAATAAACAGCACACAGACGATTGCCGCTGC
CCGCTCGCCGATAAATGTCGATGATGCCGCCAGGAAATCTTTCTCCGGGTGCGAAATGATGAATTTGAAAAAAAGATAGT
GCGCCATCATCGATACCGACATGGCGATAACGATAAACAGCATGAACACTTTCATCCCCAGCACGCCCGGCCCCACCGCC
TGCGGCAAAAAGAAAATCCCGGCGCCAAATGCCGTGGAGAAGAAAGTGACAGGCCAATACAGGTGTGAGATTTTCATGAT
GATGCTCGACCATCATGGCTATGCGTGACGCATAGCCAGCTGGCACAAAAATGTCATTCGAAACAGGATTTGCCGAAGAA
GACCAGTAAAGAAGGCAAAGCGAAGTTATCGTAAAAAGTCGCGGCCGCACGATAGCCGTTAAGCACGTTGACGCGTGAAC
ACAGCGGAAAAACGCCAATATGCGACGTGTAATTATCAAAGATTTTATTGGGGGAAATGCGATACCGAATAGCCCTGAAC
GTCGCAGCATTTCCCGCCGCGCAGGTCGGTTTATTTTCCTTGATGATATCGAACGTGTGTTCACCCACCGTCATCTTCAC
ATTTCCGTCTTGGCGCTGAAAATACGCCTCTTTATCCATACGGTTTTTAATGTGGCGTTTAAAGCGATCCGCCATGTTTT
TTTCACTGACATAAAATGCATTGATATCAATGCCATGACGTTGATTCGACGCCAGAATGTAGTCGTTTATTTTTTCCGGA
ATAATGTACGGCGATGTCGCCATCTTCCTGAATTCGTTAGCGCCGTCTATCTCGCTGCCATCGCTTTTTTCCATATAGAA
ATCATTTATTTCCATCAAGAAGTCAGGCTGAACACTGAGCCGTCTGATGGATTCGGCAATGTAGTCAATGCAGAAGCGCG
CAGACTTTTCCACTTCACTGCTGACAGAAAAACGATCGTCCAAATTAACCACGGTATGCCCGCCGGAAATCACCACCTTA
TCCGTCAAAAAAGACGATGCCAGCGCGATGAGATCTTCAACGTTGTTATTTGAAACCTCATTGTTGATAACCTCAGCGAT
CCTATTCTGATCGGCTTTGTAGACGATAAAGCGATCTTCACCCTTCCAACCTTTTTTGCAGTTACATTTATATTCTTTAA
AAACAACACGTTCAGCTGTCTTATAAAAATCGGCGCTTTGCAGCGGCATTAATTCGAGATCTGGCATACCCTTCTTCCCT
ATTCGTAGCCAATGACGCCAACTTTTTATAACAATAGCTAATGTAAATTTAGTGACCTGACTCTGATAATTAATAAACAC
ACACAATAAATAGGGTTTTTGTGGGTTTGCTCACATTTTCAAGTTCAGGTTATTTTAACCATTTTAATTATGTGGTTTTG
TATTTCCAACAAACGAACGCGGAGAGGTGGGCGAGTGGTTTAAGCCAGATTTAAGAAACTAACCGTTTCTTAAATCCACA
CGAGTCATCGTGTCGTAGGTTCGAATCCTGCTCTCTCCGCCAACTTTTTCTTATCAGGCGATATTTTATGGGTTCATTGG
ACGCCGTCGATTCGAAAGCGGCTGGCTTCGGAACTGATTAATTTTATGCACGACCCCGTTACGCAACGCGATTTGAGGTC
TGAATAACCTTCGCCTTGCATGCCCCCATGCCCTCCTGCACAGCGCAAAAGCCAACAAATCGGATAATCCGCATAGTGTT
TTTTGATGATAAATCCTCAACTTAGTCTTAATCTAACACCCCTGCGTTCTTAGCGACCCTCTGTCATGGAGTGAACAATG
GCGTGTCATTTTGCCCGATGGACCCCGGCCTCCGCTGTTCTGGATACCCAGAGACTCTCCGACGAAGTGATAGCCGCCAC
CCGCACCTTTTCCGTTAAGCGCCGCACGCGTTACCTGCAAGGGCGCATTCTGCTCGCCGAAATGATGTTCTACCTGTACG
GCCTGCCGACGCTGCCCCCCATCGCCACCACGCCGACCGGCCGCCCCTGCTTCGCCGATCATCAGTTGCCCGATTTTAGC
CTCGCCTATGCCAGCAACACCGTGGGCGTGCTGCTTAGCGACGAGGGCAAAGTCGGACTGGATATCGAAGTGATGCGGGC
GCGCGGCAGCCGGCAAAGCGCGCTGCAGAACGCGCATCAGACGCCGGCGGAAAGTGCCTGGATCGGCGCGCAGGACGATC
GGCTGGAGGCGGAGACTCAGCTGTGGAGCATTCGGCAAAGCGTGCTGAAAATTTCCGGTCTCGGCAACAGCGGCCAATCC
ACGCTACGTCTGCATCCCTTCTCCGGTCACCTGCGCTCCAGCGCCACGCCGGACGTTCAGGTGATGAGCGACGCCGACGA
ATATCTGAGCTGGGCCTGCGCCGGCAGCCCCGAGCTGGATCGCCTGCTGTGCTGGCGCTACGAAGAGCGCGGCGGCCTGC
ACAAAGACGGGGAAATCTCGCCGCGCAGCCCGGCGGCATCCTCACGCTTCGTTAAACTGACGGGCCTGAAGACGCCAGGT
TGACGCGGCGCAAAGCGGATAACGCGGTCTTTACCGCACGAGTTACTGGATTAAATTGTAAAGACAGCTAAATGTTGAGC
AATCGCCTATTCTCGACCCGCGCTTTAGCCTACTATTCGCCCATGTTGTACGCTGAATCTGCTCATTCGAAAGGGAGAAT
CACCATGTCAGACCAAGCCTTAAAAATCGTCACTCTACTCGGCAGCCTGCGCAAAGGCTCCTACAACGCCATGGTGGCCC
GCGCCCTGCCTGGCCTGGCTCCGCAGGGCGTCACCATTGAAGCGCTGCCCTCCATCCGCGATATCCCGCTGTACGACGCC
GACATGCAACAGGGTGAAGGCTTCCCTGCCGCAGTCGAAGCGATAGCAGAGCAGATCCGCCAGGCCGACGGCGTGATCAT
CGTCACCCCCGAATACAACTATTCCGTGCCCGGCGGGTTGAAAAACGCCATCGATTGGCTGTCTCGCGTACCGAATCAGC
CGCTGGCCGGCAAGCCGGTGGCCATTCAAACCAGCTCAATGGGGCCGATCGGCGGCGCGCGCTGCCAATACCATCTGCGT
CAGATCCTGGTGTTCCTCGATGCGATGGTAATGAACAAGCCTGAGTTTATGGGCGGCGTGATCCAAAGCAAGGTCGATGA
ACAGGCCGGTGAACTGAGCGATCAGGGAACGCTGGATTTCCTGACCGGCCAGCTGTCCGCGTTCAGCGATTTTATTCGCC
GCGTGGAGTGAAGGTCTCGCGGCGCCCGCGGGGCGCCGCAACAGGACATGACGTCCGTCAATTTATTGAAATTAAAGCCA
TAGCATCATGTATTTTTTCATTTTAGCGTTATTTTTCGTTTCCATCACCAGTCCCGCTTTCGCCGCAGACATGCGTTATC
CCGCCGGTGAAGAACCGCTGGAGCTGCCTGCGCACAGCGCGCTCAACGCCCAGCTGTCGCGATCCGCGCAAAACCAGGAA
GATAAAAAACTGGGCGCCATGTCGCTGTACCTGACGCTGATGCGCGAAGACGGCCGCAATGTCTGGGCGCCCTACCAGCT
GGCGGTGTCGTCGGCGGAGAAAGGGCAAACCGAGCTGGCGGAGCGCTACCTGCAGCTGAGCGCCGACCGCGGCCTGTGGT
ACTACTACAACCTGCTGGAGGACGACGCCTTCAACAGCATCCAGCACTCCGCCACCTACCAATCTATCCTGGCCGCCACC
AAAGCGCGCTATCTGCAGCACGCTCGCCGCTATGAAGGCAAGGCCAGCTACGCGATACCGGACGGCGAAACGCCACCCGA
AGGGTGGCCAACGGTGATCTTCCTGCATACCTACGGCAAAGCCGCCGCCATCAGCCCCGAGGAGCGGCTGCTGTTCGGCG
AAATGGGCGTGGCCTACATCGAGCTCAACGGCACGCAGATGCTGTCGGAAAACAGCTTCCGCTGGTCGAATTACAGCGAC
GAGAGCACCCAAACCGCCATTCAGCGTACGCTGCAACAGCTGGCTCCGCAGCTAAAGCTGGATCCCCGGCGGATTTACCT
CAGCGCCCGCGGCCAGGGCGCGTTGCACGCCGCCAACCTGATCGCCAAGTACCCGCAGTTTTATGCCGGCGCGCTCTTGA
TCGCCCCCAACGGCGAGATCAAGCCGGCCCAGCAGTCGCTGGCGGCGCAAAAGAAAATCGTGATGGCGTATTACGATCGG
CAGAATTTCAGCGAACAGGCGCTGGCATTGCACTTCGCCAATCTGTTCGGGGAGGATAATCAGGTGCAAACGCTGCACTT
CGCCCAGGGAGAGGATGCCGCCGGCAGTTGGCAGGCGCGCTTCAGGCGGCCGTTGCAGTGGGTGTTGGATCAGGCGCCGG
ATGCGACGCCGGGCGTCTAGGGTTTCAGGGCCGACGGGCGTCGGCCCTTTGGCTGTCAATGGCCGTCGACGAAGACGATC
TTCAGCACGAACAGCAGCGCCACGACCACCACGCACGGGCTGATTTCACGCCAGCGGCCGGTGCCGAGCTTCATCACGCA
GTAGGAGATAAAGCCGAGCGCGATGCCTTCGGTGATCGAGAAACTGAACGGCATCATCACCGCGGTGACAAACGCCGGTA
CCGCTTCGGTCAGATCGTCCCACTTCACCCGCGCCAGGCTGGAGGTCATCAGCACGCCGACATAGATCAGCGCGCCGGCG
GCGGCATAAGCCGGCACCATGCCCGCCAACGGCGACAGGAAGATCACCAGCAGGAACAGCAGGCCGGTGACCACCGCCGT
CAGACCGGTGCGGCCGCCGACGGCGACGCCGGACGAGCTTTCGATGTAAGCGGTCACGGAAGAGGTGCCCGCCAGCGAAC
CGGCCACTGAGCTGATGCTGTCAACGTACAGCGCCTGCTTCATGCGCGGGAACTTGCCCTGGTTGTCGGTCAGGCCGGCT
TTATCGGTGACGCCGATCAGGGTGCCGGAAGAGTCGAACAGGTTCACCAGCATAAACGAGAAGATGACCCCGGCCAGCCC
GATGTTCAGCGCGCCGGCCACGTCGACCTGGCCCACCACCGAGGTGATGCTCGGCGGCAGGGAGAACAGGCCGCCGTATT
TCACGTCGCCCAGCATCCAGCCGATCAGGGTGGTGACCACGATCGACACCAGCACCGCCGCGTGGAAGTTGCGCGAAGAG
AGCACGGCGATGATGAAGAAGCCGAGCGCCCCCAGCAGCACGTTGTGCGAGGTCAGGCTGCCGATGGTCACCAGCGTGTC
CGGGTTGGCCACCACGATGCCGGCGTTTTTCAGCCCCATCATGCCGATGAACAGGCCGATGCCGCTGGTGATGCCGACGC
GCAGGCTGACCGGAATGTTGGCGATCATCCAGTAACGGATGCGGAAAATGGTCAGCAACAGCAGGCCGACCGCGCCCCAG
AAGATGGCGCCCATGCCCACCTGCCAGGAAATGCCCATCGCCCCGACCACCACGAAGGCGAAGAAGGCGTTCAGGCCCAT
CGCCGGCGCCAGCGCCACCGGCAGGTTTGCCAGCAGGCCCATAAAGATGCTGCCGAAGGCGGCGATCAAACAGGTGGTGA
CAAATACTGCCTGGGTATCCATGCCCGCTGCGCCCAAAATTTGCGGGTTAACGAACACGATATACACCATGGTGAGGAAG
GTGGTGATACCGGCAATCGTTTCCGTACGCGCCGTCGTGCCATGTTGCTTGAGTTTAAACACGCGCCCAAGCAAGCCTTG
CTCAGCGTCAAGGCCAGATACTGGTTTGGTCATTATCAGAATTCCGAAAATGGGAATGGACAGTCGCCGGCTATCCTATA
ACAAAAAGTGGGGCTTTTGACGCCGGTCACAGGTTTTTTTCGCCGTCTTTACGGCTAAACGCGTCAACGGCTTGTATTTA
CAGGCATTCATCCCCCTTGCCGCCCGCTGCGTTGCCGTTTGCCGGCACGGCCGATAAAATGGCCTATCGCCCCTCTATCC
CTATCCGTTAAAACAGGAATCCGCATGTCTTCGACCTTTATCGATAAGCTGGCGTTGATCGCGCTGAAAGATGACAAAGT
GGCGCTGGTGCGCTCGCACAACAAGACGCTGTTTTATATGCCGGGCGGAAAGCGCGAAGCGGACGAAACCGACGAACAGG
CGCTGTGCCGCGAAATCGACGAAGAGCTGACCGTTGCGCTGCTGTCGCAATCCATCGCGTTTTACGGCGAGTTCACCGGC
CCGGCGGACGGCAAGCAGGACGGTACCCAAGTGCGCATTCGCTGCTACCAGGCCGACTTTACCGGGCAGTTGCAGCCCGC
CGCCGAAATCGCCGAGCTGAAGTGGTGCGACAGCCGCGATCTGCCGCAGTGCTCACACGTCGCCGCGCTGATTTTGCACG
ATCTCAAGGCGCGTAACCTGATCAAGTGATCGCTGAGTCGCCTCAGCGGCGTTAACCCAAGGAACCTGTCCCGCATGAAT
CAGATTGACTGCATTTTGTTCGACTGCGACGGCACGCTGGTGGACAGCGAAGTGCTGTGCAGCAAAGCCTATGTGCACAT
GTTCGCCCGCTACGGCATTCATCTGTCGCTGGAAGAGGTGTTCAAGAAATACAAAGGGGTGAAGCTGTACGAGATCATCG
ATCGGGTCAACGCCGAGCAGGGCACTGACCTGGCAAAAGAGACGCTGGAGCCGCTGTATCGGCAGGAAGTGGCGCGGCTG
TTCGACAGCGAACTGCAGCAGATTGCCGGCGCCCGCGAGCTGCTGGCGCAGGTGACGGTGCCAGTCTGCACCGTCTCCAA
CGGGCCGGTCAGCAAGATGCAGCACTCGCTCGGCCTGACCGGCATGCTGCCTTATTTTGATGACCGGTTGTTCAGCGGCT
ATGACATTCAGCGCTGGAAGCCGGATCCGGCGATCGTGTTTCACGCCGCCGAACAGATGCAGGTGCCGGTGACGCGCTGC
ATCCTGGTGGACGACTCACCCGCCGGCGCGCAGGCCGGCATCAATGCCGGCATTCCGGTCTTTTACTTCTGCGCCGATCC
GCATAACCCGCCGATCGATCACCCGCTGGTGACAACGTTTGACGACCTGGCTCAATTGCCCGCGCTGTGGCGCGAACGCG
GCTGGCGGCTGACGGCCGATTAACTGGCCGGCAACGGCGGCTTGTTGCGCCACCAGCGCCAGGACCGCTTCAGCGCGCGG
GTTTGCGCGCCGAAGCGGCGGTTGACCGCATTGGCCAGCAGATCGAGCGCCAGGCAAAACACGAAATAGACCAGCGCCAC
GAACAGGAACACTTCCATCGGGTAGACCATGCTGCGGTTGTTGACCTGGGTCGCCAGGAAGGTCAGTTCGCCAACGCCGA
CGATATAAGCCAGCGAAGTGTCTTTGATCAGGGAGATCCACTGGTTGATGAACGACGGCACCATCATGCGCAGCGCCTGC
GGCAGCACGATCATGCGCAGCGTCTGCCAGCGGGTCAGCCCCAGAGAGAGCCCGGCCTGCCACTGGCCGGGGCCGATGGC
GGCGATGCCGGCTTTCACCGCATGGGCCAGATAGGCCGAGGCGATCAGCGCCAGCGCACACACCACGGTGGTGATTTCCG
GGATCTCGACGCCAAACACCATCGGCAGCAGGAAATAGGTCCAGAAGATCAGCATGATGACCGGAATGGCGCGGAAAAAG
CCCAACACCGCCGCCAGCAGTCCGGCGGCGACGCCGCGCGACATCGCCAGCGCCACGCCGAGTAAAGTGCCGAGCACCGC
CGAGGCCACGCCGGCCATCAGGCTGATCGCCAACGTCAGCGCCGCGCCACCCAGCGGCCCGTCCGGCCAGGTGCCCCACA
GCAGGTAACCCAGGTTGTCGTGAATCACGCTGAAATCCATCTCAATGCCCTCCCAGCGGTTTACGCTGTTGTCGCCACAT
GCCCCAGCCTTCCAGCAGCGCGATGATGGCGATATACAGTACCGTCGCCACGCCGAACGCCTGGAAGGTGCGCAGGGTTT
CGGTTTCGACCTGACGCGAGGCGTAAGAGAGTTCGGCTACGCCGATCGCCATGGTCAGCGACGAGTTCTTGATCACGTTC
ATGTATTGCCCCAGCAGCGGCGGCAGCGCGATTTTCAGCGCCTGCGGCAACACCACGTAGCGCATCGCCTGCCAGCCGGT
CAGCCCCAGCGCCTGAGCGGCATATTTCTGCCCGCCGGCGACGCCGCGAATGCCGGAACGGATCTCTTCGGCGATAAAGG
CGGTGGAGTAGAGCGTCAGGCCGAAGAAACCGGCGAGAAACTCGAACGACGGCCACTCAAGCGGGCCGATCTGATGGGTG
CTGTTCAGCCACTGCATGGCGGCGGACGGCAAGATCTGCCCGGCGGCGAAGTACCAGAAGAACAGCTGCACCAGCAGCGG
CGTATTGCGAAACAGCGAACTGTACCCCATCGCCAGCCAGCGCAACGGCCGCAGGCTGCTGTCGCGCATCGCCGCCAGCA
CAAAGCCCAGCAGCGTAGCCGCCAGCCCCGTGCAGGCGGAAAGCCACAGCGTCAGCAGAAAACCGTGCCACAGCCAGCTC
AGATATTGCGGCGCCAGCAGCCAGTCCAGGTTCATGTTCAATCCTTGTCTTGCAGAATGCATCAGGGGCGCAGCAAGCTG
CGCCCCTCCGTGCCTATCTCACCGCAAGCGGTTAAGTCAGGCTTTTGGTTGCTGATCCAAAGGCGCGATTTTGAAATCGC
CGCGCGGCTGGGCGGATTGGGTTTCCGGCCCGAACCAGCGATCGTAAATCTTAACCGCTTCGCCGTCTTTTTCCAGCTTG
ATCAGCGTCTCGTTCACCGCGGCGGTCAGGCGATCTTCACCCTTGGGAATGCCCACGCCCTGATACTCTTTGGTCAGGCT
GAACGGCGAAATTTCAAACTCCGCCTTTTGCGCCGCCGGCAGGTTGCCGAGCAGGCCGACCAGCTTGGCGTCGTCCTGAG
TGATCGCCTGCACGTTGCCGTTACGCAGCGCCACGAACGCCAGCGGGGTATCATCGTAGGAGATCACTTTCGCCGTCGGG
AAACGCTCGCGCAGGGTGATTTCCTGCACCGTGCCCTTGTCCGCGCCGATGCGCAGCTTCTTGATGTCTTCCGGCGTTTT
CAACACGCCTTTGCGGGCGATGAATTTCTGGCCGGTGGCGAAATACGGCACGCTGAAGTTAACTTCCTTGGCGCGCTCGT
CGGTAATGGTGAAGTTGGCGGCAATCAGGTCAACCTTCTTCGACACCAGCAGCGGAATGCGGTTGGCCGGGTTGGTGGCG
CGTAGCTCCACTTTCACCCCCAGCGCTTTGCCGATCGCGTCGGCGACATCCACATCGTAGCCCACCAGCTTCTTGCTCTG
CGGATCGATGTAACCGAACGGCGGATTGCTGTCGAACACCGCGATGCGCACCACGCCGGCTTGCTTGATATCGTCAAGTT
TGTCCGCGTGCGCGGCGCCGGCGGCGAGGCCGGTCAGACTGGCTAACAACGTTAAGGCCAAAGCGCGATGTTTCATAGAG
AGCTCCTAAGTGGTTGATGTCCTGCTGGCGGATAAGCTAGCAAGCGCCACATAGGTCAGGAAATAATATAAAAAGCTATA
TTTATAACCTTTTTATCTTTACGCGCTTAAGATGGAATAAAGGCGCGAGAAACCGCGCCTTGGAAGGATATTACCCGGAA
AGGGTTAGTCGTCTTTTTCGTCTTTACCGCCCGGAGAGAGCAGCTTTTCCAAGGCGTCGCCGCCAAGATGACGGAAATCC
TGTCCTTTGACGAAATAGAAGATAAATTCGCAGATATTCTGGCAACGATCGCCGATACGCTCGATAGAACGGGCGCAGAA
CAGCGCGGTCAGCACGCTCGGAATGGTGCGCGAATCTTCCATCATGTAGGTCATCAGCTGACGCACGATGCCTTCATATT
CCTGGTCGACCTTTTTATCTTCCCGGTAAATACGGATCGCTTCGTCCAGATCCATGCGCGCGAACGCGTCCAGCACGTCG
TGCAGCATCTGCACGGTGTGGCGCCCCAGCGACTCCAGGCTGACCAGCAGCGGCTGGTGCTGGTGCGAGAACTTCTCCAG
CGCGGTGCGGCAGATCTTGTCCGCCACGTCGCCGATGCGTTCCAGTTCGGAAATGGTTTTGATGATCGCCATCACCAGAC
GCAGATCGCTGGCGGTCGGCTGGCGCTTGGCGATAATGCGCACGCAGGCTTCGTCGATCGCCACTTCCATCATGTTGACC
TTGGCGTCGCCTTCGATCACGCGCTTGGCCAGCTCGCCATCCTGATTGTGCATCGCGGTGATGGCGTCGGTCAGCTGCTG
CTCCACCAGCCCGCCCATGGTCAGCACCTGGGTGCGGATATGCTCGAGCTCTGCGTTGAACTGGCCGGAAATGTGTTTGT
TTAAATTCAGGTTATCCATGATGCTTCCTATCAACCATAACGGCCAGTGATGTAGTCTTCAGTCTGCTTTTTCTGCGGCG
CAGTGAACAGGTTATCAGTATCACTGAACTCGATCAGCTCGCCCAGATACATAAATGCGGTAGAGTCGGAGCAGCGCGCC
GCCTGCTGCATGTTGTGCGTCACAATCACCACGGTGTAATCGGCCTTCAGTTCGCTGATCAGCTCTTCAATCTTGCCGGT
GGAGATCGGATCCAGCGCCGAGCAAGGCTCATCCAGCAACAGCACTTCCGGACGAATGGCGATGCCGCGGGCGATGCACA
GACGCTGCTGCTGGCCGCCGGAGAGGCTGTAGCCGCTCTGGTGCAGCTTGTCCTTGGTTTCGTTCCACAACGCGGCCTTG
GTCAGCGCCCACTGCACGCGCTCGTCCATATCGGCGCGCGACAGCTTTTCAAACAGGCGAACGCCGAAAGCGATGTTGTC
GTAAATCGACATCGGGAACGGCGTCGGCTTCTGGAACACCATGCCGACCTTGGCGCGCAGCAACGCGATATCCGAGTTGT
CGGTCAGGATGTTCTGGCCGTCCAGCAGAATGCCGCCTTCCGCACGCTGTTCCGGGTACAGCTGGTACATCTTGTTAAAG
GTGCGCAGCAGGGTGGATTTGCCGCAGCCGGATGGGCCGATAAACGCGGTGACCTTGTTCTTGGCGATATCCAGCGTGAT
GTTCTTCAGCGCATGGAATTTGCCGTAGTAGAAGTTCAGATCGCGTACCTGAATTTTGCTGCTGGAAGCGTCAGTAACCA
TACTCATCAAGACTTCTCTCTTTTCATCAGCGCCGCCAAAGCGGCGCTCAAAATTTTACGAATGCTTTTTCTTGGCGAAA
ATTACGCGCGCCAGGATATTCAGTAACAGTACGCACAGGGTGATCAACAGCACCCCGGCCCAGGCCAACTGTTGCCATTC
GGCGAACGGGCTCATGGCGAATTTGAAGATGGTCACCGGCAGGTTGGCGATCGGCTGCATCAGGTCGGTGCTCCAGAACT
GGTTCGACAGCGAGGTGAACAGCAGCGGCGCGGTTTCCCCCGCGATGCGCGCAATCGCCAGCAGCACGCCGGTGATGATG
CCGGACACCGACGCCTTCAGCGTGATGGCGGAAATCATGCGCCATTTCGGCGTGCCCAGGGCATAGGCGGCCTCGCGCAG
CGTATCCGGCACCAGCTTCAGCATGTTCTCGGTGGTGCGAATGACGATCGGCACCTGCAGCAACGCCAGCGCCACGATGC
CGGCCCAACCGGAGAAGTGTTCCATCTTCGCCACCACGATGGTGTAAACGAACAGGCCCACCACGATCGACGGTGCGGAC
AGCAGGATGTCGTTGATAAAGCGGATCACTTCCGCCAGCCAAGATTTACGGCCGTATTCCGCCAGGTAGATGCCGGCCAT
GATGCCCAGCGGCGTACCGAAGAGGGTCGCCCACAGGATCAACAGGCCGCTGCCGGCGATGGCGTTGGCCAGGCCGCCGC
CCGCGGTATTCGGCGGCGGGGTCATCTCGGTGAACAGCGCCAGCGACATGCCGTCGAAGCCTTTGGTGACGGTAGCGATC
AGGATCCAGATCAGCCAGAACAGCCCGAACGCCATGGTCGCCATCGACAGGAACAGCGCGAGGCGATTTTTCTGCCGGCG
CCAGGCCTGCATTTTGCGGCGGCTTTCCGCCAGAACGACTGCGTTTTGCATATCCATCGTCGCCATGTTAACGCCCCTCA
TTCTTGGCCAGACGCATGATCATCAGTTTCGACAGCGCCAGCACGATAAAGGTGATAACAAACAGAATCAGGCCCAGCTC
CATCAGTGCGGCGGTGTGCACGCCGGACTCGGCTTCGGCGAATTCGTTGGCCAGCGCCGAGGTGATGCTGTTGCCCGGCA
TGTACAGCGAAGCGCTGTCGAGCTGGTAAGTGTTGCCGATGATAAAGGTCACCGCCATCGTCTCCCCCAGCGCACGGCCC
AGGCCCAGCATCACCCCGCCGATGACGCCGTTTTTGGTGAACGGCAGCACGATGCGCCAGATGACTTCCCAGGTGGTGCA
GCCGATGCCGTAGGCCGACTCTTTCATCATCACCGGGGTCTGTTCGAACACGTCGCGCATCACTGCGGCGATGTAAGGAA
TGATCATGATCGCCAGGATCACCCCGGCGGCCAGGATGCCGATGCCGAAGGCCGGGCCGGAGAACAGCTCGCCGACGATT
GGAATGCCCGACAGCACGTCGCCCACCGGCGTCTGGAAGTATTCGGCGAACAGCGGGGCGAACACGAACAGTCCCCACAT
GCCGTAGACGATGCTCGGAATGGCCGCCAGCAGCTCAATGGCGATGCCCAGCGGCCGCTTCAGCCAGTTCGGCGCCAGTT
CAGTCAGGAACAGCGCGATGCCGAAGCTCACCGGCACGGCGATGATCAACGCGATAAGCGAGGTGACCACGGTGCCGTAG
ATCGGCACCAGCGCGCCGAACTGCTCCGCCGGCGCGTCCCACTCTTTGGTCCACAGGAACGCAAAGCCGAATTTCTGCAT
GCTTGGCCAGGAGGCGAAGATCAGCGAAACGATGATGCCGCCCAGCAACAATAGGGTAATCAGCGCAGCCAGTCTCACCA
GCGCGCTGAAAATGATGTCACCGTTTTTGCCCGGTGCTTTGATGGTCGGCTTGTACTCAGCCATAGATTACTCTCTGTTT
GAACCCTGGCAGCCCCAACCGGGATCGGAGCCTGAAGAACTGTGTGGGGCGCGGCGAACCCGCGCCCCTGCGTTGTTAGT
ACAGCGCTTTACCTGAACTGTCTTTTACGTTGGTTTTCCAGGCCGCACGCACCTGCTCAACCACTTCTGCCGGCAGGGTG
GCGTAATCCAGCTCGTTAGCTTGTTTTGCACCGGTTTTATACGCCCAGTCGAAGAACTTCAGCACTTCGGCGCCCTGAGC
AGGGTTTTTCTGCTCTTTGTGCACCAGGATGAAGGTGGTGGAGGTGATTGGCCACACGTTGTCGCCTTTCTGGTCAGTCA
GATCCTGAGCGAAAGTTTTGCTCCAATCCGCGCCTTTGGCGGCGTTGCTGAAGCTCTCTTCGGTCGGGCTGACCGGTTTG
CCGTCAGCGGACACCAGCTTGGTGTAAGCCAGGTTGTTCTGCTTGGCGTAAGCGTATTCTACGTAGCCGATAGAGCCTGG
CAGACGCTGAACGAAGGCGGCGATGCCGTCGTTGCCTTTACCGCCCAGACCGGTCGGCCAGTTAACGGTAGAACCGGCGC
CAATCTTTTCTTTCCACTGCGCATTGGCTTTGGACAGGTAGCTGGTGAACACGAACGAAGTGCCGGAACCGTCGGCGCGG
CGCACTACGGCGATGTTTTGGTCAGGCAGTTTCACGCCTGGGTTCAGCTTGGTGATAGCCGGATCGTTCCATTTTTTGAC
GTTGCCCAGGTAGATATCGCCCAGGGTTTTGCCGTCCAGCGTCAGTTCGCCGGATTTGATGCCCGGGATATTCACCGCCA
GCACCACGCCGCCGATCACGGTCGGGAACTGGAACAGGCCGTCGGCCGCCAGCTTGTCGTCAGACAGCGGGGCGTCGGAA
GCGCCAAAGTCAACGGTGTTGGCCACGATTTGCTTTACGCCGCCAGAGGAGCCGATGCCCTGATAGTTAACTTTGTTGCC
GGTTTCTTTCTGATAAGAATCTGCCCACTTGGCGTAAACCGGAGCGGGGAATGTCGCACCTGCACCGGTCAGGCTGGCAG
CAGCGAACGCGGACACGGCGGTCAGGGAGAAGGTCGCTGCCACAATACTGGCGACGGTGGTACGCATCAGTTTCATAATC
CCTCCTAATGGGATACTTAAAATCGACTTCGAGTCGTTTTAATCAGAGTAAGTATTGCTGCAGGAGGGAAAATAGGACAG
TTTGGTGACAGAAAAATGTACGCAATATGACAGTTATATTACAGTGCATTTAATGAGTGTTTGTTTGTATTTAAATCATA
AGGTTAGCCGTGAAACAGCACATTTCCCAAGCAATAAAAAACCGGCTTGGCGCGGCCTATCCGCTTGAATATGACAACGT
TTATCACCGAAACGGCAGCGCTGTCATCTTTAAGGTCACTCATGAAAAAAGCCGGCGCTAAGGCCGGCTTTTGCAGTTTA
CCTGCGGCAAATTACTCTACGGTGACAGACTTCGCCAGGTTGCGCGGCTGGTCAACGTCGGTGCCTTTGATCAGCGCCAC
ATGGTAAGACAGCAGCTGCAACGGCACGGTGTAGAAGATCGGCGCGACGATTTCCTCGACGTGCGGCAGAGGAATGATGG
TCATGCCTTCGCTGCTGACGAAGCCGGCGTCCTGATCGGCGAACACGTACAGCTGGCCGCCGCGCGCGCGCACTTCTTCA
ATGTTGGACTTCAGCTTTTCCAGCAGTTCGTTGTTCGGCGCCACCACAATCACCGGCATATCGGCGTCGATCAGCGCCAG
CGGGCCGTGTTTCAACTCGCCCGCCGCATAAGCTTCGGCGTGAATATAGGAGATCTCTTTCAGCTTCAGCGCCCCTTCCA
TGGCGATCGGATACTGATCGCCACGGCCGAGGAACAGCGCATGGTGCTTGTCGGAGAAGCCTTCCGCCAGCGCTTCGATC
TCTTTATCCATCGACAGCATCTGCTCGATACGCGCCGGCAACGCCTGCAGACCATGCACGATCTCGTGCTCCACGCTTTC
CGCCATGCCTTTCAGACGGCCCAGGCGCGCCACCAGCATCAACAGCACGGTGAGCTGCGTGGTGAAGGCTTTGGTCGAGG
CTACGCCGATTTCCGTGCCCGCTTTGGTCATCAACGCCAGATCGGATTCACGCACCAGCGAAGAGCCGGCAACGTTACAA
ACGGCCAGCGAACCGAGATAACCCAGTTCTTTGGACAGGCGCAGCGCCGCCAGAGTGTCGGCGGTTTCGCCGGACTGCGA
CAGAGTGATGATCAGGCTGCCTGGACGCACCGCCGATTTGCGGTAACGGAATTCAGACGCGATCTCGACATCGCACGGCA
CGCCAGCCAGCGCTTCAAACCAGTAACGCGCCACCATACCGGAGTGGTAAGAAGTCCCACAGGCGATGATCTGCACGTGC
TGCACCTTGGCGAGCAACTCGTCGGCGTGCGGCCCCAGCTCACTCAGGTTGATTTGGCCATGGCTGAAACGCCCTTCCAG
GGTGTTTTTCAGCGCCAGCGGCTGTTCGTAAATCTCTTTTTGCATGTAGTGGCGGTAAGCGCCCTTGTCGCCGGCGTCAT
ACTGCACCTGGGACTCGATCTCAGGGCGCTCGATGGCGTTGCCCTGTTTGTCGAAAATGTTGACGGTGCGGCGAGTCACT
TCCACCACGTCGCCTTCTTCCAGGAAGATGAAGCGGCGGGTGACCGGTAGCAGCGCCAGCTGATCGGAAGCGATAAAGTT
TTCCCCAACGCCGCGGCCGATAACCAGCGGGCTACCGGAACGCGCCGCGACCAGCACGCTCGGATCGCGGCTGTCCATCA
CCACGGTGCCATAAGCGCCGCGCAGCTGCGGGATCACGCGCTGAACCACTTCCAGCAGCGTACCGCCTTGCAGTTGTTCC
CAGTGCACCAGGTGCGCAATCACTTCGGTATCGGTTTCAGAGCTGAAACGGTAACCGCGTTCAATCAGCAGTTCGCGCAG
CGGCTCGTGGTTTTCGATGATGCCGTTATGCACCACGGTAATGTAGTCGGAAACATGCGGGTGCGCGTTCGCTTCGGTCG
GTTCACCGTGCGTAGCCCAACGGGTGTGAGCGATGCCGGTACCGCCGTGCAGATCGGTTTGTTCCGCCGCTTCGGCCAGC
TTTTGTACCTTGCCAACGCGACGCAGGCGACTAACGTTGCCTTTTTCATCGACCACCGCCAGACCGGCGGAGTCATAACC
GCGGTACTCGAGACGACGTAAACCTTCCAACAGGATTTCTGCAATATCACGTTGCGCTACTGCGCCTACAATTCCACACA
TTCAGTTATATTCCTAATGAACGCCCTTCATGGGCGCTTTCGATGCCTTGACCTGATTTTTGCCGGTTTTTACCGTGCGC
CCCCGAGCCTGTAGATGGTGGGGATTATTATGTTTTGTATTGGGCTCGTGAACGGAGCCCAACGCAAAACACACTATGAC
TTCTTCTTCACCGGACGTTGCCAGCCCTGAATGTGCACCTGCTTGACGCGGCTCAACACCAGTTCGTTCTCGGCGATATC
GCGCGTCACCGTGGTGCCGGCGGCGATGGTGGAGCCTTTGCCGACCGACACCGGCGCCACCAGCTGAGTATCGGAACCGA
CGAACACGCCGTCGCCGATCAGCGTCTTGTGCTTGTTGGCGCCATCGTAGTTGCAGGTGATGGTGCCGGCGCCGATATTC
ACGTCATCGCCGATTTCAGCATCGCCCAGGTAGCTGAGGTGACCGGCCTTGGAGCCTTTGCCCAGGCGCGCCTTTTTCAT
TTCCACGAAGTTGCCGACGTGAGCCCCTGCCGCCAGCTCCGCGCCTGGGCGCAAGCGGGCGAACGGCCCAACCGTGCAGT
CTGCTTCCAGCACGCTGTCTTCCAGCACGCTGTAAGGGCTGATCTCGCAGTCATCACCGATCACGCAGTTTTTCAGCACG
CAGCCGGCGCCGATTCTCACCCGATCGCCCAGCTTGACGTGACCTTCGATAATCACATTCGCATCAATAGTGATGTCACG
GCCGTGAACAAGTTCCCCGCGCAGATCGAAACGCGCCGGATCCAGCAGCATCACGCCGGCCAACAGCAGCTTTTCAGACT
GTTCCGACTGGAATACGCGCTCCAGAGTCGCCAGCTGCAGACGGTTGTTCACACCTTCCACTTCACTTAAACGCGACGGG
TGCACGGCTTCGATTTTCTTGCCGTCGGCATGGGCCAACGCAATGATATCGGTGATGTAAAACTCGCCCTGTGCGTTGTC
GTTATTCAACATTCCCAGCCAGCGTTTCAGATCGCGCCCGTTCGCCACCAGGATGCCGGTATTGATCTCGTTGATCTGCC
GCTGCGCTTCACTGGCGTCTTTATGCTCGACGATACCCACCACGTCGCCGTTCTCACGCACGATGCGGCCATAGCCGCTC
GGATCGTCCAGCTTGACCGTCAGCAGGCCGATGCCGCCCTGCGGTTTAGCCGCCAACAGGCGTTGCAGCGTATCGACGGA
GATCAGCGGCACGTCGCCGTACAGCATCAGCACGTCTTCATCATCGGCAAAATGCGGCGCGGCCTGCTGCATTGCGTGAC
CGGTACCCAGTTGCTCGGCCTGCAGCACCCAGTTCAGCGCGCCGTCAGTCAACGTGCTTTTCAGCAAATCGCCGCCGTGG
CCGTATACCAGGTGAACATGTTGCGCACCCAGCTTCATCGCGGCATCAATGACGTGTTGCACCATCGGCTTGCCGGCCAA
CGGGTGCAACACTTTGGGAAGATCGGAATACATGCGCGTACCCTTGCCTGCGGCGAGGATAACTACGCTCATTGCGCTGT
TCGACATAAGCAACCTGATAACTCCATTTTGATAGACGAAAGTAAAACCGTTTAGCGACGATATTACTACATATTTCTCA
TCACGAACCCGGCGCAGGCCGCGCGGCGCGTGGTCTGTCACCACCATGCCCAATTCAGCTCCAGGGCAAAAAAACTGTCG
GCGTTCGGCGACGTTTCTTGCCCGATATCAGGGGTTATACACCACTCTGCCAGCCGGGCCGAAATGCTTATTTTAAAGTA
AAAAAAAAGCGACCCTATGGGCCGCTTTCTTAAAGTTGGGTGCAGAGCACCCAAACATTACATCGCTTTTCTGGTGAGCT
CGATAACGCGCAGTTTTGCGATCGCTTTCGCCAGTTCAGCGGATGCCTGAGCATAGTCGACATCGCCATGAGAGCTGCGA
ATGTGTTCTTCAGCTTTACGCTTAGCTTCCAACGCTCTCGCTTCGTCGAGGTCAGTACCACGGATAGCAGTGTCCGCCAG
CACGGTAACCACGCTCGGCTGCACCTCGAGGATGCCGCCGGACAGGTAGATGAACTCTTCTTCACCGTGCTGCTTAACAA
TACGCACCATGCCAGGCTTGATGGCAGTCAGCAGCGGCGCATGGCCAGGGAAGATCCCCAGTTCACCTTCGCTGCCTGTC
ACCTGGATCTTCTGCACCAGGCCGGAAAACATCTGTTTTTCCGCGCTGACTACATCCAGATGGTAAGTCATAGCCATATC
ACCCTCCTCTCAAGGCGTTACAGTTTCTTGGCTTTTTCCACTGCTTCTTCAATGGTGCCAACCATGTAGAACGCCTGCTC
CGGCAGGTGGTCATAGTCGCCGTCCATAATGCCTTTGAAACCACGGATGGTGTCTTTCAGCGATACGAACTTGCCCGGAG
AACCGGTGAAGACTTCTGCCACGAAGAACGGCTGAGACAGGAAGCGTTGGATCTTACGCGCACGGGATACGACCAGCTTG
TCTTCTTCAGACAGCTCGTCCATACCCAGGATCGCGATGATATCTTTCAGTTCCTGGTAGCGTTGCAGAATGGACTGCAC
GCCACGCGCTACGTCGTAGTGCTCCTGGCCAACGACCAGCGGATCCAGCTGACGGCTGGTGGAATCCAGCGGGTCAACGG
CCGGGTAGATACCCAGAGAAGCGATGTTACGGCTCAGTACCACGGTTGCGTCCAAGTGCGCAAAGGTGGTGGCTGGAGAC
GGGTCAGTCAAGTCATCCGCAGGAACGTAAACGGCCTGTACGGAAGTGATGGAACCGGTCTTGGTCGAGGTGATACGTTC
TTGCAGAACGCCCATCTCTTCCGCCAGCGTTGGCTGATAACCTACCGCGGATGGCATACGGCCCAGAAGTGCGGACACTT
CGGTACCGGCCAGGGTGTAACGGTAGATGTTGTCAACGAACAGCAGAACGTCACGGCCTTCGTCACGGAATTTCTCCGCC
ATGGTCAGACCGGTCAGCGCAACGCGCAGACGGTTACCTGGTGGCTCGTTCATCTGGCCGTAAACCAGGGATACTTTGTC
CAGAACGTTGGAGTCGGTCATTTCGTGGTAGAAGTCGTTACCCTCACGAGTACGCTCGCCCACGCCCGCAAACACGGAAT
AACCGGAGTGCTCGATCGCGATGTTACGGATCAGCTCCATCATGTTTACGGTTTTACCTACGCCCGCACCGCCGAACAGA
CCGACTTTACCGCCCTTGGCGAACGGACAAATCAGGTCCATTACCTTGATACCGGTTTCCAGCAGTTCCTGAGAGCTGGA
CAGCTCTTCGTAGCTTGGCGCCGCGCGGTGAATCGCCCAACGCTCTTCTTCGCCGATGTCGCCTTTCATGTCGATCGGTT
GACCCAATACGTTCATGATACGACCCAGGGTAGCTTTACCCACCGGCACTTCAATCGGGTGATCCAGGTTGTTCACTTTC
AGACCGCGACGCAGACCGTCGGAGGTCCCCATTGCGATACAGCGAACCACGCCACCGCCCAGCTGTTGCTGAACTTCCAA
CACCAGTTTTTCGGTGCCGTTTTCTACCTCAAGGGCGTCGTACACTTTCGGTACGGCATCCTGAGGGAACTCGACGTCCA
CCACGGCGCCGATTACCTGGATAATCTTTCCAGTAGCCATCTTGAATCCTCTACGTAATTCGTAAACCTAGCTTAAACCG
CGGAGGCTCCCGAAACGATCTCGGTGAGTTCCTGAGTGATGCTGGCCTGACGCGCCTTGTTGTATACCAACTGCAGCTCT
TTGATCAGGCTACCGCCGTTATCGGTTGCGGCTTTCATCGCGACCATTCGTGCGGCCTGCTCGCTGGCCAGGTTTTCCAC
GACGCCCTGATAAACCTGCGACTCCACATAGCGGCGCAGCAAGGTATCAAGCAGCACTTTTGGATCGGGTTCATACAGGT
AATCCCAAGGCGTTTTCTTCAGCTCTTCGTCATCGGCTGGCGGTAACGGCAGCAGCTGAAGCACTTGCGGCTCTTGGGAC
ATCGTATTAACAAATTTGTTGCTGACAATGTACAGCTTGTCCAAACGACCTTCGTCGTAGGCCTGCAGCATCACTTTCAC
CGGCCCGATCAGATCCGACAGGGAAGGTTTGTCCCCCATGCCGGTCACCTGGGCAACCACGTTGCCGCCCACGGAACCAA
AGAAAGAGGCCGCTTTAGAGCCAATCAGCGCCAAGTCGGTTTCGACGCCTTTTTCGGACCAGGCTTTCATCTCCGCCAGC
AGCTTTTTGAACAGGTTGATGTTCAAGCCGCCGCAGAGACCACGGTCAGTAGACACCACCAGATACCCGACGCGCTTAAC
GTCACGCTCATCCAGGTACGGGTGCTTGTACTCCAGATTCCCTAACGCAAGGTGACCAATCACTTTGCGCATGGTCTCTG
CATAAGGACGGCTGGCCGCCATGCGATCCTGCGATTTACGCATTTTGGAGGCGGCGACCATTTCCATCGCTTTAGTGATC
TTTTGCGTGTTTTGCACGCTAGCGATCTTACTACGTATCTCTTTTGCGCCGGCCATCTCTGCTTCTCCTCAGTGCCAGAC
GGCCTGCTGTCTTTCAACAGCAGGACCGTTCGGCGTTACCAGGACTGGGTTTTCTTGAAGGTCTCGAGGACGTCTTTCAA
CTTGCCCTCGATCTCATCATTGAAGTTGCCAGTTTGGTTGATGTGGTTCAGCAGTTCGGCGTGCTCGCGATCCGCATAGG
CTACCAGCGCGGCTTCGAAGCTCACCACTTTGGCGACTTCGACGTCGTTCAGGTAACCGCGTTCTGCGGCAAACAGCACC
AGAGACTGTTGTGCAACCGACATCGGCGCATACTGTTTCTGTTTCAGCAGCTCGGTCACTTTCTGACCGTGGCTCAGCTG
TTTGCGGGTCGCGTCGTCCAGATCGGAGGCGAACTGGGAGAACGCAGCCAATTCACGATACTGCGCCAGCGCGGTACGGA
TACCGCCGGACAGTTTCTTCATGATCTTGGTCTGCGCGGCGCCACCAACACGGGATACGGAGATACCCGGGTTAACTGCC
GGACGAATACCGGAGTTGAACAGGTTGGATTCCAGGAAGATCTGACCATCGGTAATCGAGATTACGTTGGTCGGAACGAA
CGCGGAAACGTCACCCGCCTGGGTTTCAATGATCGGCAGAGCGGTCAGTGAACCGGTTTGGCCTTTAACTTCACCTTTGG
TGAAGGCTTCAACGTATTCGGCGTTGACGCGCGCTGCGCGCTCCAGCAAGCGGGAGTGCAGGTAGAATACGTCGCCTGGG
TAAGCTTCACGACCTGGCGGACGACGAAGCAGCAGGGAAATCTGGCGGTAAGCAACGGCCTGTTTGGACAGGTCATCGTA
CACGATCAGCGCGTCTTCACCGCGGTCACGGAAGTATTCGCCCATTGCGCAACCGGCGTATGGCGCCAGGTATTGCAGTG
CGGCGGATTCGGAAGCGGTCGCCACCACCACGATGGTGTTGGCCAGTGCGCCGTGCTCTTCCAGTTTGCGCACCACGTTA
GCGATGGTGGACGCTTTCTGGCCGATAGCCACGTAAACGCATTTGATGCCGGAGTCGCGTTGGTTGATGATCGCATCGAT
CGCCAGCGCGGTTTTACCGGTCTGACGGTCACCGATCACCAGCTCACGCTGGCCACGGCCGATTGGAATCATGGCGTCAA
CGGATTTGTAGCCAGTCTGAACCGGCTGATCAACGGACTGACGCTCGATAACGCCTGGCGCGATAGCTTCTACCGGAGAG
AAGCCGTCGTTCTCAATCGGGCCTTTGCCGTCGATTGGCGCGCCCAGGGTGTTAACTACGCGGCCCAGCAGACCACGACC
GACTGGAACTTCCAGGATACGGCCGGTGCATTTAACCTTCATGCCTTCGGCCAGATCCGCGTACGGCCCCATGACCACGG
CACCGACGGAGTCGCGCTCCAGGTTCAATGCGATTGCGTAACGGTTGCCAGGCAGCGCGATCATTTCGCCCTGCATAACT
TCGGCCAGGCCGTGTACGCGGATGATCCCGTCGCTGACGGAAACGATAGTACCTTCATTGTGAGCTTCGCTCACTACATT
GAACTGAGCAATGCGCTGCTTGATCAGTTCGCTGATTTCGGTGGAATTCAGTTGCATGCTCCAGTCCCCTTAAGACTGCA
AGACGTCTGTCAGGCGTTCAAGACGACCGCGAACGCTGCCATCAATCACCATATCGCCGGCGCGAACAACGATGCCGGCC
AGTACAGACTTGTCAATTTTGCAATTCAGCTTAACTTTGCGTGACAGACGTTTTTCCATCGCAGCGGCGATTTTCGCCTG
CTGTTCGTCGTTCAGCGCGCTCGCAGAGAGCACTTCGACTTCGACGGTGGATTCCAGCGAGGCGCGCAGTTCGATGAACT
GCTGCAGCACGGCAGGAAGAACCAGTAAACGTCCATTTTCGGCCATTACACGGATAAAGTTCTGGCCATGTTCGTCGAGC
CGATCGCCACAAACCGCGATGAACGTCTTGGACAGCGTTTCTGGCGCAACCGCGCCAGACAGCAGTTCAGAAATCTGTTC
ATTGCGAGTGACTTCAGCCGCAAACGCCAGCATGTCCTGCCAGCGCTCTACGCTTTGGTGCTCAACGGCAAAGTCAAAAG
CTGCTTTGGCGTAGGGGCGAGCTACAGTTACAAATTCAGACATCAGCCCCTCCCTCCTTACAGTTCAGCGACCAGTTTAT
CAACGATGTCGCTGTTAGCAGCTTCATCCACGGAACGTTCGATGATCTTCTCGGCGCCGGCAATTGCCAGCATCGCGACT
TGCTTACGCAACTCTTCACGAGCGCGCTTACGTTCGGCTTCGATCTCAGCCTGAGCCTGCGCCACGATTTTGTTACGTTC
CTGCTCGGCTTCGGCTTTCGCTTCATCCATGATCTGAGCTTTGCGTTTGTTCGCTTGCTCGATGATCACCTGAGCTTCTG
CTTTGGCAGTTTTCAGCTGGTCGGTCGCATTGGCTTGCGCTAAGTCCAGATCTTTTTTGGCACGCTCTGCAGAAGCGAGG
CCGTCAGCGATTTCTTTCTGACGTTTCTCGATGGCAGCCATGATCGGCGGCCATACGTACTTCATGCAGAACCAGACAAA
CAGAACGAACGCGATGGCCTGGCCGAGGATTGTTGCGTTAAGATTCACAGCACAATGCCTCTTTAAAAGTTAATAGTTTG
GTTACGTCGTAGAGGGTTGCTCTACTTACGCGACGGCGAACATCACGTACAGACCCAGACCTACAGCGATCATCGGGATG
GCGTCGACCAGACCCATAACGATAAAGAACTGTGTACGCAGCAGAGGAATCAGGTCAGGCTGACGAGCAGCGCCTTCCAA
GAATTTACCACCCAGGATGCCGATACCGATCGCAGCACCGATTGCCGCTAAACCCATCATCACAGCGGCAGCCATGTACA
GCAGATCCATACTCAGGTTTTCCATGACAGTCTCCAGTTTGTTTCAGTTTAAAAGTGCAAGTGTTTTAAGAAAATCAGTG
CTCTTCAGACGCCATCGACAGATAGACGATCGTCAGAACCATGAAAATAAAGGCTTGAAGCGTAATGATCAGGATGTGGA
AGATAGCCCAAGGCAAGCTCAGGACCCACTGTGACCACCACGGCAACAGGCCGGCAATCAGGATGAAGATCAACTCACCC
GCATACATGTTGCCGAACAGTCGCAGACCCAGTGAAACAGGTTTGGACAGCAGGCTGACACCTTCAAGAATCAGGTTGAT
AGGAATGAATACAGGGTGGTTGAACGGCTGCATGGTCAACTCTTTAACAAACCCGCCAACGCCTTTCATTTTGATGCTAT
AGAACAGAATCAGGATAAACACGCCCAGCGCCATCGACAGCGTGACGTTCACATCGGCGGTAGGCACGACGCGCAGCGCA
GGCAGGCCGAGGATGTGTTCGCCAACGTAAGGCAGGAAGTCGATGGGCAGCAGGTCCATCAGGTTCATCAGGAACACCCA
GACGAACACGGTCAGCGCCAGCGGCGCAATCACCTTGCTCTTGCCGTGGTACATGTCGCGCACGCTGCTGTCGACGAAAC
CGACCACCAGCTCCACGGCGGTTTGCAGTTTACCCGGCACGCCGCTGGTGGCGTTTTTGGCCACTTTGCGGAAGATCACC
AGGAAAAGCGCCCCGAGGACGACGGAGAAAAACATCGAGTCGATGTTGATCGACCAGAACCCAGTCCCGACCTGAAGCTG
CGTCAGGTGGTGACCGATATACTCCTGTGGAGTCAAGACTTCTCCTGCAGACATGATGCCTCTTACCCTTATTTAGTTAA
GTTCGGTAACTGTTAATCACGGCCGGTGCCACTATCTGCACCACTAACACCGCTAAATAGGTCAGGCCAAGCGGTATAAA
CTCCGCCTTGAACACCCCCAGCGCCACGATCAGCAAAACGATGGTGATCACGACCTTTAGCCCCTCGCCGATGGCGAACG
ACCAGGCAACCCTACCGGGCGCCGGCGTTTGCGCCTGATGGCGCAAGGCAAACAGCATAAACATTGCACTCGGCAACCAG
GCGGCGAGACCGCCTGCCAGCGCCGAAGCGCTCCATTCCGGGCTTTTCAGCCAGAAAGCAACGCTGATCAGAACAAAAGT
CATTAACTGCAAAAACAGCAGTTTGCGTGCGACTTTCCCGCTGTAAAGGGACACAGACATGACGTTTGTTCTCTCCGTAC
CCCAGAGGGGGTATGCTGAGTGACGTATACAACTGTTTTTGCTGTCCTGAGTCAAGCAGCAAAAAACGAGCAAATTATAC
GGGGCATACCAACGAATTCAATCGATAAGTAGCGAAAAGGTGAACAATTATTTAAATTTCCCTATTCCAGCCTATTTTCA
CAAGAAAACGGTCGGAATAATAGGGCGCATTTAATTGTCTGATTATTCCAGCGTTGCGTTTAGAAACGCGAAGCCGATCA
CAGTAATGTCCCTTCCTGATTTATAGCCGATGGTCAACCAAACCGTCTTTAGCAATTTGAGCGATCAAAAAATTATATAA
ATCAAAACATTACCAGTTAACTGTTCAAAAACAATCCGTATACCCGATGAAAACCTTTTATTGACAAGCAGCGGGGCAAT
ATTCCAACAGCCAATTAACATTAGCAGCAAACGCCAATCTTTCGCACATGATTGCTAACGTGACTATTTCCAAATGCAAT
TACTCTATTGTCGCTAATTAGCCGCGTTTTTTGTGTTAATAGAAAGTAAATTAACTAAAAAAAGCGACCAACTAATTAGC
CTGCTTACCTTTCTGCTTGGTACGACCTTTAATTCACGCTTGTTTGATCAAAAGCAAACTCAGTTTGCCTTAAGAATCAC
CAGATGACGTTCGCCTTCCAGTTCAGGCACCTGCAGCCGCACGATGGACTCCAGGCTAACGCCAGCCGGCAGCTGCGTCA
GTTCTTCATCCGGACGCACGCCTTTCAACGCGTAAAAACGCCCCTGCCCTTTCGCCGGCAGGTGATGGCACCAGGACAGC
ATATCCTGCAGCGAAGCGAATGCCCGGCTGATCACGCCATCGAACGGCGGCTCGGCCGGAAACGCTTCGACGCGGCTCTG
CACCGGCTCGATATTGTTCAGGCCCAGCTCATGCTGCACCTGACGCAGAAAACGCACGCGCTTGCCCAGGCTGTCGAGCA
GCGTGAAATGCGCGTCCGGGCGCACGATCGCCAGCGGAATGCCCGGTAAACCGGGGCCGGTGCCGACATCGATAAAACGC
GAGCCCTGCAGATGCGGATTGACCACAATGCTGTCGAGGATGTGGCGCACCAGCATTTGTTGCGGATCGCGCACCGACGT
GAGGTTATAAGCCTTGTTCCACTTATCCAGCATGCCGACATAGCCCAGCAGCTGCTGTTTCTGCTGATCGGGCAGCTCAA
TGCCTGCTGCCGCGAGCAGCGAGTCTAATTTTTTTTGCACAACGGATCCTCTGGCAGGCGCTGAACGACCAGCGGATGGT
TAGCTGGCGCAATGAGGCGACTATGATAATTCAGGGCGCAAGTGATGTCAGCGGCCGTTTGGCTACGGGTTGAGCAAACG
GCCGCCTGGATGCGGGATTTATGCGCTGCGGCGCAGCAGTCCCTGCTTTTTCAGCCAGATCAGCAAAATCGAGATCGCCG
CTGGCGTAATGCCGGAGATGCGCGAAGCCTGGCCGATGGAGTTCGGTTTGTGATCGTTCAGCTTGGCGATCACTTCGTTC
GACAGTCCCGAAACCTGACGGTAGTCAAGATCCAGCGGCAGCACGGTATTCTCGTTGCGCTGCTGTTTTTCGATCTCTTC
CTGTTGGCGAGCGATGTAGCCTTCGTATTTGACCTGGATCTCGACCTGCTCGGCGGCTTGGACGTCGTCCAGCGGCGGCG
CGAAGGCGTCGGTGCCGGTCAACTGCGCGTAATCCATCTCCGGGCGACGCAGCAGTTCTTCGCCGTTCGCTTCACGCGAC
AGCGGCGCTTTCAGCAGCACATTGACCTGTTCGACGTTCTCGGCGTGCGGATGCATCCAGATGTCGCGCAGGCGCTGACG
TTCGCGTTCGATTCGCTCCAGCTTCTCGCTGTAACGCGCCCAACGCACGTCGTCCACCAGGCCCAGCTCGCGGCCTTTTT
CCGTCAGGCGGAGATCGGCGTTGTCTTCGCGCAGCATCAGACGATACTCGGCGCGAGAGGTAAACATGCGGTACGGCTCT
TTGGTACCAAGGGTGCTGAGATCGTCCACCAGCACGCCGAGGTAGGCCTGATCGCGACGTGGCGCCCAGCCCTCTTGTTC
ATCGGCGAAACGCCCGGCATTCAGACCGGCCAGCAAGCCCTGCGCGGCGGCTTCTTCATACCCGGTGGTGCCGTTGATCT
GGCCGGCGAAGAACAGGCCCTGAATGAATTTGCTTTCCAGCGTAGGTTTCAGATCGCGCGGATCGAAGAAATCGTACTCG
ATGGCATAACCAGGGCGAATAATACGCGCGTTCTGCATTCCTTCCATCGAACGGACGATCTGCATCTGCACATCGAAAGG
CAAGCTGGTGGAAATCCCGTTAGGGTAAATCTCGTTGCTGGTCAGCCCTTCCGGCTCAAGGAAGATCTGGTGCGCGTTGC
GATCGGCAAAACGCATGACCTTGTCTTCGATCGACGGGCAGTAACGTGGGCCGATCCCTTCGATGATCCCGGCATACATC
GGGCTGCGATCGAGGTTATTGCGGATCACGTCATGGGTTTTTTCATTGGTGTGGGTGATGTAGCACGCCATTTGTTCCGG
GTGCTGGCTGGCATCGCCCAAGAAAGAGAATACCGGCACCGGCGTATCACCGTGTTGCGGCGCCAGTACGCTGAAATCGA
TAGTGCGGGCGTCGATGCGCGGCGGCGTACCGGTTTTCAAGCGGTTAACGCGCAGCGGCAGTTCACGCAAACGCTGCGAC
AGTGAGATCGAAGGAGGATCCCCGGCGCGGCCGCCGCTGTAATTCTCCAAGCCGATATGGATCTTGCCGTCCAGGAAGGT
GCCTACGGTCAATACCACCGCCTTGGCGCGGAATTTCAGGCCCATTTGGGTGACGGCGCCGACTACGCGATCGTTTTCGA
CGATCAGATCCTCAACCGGCTGTTGGAAGATCATCAGGTTGGGCTGGTTCTCCAACGCGGTACGGATCGCCTGGCGATAC
AAGACGCGATCCGCCTGAGCGCGAGTAGCGCGAACGGCAGGGCCTTTGCTGGCGTTTAGTATCCTAAACTGGATGCCGGC
ATGGTCGATCGCCGTCGCCATCAAGCCGCCGAGCGCATCAATTTCCTTAACCAGATGCCCTTTACCAATACCGCCAATCG
CCGGGTTACAGGACATCTGTCCCAGCGTATCGATATTGTGTGTCAATAATAAAGTCTGACGTCCCATGCGCGCCGCGGCC
ATGGCGGCCTCGGTACCTGCATGGCCACCACCGATGATGATGACGTCAAATTGATCTGGATAAAACATGGAACTGCACCT
CGCCGTATTGCGAACGATCGTATTTGCCCTGGGGTCGGGGATTCTACTCAAGTTTAGACGATCGACCAAGTGGTCCGGAT
CGTCGGTAATTAAAAGAAGATCTTTTTTATTTAAAGATCTCTTTATTAGATCTCTTATTAGGATCGCGATCCTCTGTGGA
TAAGTGACTATTCACGATGAAGATCAGCAGATTAAGGAGGATCGTTTGCTGTGAATGATCGGTGATCCCGACGCAGATAA
GCTGGGATCTAAAAGGCTTGTTATGCACAGGAAAAAAAGCGCTCTACGGTTGTTATTGGGATAACTACGGCTTTTACCCT
GCTTTTAAGCTTAGTTATCCACAATCGTTCGCGCGATCTTTAGACGAATTAGAGTAAATTAATCCAGTTTTTTACCCATT
CCTCGGCCGGATCCTCGGGAATTTCATGCTCGGTCACGTCGATCTCGAGACGATCGCCGATCCTTTTAGCGCCTCTGGCG
ATCAACAGATCGTCGATCTGTTTGATCGCGCCGCAGAAGGTGTCGTATTCCGAACTGCCCAAACCGACGGCGCCGAACTG
CACCTCGGAAAGATCCGGCTGCTGCTCAGCGATCTGTTCCAGCAGCGGTTGAAGGTTATCCGGCAGTTCGCCGGCGCCGT
GCGTGGAAGAGACCACCAGCCAGCGGCCGGCCAACGGCAGTTCATCCAGTTCAGGGCCGTGCAGCATCTCGGTAGAGAAA
CCCGCGTCTTCCAGCTTTTCAGCCAAATGTTCAGCCACGTATTCGGCGCTGCCAAGCGTACTGCCACTGATCAGAGTAAT
GTCTGCCATGAACCAACGATCCCAACCTTCTCACTCAAAGTGGCTGCATTGTACGCTGTGAATCGGCTGGGATCTACCTG
TGGATAATGTGGGTATGCAATTTGGCGGATTACGGCACGATGGTGCGCATAATGGGGTTCTGCAGCGAGATCAGCGTTTC
GGTAGACTGGATCTCGTCGATGGTCTGGATCTTGTTGATAAGTACCTGTTGCAACGCGTCGATCGATCGGCACATTACCT
TAATAAAGACGCTGTAGTGGCCGGTGGTGTAATAGGCTTCCACCACTTCTTCCAGGCTTTCCAGCTTCTTCAGCGCCGAA
GGGTAATCCTTGGCGCTCTTTAAGATGATGCCGATAAAGCAGCACACGTCGTAGCCCAGCTGTTTGGGGCTGACGTCGAT
GCGCGCGCCGGTGATGATCCCGGCCTGCTTCATCTTCTCCACCCGCACATGAATAGTGCCGGGGCTGACGGCGAAGTTTT
TCGCCAGTTCGGCGTACGGTGTGCGCGCATTGTCCATCAGGGCGTTGAGAATGCCGCGATCGAGATTATCGATCTGATAA
ATTTCCGCCATTTAATCCCCCATTAATTAACGATTGTTGAATTCTGTCCGGGTAAAAATGAACGATTAAAAGTGAAAAGG
CAATATTGATTAATGGATATTGAATAGTCGTGTCATTTTGTTGCTTAATCGATGGCAACAGAGACAGGTTTACAAGAGAT
ACGGCAATGAAAAAACAGTTTATCCAAAAACAACAACAAATCAGCCAGGTCAAATCCTTCTTCTCCCGCCAGCTGGAGCA
ACAGCTCGGTCTGATCGAAGTGCAGGCCCCGATCCTTAGCCGCCTGGGCGACGGCACGCAGGATAACCTTTCCGGCAGCG
AGAAAGCGGTGCAGGTCAAAGTCAAAACCTTGCCGGACGCCACCTTCGAAGTGGTGCATTCGCTGGCGAAATGGAAACGC
AAAACCCTGGGCAGCTACGATTTCGGTGCCGGCGAAGGCCTGTATACCCATATGAAGGCGCTGCGCCCGGATGAAGACCG
TCTGACGCCAATCCACTCGGTGTACGTCGATCAGTGGGACTGGGAGCGGGTGATGGGCGACGGTGAGCGCAGCCTGGACT
ACCTGAAAAACACCGTGCGCAGCATTTACGCTGCGATCAAGGCGACGGAGGCGGAAGTCAGCCGTGAGCATGGCCTGACC
CCATTCCTGCCGGAACAGATCCACTTCGTGCACAGCGAAACCCTGCTGCAGCGCTATCCGGATCTGGACGCCAAAGGGCG
TGAGCGAGCGATTGCCAAAGAATTGGGCGCGGTGTTCCTGATCGGCATCGGTGGCAAGCTGTCGCACGGCAAATCGCACG
ATGTGCGTGCGCCGGATTATGATGACTGGACTACGCCGACGGCGGATGGACTGGCGGGCCTGAACGGCGATATCGTGGTG
TGGAACCCGGTGCTGCAGGACGCTTTCGAGCTGTCTTCCATGGGCATTCGCGTCGACGCCGCGGCGCTGAAACATCAGCT
GGCGCTGACCGGCGACGAAGAGCGCATGAAGCTGGAATGGCACCAGTCGCTGCTGCGCGGCGATATGCCGCAGACCATCG
GCGGCGGCATCGGTCAGTCGCGTTTGGTGATGCTGCTGTTGCAGCTGTCGCATATCGGCCAGGTGCAGTGCGGCGTGTGG
TCGCCGGAAGTGCGCGGCGCGGTCGAAGGCCTGCTCTAACCGCCTAGCGCCGCCAGCGGCGCATCAAACGGCTTTTCAAC
CCGGTATCAAAGCGCCAGATATGATCGAAGATGCGCATGATGCCGGGTTTGCCGTAAGCGGACATCGCCACCGCGTGGAA
ACGTTGCTGGTGGCTTTGTTGCTGCTGTTTCACCTTCTTTATTACCTCCTCCGGCAACCGCTGGGCGATAAAATCGGAAA
TGATCACCGCATCGGCGTCGAACCAGCCGCTCTCCGCCATTTTGGTGACGGTGGCGTTCAGGCAGGCCGCCAGATCGGTG
CCGCCGCGAAACTGCTGGCCGAGAAAGCGCACCGCTTGTTCGATGCCGCTGGCGGCGGTGAGTTCGTAATGCACGATCTG
GTTGGCGAACAGCATGATATAGCAGCGGCGGTTGTCCGCCAGCGCAATGCGCAGCAGCGCCAGACAGAAGGCCTTGGCGC
ACTGTTCGTTAAAACCGCCCATCGATCCGGAGGTGTCCACGCAGACGATAAACGGCCCGCGCGGCTGTTGATCCTGCTGC
TGGTGAGTGACCTGGCGGATCAGGATCTGTTCCTGCCAGACGTCGCCTTGCAGACGGTAGCTCAGCAGCCGCTTTTCCAA
CAGGCGGCGGTAGAACTCGAATTCCAGCTCTTCTATCCCCAGCGTCGCCAGCTCCGGCGGCAGCAGGCGCAGGATGTCGT
CGCTCTGATGAATGCCGCTCACTTCTTCCGGCAGCGTGGCCGGCACCTGCACCATGACCCTGAACGGCTCCGGCTGCGCG
TCCTGTTGCTGCACCGCCTTGGCCTGATAGCTGCGGCCCAGCTGTTGCGCCAGCTTTTTCAGCTCCGGCTGCTGCTGCAA
AAAGTTGCCGTACTCCACCAGCCGCTGGTAATCGCCACGCTGCAGCTGGCCTTTGCTCATGTCCCACAGCCTGCCGGCGG
CGGTGTCATTTTCCGACAGCAGCGGCTCCAGCGCGCCGCTCAGCGCCAGGCGCTCCTGCAGCTCCGCCATCAGCTGCTCG
CGCTCTTGTTCCAGCAACTGGTGGTGCAGCATGGTGGCCTGCAGCGTCAGGCTGATGCGCCAGCGCTGCAGAAACAGGGT
TTGAAAGCTGTCGTCAAGCGGGTGATTGGGCAGATCGGCGGCGTCCACCAGCGCGCGCGCCTGTTCATAAAACGGTGAGA
CCAGCTGGCGCAGCAGTTCCATCGTGTCGTTGAGGTTGTGATAAAACTGGGTGTTGTTCTCCAACTGGCACTGTTGGTAG
CGGTAAAATTCCTGCGCCAGCGCCGGCGGCACCATCGCCTCCTGCAGACGTTCCTTAAGCTGCAGCTTCCAACGCGGCAG
ATCGCGATCCAGCGCCCGGCGAAGGGCCGGAAACTTTTTAAAGAATACCGACAGCTGCGGCGCCGCCAGCATGCCGACGA
TCATCTCCTCGATCATCTCGCCTTCGGTGATCGCCAGCAGCAGATCGAGCGTCTCCAGACTGAGCATGGTTACTGGCCGC
GCATTTGCTGCAGTTGTTGTTTAACCTGTTCCGCGACCTGCAGCAGACTGGCTTCGATCTTGGCCAGGCCGGCTGCGGGC
GTGAACAGACAGGGCTGATGTTGGCTGAAGGCGCGGCGTTGCTCCGCCAGGCGCTGGGCCAATCCGTCCATTTCATCCAG
CAGCGCTTGCGGCGTGGCGGTGGCCTGTTTGCCCGGCAGCGCCAGCAATGACGGCTGGCGGCTGACGTCCAACACCGTGA
GGTGCAGTTGATCGTCCACGTCCAAATCGATCGGCTGCGCGAAGCCGATGCCATTTAGCTTGGCGCGCACGTCACCGCCT
TTTTGCAGCCAGTTGTCCAGCGCGCTGCTTTCGATGCTCAGATGATTGACCTGAATGTCATGCAGCTGCAGCGGTTTTTG
CAGCAGCAGGGTGAGGGGGCCGCCGGGGAACGGCGTGGCCGGCGCGTATTGCGGTTTACGGCTGAACATGCCGCCCTTTT
TCACCAGGCTGATGGCCTGCCGATCGCTTTGCTGTTTCTGGTCCTGCAGCCAGCGGGTGTGGATCTGTTGCAACTGGATC
AGCATCGATTGTTGCTGATAGGCCGACTCGGTCAGCAACTGATCGATCTGCTGTTGCAGCAGCTTCAGCGAGGTGAGATC
GTGCCACAGGCAGTCTTTCAATAGCATCAGGTCGAGCGGGGCGATGGCGTCGCGCCCGCTGAAGAAGGCGCAGGCTTGCA
GCAGGCGCAGGGCTTTTTTCCAGCGCCGATCGGAGACGTAAGGCGCCTGCTCCAGCGCATCCAGCCGCTGGCGCAGCTGG
AAGATCAGCTCAAAACAGGCTTCCGGCAGCGCAACTTTGTCGATCTGCGGTTGCCACTGCAGAAACTCTTCGTCGCTGAT
GCTCAGCGCTGCCGGCACCGGGTTTTGGCTTTCGCTCTGGCGGTTGACCAGCAGCGAGCGGAAATTCTGTTTATCCTGCA
CCTTGTCCAGCCACAGACGGATCAGCATGCGGTCATATAAGGCTTCGAGGCTGTTGTCCGCTTCGGGTAGTTCGTTGGAG
GCGGTGACCAGCAGGCGCAGCGGGATCGGTTCTTCGCTGTTGCCGTTGCGAAAACGGCGTTCGTTGATCGCCGTCAGCAG
GGTGTTAAGGATCGCCGGGCCGGCCTTCCAGATCTCGTCCAGAAACACGATCTCCGCTTCCGGCAGATAGCCGGCGGTCA
GACGCTGATAGCGCCCCTCATCTTTCAGCGCCTGAATCGAGAGCGGGCCGAAGACCTCCTCCGGCGTGGAAAAACGCGTC
ATCAGGTATTCAAAGGAGCGGGCGTTGCGGAAGGCAAACTTCAGCCGGCGCGCGATCAGGCTCTTGGCGATGCCGGGTGG
GCCGAGCAGGAATACGCTTTCGCCGCTCAGCGCCGCCAGCAGGCACAGACGGATTGGCTCTTGCCGCTCATAAAGACCGC
TCTCCAGCGCGTTGCTGAGGCGGGAAATTCGTTCTGCCAGAAGGGATGATGGCGTCATATAATTGTCGCATTGTCCGAGA
GTTAGCCAATCTTGGTCGATAATCCGATGATAAACCACCATTATTTTTAGTGGTATAGCCTGTTGATTAGTAATATTTTT
CTAAGTTAAGCCGGATATTCGGTTCACATTTTGTTTATTTTTCGGCTCTGATATAAGGGTAGGCAAGCGGTATAAATGGT
GCATACTGTGCGGCTTTCTGGTGGGCGTGACGGATCTTTGAGCCCGTATTTTGCCTGATGCGGATGCATCGCTAACGGAT
GTTCTGATAAAGAAACGAATTATGAGCGCAGAGCATAAGCAGTCCTTATCGGCGGTAACCTTGGCTGCCATCGGCGTGGT
CTACGGTGATATCGGCACCAGCCCTCTCTATACGTTGAGAGAGTGTTTCTCCGGCCATTACGGCTTCGATGTTCGTCCAG
ACGTGGTTTTCGGCTTCCTGTCGCTGATTTTCTGGATGCTGATCGTGATCGTTTCCCTCAAATATCTCACCTACGTGATG
CGCGCGGACAACGCCGGCGAGGGCGGCATTCTGACGCTGATGTCGCTGGCCGGGCGCAATACCTCGGCGCGCACCACTGC
GGTGTTGGTGATACTGGGCCTGATCGGCGGCAGCTTCTTCTATGGCGAGGTGGTGATCACCCCGGCGATCTCGGTGATGT
CGGCGATAGAGGGGTTGGAAATCGCCGCGCCTGCGCTTGACGCCTATATCGTGCCGCTCTCCATTCTGGTGCTGACGCTG
CTGTTCGTTATCCAAAAGCACGGCACCGGCAGCGTCGGCAAGCTGTTCGCCCCGGTAATGCTGCTGTGGTTCATCGTGTT
GGCGGTGCTGGGCGCGCGCAGCATCATTTCGAACCCGGAAGTGCTGCAGGCGCTGAACCCCAAATGGGCGCTCAACTTCT
TCATGGAATATAAGAAGGTGTCGTTCTTCGCGCTGGGGGCAGTGGTGCTGTCCATCACCGGCGTCGAGGCGCTGTATGCC
GATATGGGGCACTTCGGCAAGTTCCCTATTCGCCTGGCCTGGTTCACCGTGGTGCTGCCTTCGCTGGTGCTCAACTACTT
CGGCCAGGGCGCGCTGCTGCTAAAAAACCCTGAGGCGATCAAAAACCCGTTCTTCCTGTTGGCGCCCGACTGGGCGCTGA
TCCCGCTGCTGATTCTGGCGACCCTGGCGACGGTTATCGCCTCGCAGGCGGTGATTTCCGGCGTCTTCTCGCTGACCCGC
CAGGCGGTGCGTCTGGGTTACCTGTCGCCGATGCGCATCATTCACACCTCGGAAATGGAATCCGGCCAGATCTACATTCC
GGTGATCAACTGGACGCTGTATATCTCGGTGGTGCTGGTGATCATCGGCTTCGAACACTCCAGCAACCTGGCGGCGGCGT
ACGGCATCGCCGTTACCGGCACCATGGTGCTGACCAGCATTCTGGTCACTTCGGTGGCGATTAATAACTGGCATTGGAAC
CGCTTCCTGGCGATCGGCATCGTAACCATCTTGCTGATCATCGACGTGCCGATGTTCTCCGCCAACGCCCTGAAGCTGTT
CTCCGGCGGCTGGCTGCCGCTGACCTTGGCGCTGGTGATGTTCATCATTATGACTACCTGGAAGAGCGAGCGTTTCCGCC
TGTTGCGTCGTCTGCATGAGCACGGCAACTCGCTGGAGGCGATGATTGCCTCGCTGGAGAAATCGCCGCCGGTACGGGTG
CCGGGCACCGCGGTCTTCTTGTCGCGCGCCACCAACGTCATTCCTTTTGCGCTGTTGCATAACCTGAAACACAATAAGGT
GCTGCATGAGCGCGTGGTGCTGCTGACGCTGCGCACCGAGGATGCGCCTTACGTGCACAACGTGCGTCGGGTGACCATCG
AGCAGCTGTCGCCGACCTTCTGGCGGGTGGTGGCCAGTTACGGCTGGCGCGAAACGCCGAACGTGGAGGAAGTGTTCCAC
CGCTGCGGGCTGGAAGGGTTGCCGTGCCGCATGTCGGAGACGTCGTTCTTCATGTCCCATGAATCGCTGATCCTCACCAA
GCGGCCATGGTACCTCTACCTGCGCGGCAAACTGTTCGTTGCTCTGAGCCGCAATGCGCTGCGCGCGCCGGATCAGTTCG
AAATCCCGCCGAACCGGGTCATCGAGCTCGGCACGCAGGTCGAGATCTAACCCGCCTGACAGGGGCTCAGCTAGGCTGAG
CCCCTTTTGTTTGCGCTTTCTCCGTGCGCGAACGAAACGTTTCGATAACGATCACACTTCTGCATTGTCCTGGTTGCCTT
CCCCTGCCGTTTTTTTAAACTCCTCCAAAGAGCGAAACGTTTCGCTAGCGGAGTGAGAAGATGAAAAAAGGCGTATTACT
GAATTCCGACGTGTCTGCCGTGATTGCCCGGCTGGGGCATACCGACCAGCTCACTCTGTGCGACGCGGGCCTGCCGATAC
CGGCGGAAACGCAGCGCATCGATCTGGCGCTGACGCAGGGCGTGCCGACTTTCATGCAGGTGTTCGCGGCGGTCACGCAA
GAGATGCAGGTAGAAAGCGCCATCCTGGCGGAAGAGATCGTGAAACAGAATCCGTTGCTCCACGAGGCACTGCTGGCGGA
ACTGACCGCACTGGGCCAACGCCAGGGTAACACCATCAGCGTGCGCTATATCAGCCATCAGGCGTTTAAAGCGCAAACCG
AGCACAGCCGGGCGGTGATTCGCAGCGGGGAGTGTTCGCCTTACGCGAACGTGATCCTGTGCGCCGGCGTAACTTTCTGA
GGCGCGTATGCAACCTTTACTGCAACTGAAAGGGATTGATAAAGCCTTTCCCGGCGTGAAGGCGCTTTCTGGCGCCGCCC
TCAGCGTCTATCCCGGCAAGGTGATGGCGCTGGTGGGGGAAAACGGCGCCGGGAAGTCCACCATGATGAAAGTGCTGACC
GGCATCTACCAGAAAGACGCCGGCAGTCAGTATTTTCTCGGTAAAGAGGTGGTATTCAACGGGCCCAAGGATTCGCAGGA
AGCGGGCATCGGCATTATCCATCAGGAGCTGAACCTGATCCCGCAACTGACGATTGCGGAAAACATCTTCCTCGGCCGCG
AGTTCGTCAACCGTTTCGGCCGCATTGACTGGAAGCGCATGTACGCCGAGGCCGATCGCTTGCTGGCGCGCCTCAACCTG
CGCTACAGCAGCCACCGACTGGTGGGCGAGCTGTCGATTGGCGATCAGCAGATGGTGGAGATCGCCAAGGTGCTGAGCTT
CGAATCGAAAGTGATCATCATGGACGAACCGACCGATGCGCTGACCGATACCGAAACCGCCTCGCTGTTCAAGGTGATCA
ACGAGCTGAAGGCCGAAGGGCGCGGCATCGTGTATATCTCGCACCGCCTGAAAGAGATTTTTGAAATCTGCGACGACGTG
ACCGTGTTTCGCGATGGGCAGTTTATCGCCGAGCGGCCGGTGAGCGAGCTGCAGGAAGATTCGCTGATTGAGATGATGGT
CGGCCGCAAGCTGGAAGAACAATACCCGCGCCTTGATTTGCCGCGCGGGGAAAAGCGGCTGGACGTCAGCCACCTTTCCG
GCCCCGGCGTTGAAGACGTCAGCTTTACGCTGTATCGCGGCGAGATCCTCGGCGTGGCCGGGCTGATGGGCGCCGGGCGC
ACCGAATTGATGAAGATCCTGTATGGCGCCGCCCCGCGCAAGGCCGGCACCGTCAGCCTGGACGGCCGCGAGGTGGTCAC
CCATTCGCCGCAGGATGGGTTGGCGAACGGCATCGTCTATATCTCGGAAGACCGCAAGCGCGACGGCCTGGTGCTGGGCA
TGTCGGTGAAGGAAAACATGTCGCTGACCGCGCTGCGCTACTTCAGCCGCGCCGACGGCAGCCTGAAGCAGGCCGACGAG
CGGCAGGCGGTGGGGGACTTCATCCGCCTGTTCAATATCAAAACGCCGTCGATGGAGCAACCGATCGGTCTGCTTTCCGG
CGGCAATCAGCAGAAAGTGGCGATCGCCCGCGGCCTGATGACTCGGCCGAAGGTGCTGATCCTCGATGAGCCGACGCGCG
GCGTCGACGTCGGCGCCAAAAAAGAGATCTATCAGTTAATCAACCAGTTCAAACAGGAAGGGCTGAGCATCATTCTGGTG
TCTTCGGAAATGCCGGAGGTGATGGGCATGAGCGATCGCATTCTGGTGATGCACGAAGGGCATCTCAGCGGCGAGTTCCC
GATTGAACAGGCCACCCAGGAAGCGTTGATGGCGGCAGCCGTCGGCAAGCAATACGGCGTAAAGCAGGAGTAATCAGATA
TGAGTTCCCAGACTATCGCAGCTAAGCGCTGGTTCAGTAAAGAGTGGCTGTTAGAGCAGAAGTCGTTGATTGCGCTGCTG
GTGCTGATCGCCGTGGTCTCTTCCATGAGCCCGAACTTCTTCACCCTGAACAACCTGTTCAATATTCTGCAGCAGACCTC
GGTGAACGCCATCATGGCGGTGGGGATGACGCTGGTGATCCTCACGTCCGGCATCGATCTGTCGGTGGGATCGCTACTGG
CGCTGACCGGCGCGGTGGCGGCGTCGATCGTCGGCTTTGAGGTCAACGCGCTGGTGGCGGTGGCGGCGGCACTGGCGCTG
GGCGCCGCGGTTGGCGCCTGCACCGGAGTGATCGTCGCCAAAGGCAAAGTGCAGGCCTTTATCGCCACGCTGGTGATGAT
GCTGTTGCTGCGCGGCGTCACCATGGTGTACACCAACGGCAGCCCGATCAACACCGGTTTCACCGATGTGGCCGACACTT
TCGGCTGGTTCGGCATCGGCCGTCCGCTGGGCGTGCCTACGCCGATCTGGATCATGGCGATCGTGTTCATCGCCGCCTGG
TATATGCTGCACCATACGCGCCTGGGCCGCTATATTTATGCCCTGGGCGGCAACGAAGCGGCGACCCGTCTGTCCGGCAT
CAGCGTCGATAAAGTGAAGATTATCGTCTACTCGCTGTGCGGCCTGCTGGCGGCGTTGGCTGGGGTAATCGAAGTGGCGC
GCCTGTCGTCGGCGCAGCCAACCGCCGGCACCGGCTATGAGCTGGACGCCATCGCCGCCGTGGTGCTGGGCGGCACCAGC
CTGGCCGGCGGCAAGGGGCGCATCGTCGGCACGCTGATCGGGGCGCTGATCCTCGGCTTCCTGAACAACGGCCTGAATTT
ATTGGGTGTTTCTTCCTACTACCAAATGATCGTGAAGGCAGTGGTGATACTGCTGGCGGTTCTGGTAGATAACAAAAGCA
ACAAGTAACCTCCCCCTACAGGAATCACGATGATGAAAATGAAAAAACTGGCAACCTTAGCCTCCGCCATCGCGCTGAGC
GCCACCCTGAGCGCCAATGCCATGGCCAAAGACACCATCGCGCTGGTGGTGTCCACCCTCAACAACCCGTTCTTCGTTTC
GATGAAGGATGGTGCGCAGCAAGAGGCCAACAAGTTGGGCTACAACCTGGTGGTGTTGGATTCCCAGAACAACCCGGCGA
AAGAGCTGGCCAACGTGCAGGATCTGATGGTGCGGGCGCCCAAGCTGCTGTTGATCAACCCGACCGACTCCGACGCGGTG
GGTAACGCCATCAAGATGGCCAACCAGGCTAAGATCCCGGTCATCACGCTGGACCGCGTGGCGAGCAAGGGCGACGTGGT
GAGCCACATCGCTTCGGATAACCGCGTGGGCGGCAAAATGGCCGGCGACTTCATCGCCAAGAAAGCGGGCACCGATGCCA
AGGTGATTCAGCTGGAAGGCATTGCCGGCACCTCCGCCGCGCGTGAACGCGGCGAAGGCTTCAAACAGTCGCTGGATCAG
AATAAATTCACACTGTTGGCCAGCCAGCCGGCCGATTTCGATCGCACCAAGGGTCTGAACGTGATGCAGAACCTGCTGAC
CGCTCACCCGGATGTGCAGGCGGTATTTGCCCAGAACGATGAAATGGCGTTGGGCGCGCTGCGTGCGCTGCAAACTGCCG
GTAAAACCGACGTGATCGTGGTAGGCTTCGACGGCACCGCCGACGGCGTGAAAGCGGTCGAAGGCGGCAAGCTGGCGGCG
ACCGTGGCGCAGCGCCCCGATCAGATCGGCGTGATCGGTGTGGAAACCGCCGATAAGGTGCTGAAAGGCGAAAAAGTGCC
GGCGACCATCCCGGTGGATTTGAAGCTGGTCACTCAGTAAGTCATACCAGCGCCATCGGAACGGGGCGTTTACGATGGCG
CGCAATTCAGGAATCAATGCGATGGAAACAGGTAAGCTGGTGGTTCTTGGCAGCATCAATGCCGACCATATCCTCAATAT
TGAACAGTTCCCCCACCCGGGCGAAACGGTGATCGGGAAACAGTATAAGGTGGCGTTTGGCGGCAAGGGCGCGAATCAGG
CGGTGGCGGCCGGGCGCAGCGGGGCGGAGATCGCCTTTATCGCCTGCGTAGGCGCCGACGATATCGGCGAGCGTGTCCGC
CGGCAGCTGGCGAGCGATCGCATTGATACTCAACCGATTGAAGCCATCGCCGACAGCACCACCGGCGTGGCGCTGATCTT
CGTCAACGCCGAAGGCGAGAACGTGATCGGCATTGATGCCGGCGCCAACGCCGCGGTGACGCCGGATTACCTGGCGCGCT
ACCAACAAAAAGTGATCGACGCCGATGCCCTGCTGATGCAGCTGGAGTCGCCGCTGGAGACGGTTATCGCCGCCGCCCAC
CTGGCGAAACAACATCAAACGCAGGTGATCCTCAACCCGGCCCCGGCGCGCGAGCTGCCGGACGAGCTGTTGGCCATGAT
CGATATCATCACCCCGAATGAAACCGAAGCCCAGCGCCTGACCGGCATCGCCGTGGACAACGACGACGATGCGGCGCGTG
CGGCGCAGGCGCTGCACGACAAGGGCATCGCGACGGTGATCATCACCCTCGGTAGCCGCGGCGTGTGGCTGAGCGAAAAC
GGCAACGGCAGCGGCAAACGGGTGCCCGGCTTCAAGGTGCAAGCGGTGGATACCATCGCCGCCGGCGATACCTTTAACGG
TGCGCTGGTGACCGCCCTGTTGGAAGGCAAGGTCATGGCCGACGCGGTGCGTTTCGCCCATGCGGCGGCGGCGATCGCCG
TGACCCGCCCAGGCGCGCAGCCTTCGGTGCCGTGGCGTGAAGAGATCGACGCCTTCTTGCAGCAGCAGGGGTGATCCTTT
GGCCACCATGAAAGATGTCGCCCGCCTGGCGGGCGTTTCAACTTCTACCGTTTCGCATGTGGTCAACAACAATCGCTTTG
TCAGCGACAGCGTGCGCGACAAGGTCATGGCGGCCGTGGAACAGCTGAACTATGCGCCTTCCGCGCTGGCGCGCAGCCTG
AAGCTCAATCAGACGCGCACCATCGGCATGCTGGTGACCGCCAGCAACAACCCGTTTTATGCCGAAGTGGTGCGCGGCGT
GGAGCGCAGCTGCTATGAACGCGGCTACAGTTTAATTCTGTGCAATACCGAAGAAGACGCCGCGCGCATGAACCGCAGCA
TGGAGACGCTGCTGCAAAAGCGCGTCGACGGTTTGCTGTTGATGTGCACCGAAAACCACCGGCCATCGCAAGATGCCCTG
AGCCGCTACCCGTCATTGCCGATCGTGATGATGGACTGGGCGCCGTTCGAGGGCGCCAACGACATTATTCAGGATAACTC
GCTGCTGGGCGGCGAGATGGCGACCGACCATCTGATCGCCCGCGGCTACCGCAAGATCGCCTGCATCGCCGGCCCGCAGG
ATAAAACCACCGCCCGTCACCGACTGGAAGGTTATCGCAACGCGATGCGTCGCGCCGGATTGCCGGTTCCGCCAGGGTAT
GAAGTGCATTGCGACTTTGAGTTTGAGGGCGGGGTAAACGCCATGCGCCAACTGCTGGCGCTGGACGAGCCGCCGCATGC
GGTGTTCGCCGGCAACGACGCGGTGGCGGTAGGCGTTTATCAGGCGCTGTATCAGGCCGGGCTTTCCGTGCCGCAGGATA
TGGCGGTGATGGGTTATGATGACATTGAGCTGGCGCGTTATTTGGCGCCACCGCTGAGCACCATTCACCAACCGAAGGAT
TCGCTGGGCGAATTGGCGATCGATGCGCTGATCAACCGCCTGCAGAACCCGGAGCGCGCACCCCAGGTGCTGGTGCTGAC
GCCCGAGCTGGTGGAACGCGCCTCGGTGGGGCGCCGTTAACTGGCCGCCTTCGCTTCTTTCTTGCTTTCCTGGCCGCTGA
TCAAATTGCGGCCATCTTTCCTCCTCAGCAACATAAACACCAGCGCCGACGCCACGGTGACGATCCCCATGGTGATAAAG
GTGTAATGGAAGTGGTCGATCATGGTGCCTAACGACAGGGATTCGTAAAAACGCAGCACCGCCGCGCTGATCGCCACGCC
GAAGCTGATGGACAGCTGTTGGGTGACCGCCAGGACGCTGTTGCCGGCGCTGGCGTTGGCGTCGTTCAAATCCGCCAGGC
TGATGGTGTTCATGGCGGTGAACTGGGTGGACATCGCCATGCCCAGCACGAACAGCGGCAGGATCATCAGCCACAGCGGC
ATGCCCGGGCTTTGCAGGGCGAACTGGGCGATCAGCACCCCGATGATAACGGTGATGCCGACCAGCGTTTTACGGTAGCC
GAACCAGCGCAGTACCTGAGTGACGGTGGATTTCGCCATCAGCGAGCCGATGGCGGTTGGCGCCATCATGCAACCGGCGA
CGATCGCCGTGTAGCCGAATCCCACCTGCAGCATGAGCGGCATTAAAAACGGCACGCAGCCGGTGCCCAGTCTGGAGGCG
ACGTTGCCGGCGATGCCGACCGAGAAGGTGCGGGTTTTGAACAGGTCGAGACCGATCAGTGGCTGAGGATGGCGGCGTGC
GTGCGCGATGTAGCCGAACAGCATTACGAAGCCGCTGAGCAGAATGCCCAGCGAAACGTAGCTGGCCAGCACCCGCTCGC
CAAACAGCTCCAGCCCGGTGGAGATCAGCACCAGGCTCAGGCCGAACAGCATAAAGCCAAGGAAATCGAAGCGGCGTTTG
GGCGTGGTGAAGTCCGGCATGTATTTGCGTGCATAGAAGATGCCGAGCAGACCGATAGGGATATTGATCAGGAAAATCCA
GTGCCAGGTGGCGTAGGTTACCAGCCAGCCGCCCAGCAGCGGCCCCAGAATCGGCCCGACCAGGCCGGGCATGGTGACGA
AGTTCAGCACCGGCAGCAGTTCGCTGCGCGGGTAGGCGCGCAGCAGCGCCAAGCGCGCGACCGGCATCATCATCGCGCCG
CCGATGCCCTGCAGCACGCGAGAGGCAACCAGCGCGCTCAACGTAGGAGACAAGGCGCACAGCAGCGAACCGAGGGTGAA
TAACGTGACGGCGAAGATGAATACCCGTCGAGTGCCGAAGCGATCCGCCAGCCAGCCGCTGACCGGGATCAGCATTGCCA
CCGTCAGCGTGTAGCTGATGACGGCCGATTGCATCGCCAGCGGCGAACGCCCCAGGCTTTGGGCGATCGCCGGCAGCGCG
GTGTTGAGGATAGTGGCGTCCAGCGCCTGCATAAAGAACGCCATTGCGGCGATCCACGGTAGTCCTGCCATACTGCGCGC
GGATTGGGTCATGGTCGGTCCTGGTTAAATGGTCGTCTGTCCCTCGTCTCTTTCTTCTATATATAAGCGGGGAGCGTGTC
TAGTCTTTCTCTTTCAGCAATACCTGGCAGGCGACGAGGGCGCCTGCGCTGTCTCCGGCGAGTATCGCATCGACGATAGC
CTGATGATGGCGCAGCTTGATCACTTCATTGCCGGTGATGGCGCGGAAGTAGCTTTGGTACACCGAACTGAACAGGTTGG
CGAACGAGGTCAGGAACGGGTTGCCGCTGGCCTCGTAGATGAGCTGGTGGAATTGGGTATCGACCTGGATCCAACGCTCG
CGATCAAACTGGGTATGCAGCGCGCGCATTTCCGCCATCAGCCCCGCCAGCAACTTGGTTTGCTGCGGGCTGGCGTGGTT
TGCCGCCAACGCGCAGGCCTGCGGCTCCAGCGAGGTGCGCAAGATAAGGAAGTGTTGCATCACCTGATCGAAGTTTTCCC
GCGTCATCCACCAGGTCAGTAAATCTTGATCGAGGAAATTCCATTGGCTTTGCGGCATCACGCGGGTGCCAATGCGCGGG
CGCGGCAATAACATGCCTTTGGCGGCTAACATCTTCACCGCTTCGCGCACTGCGGTACGGCTGACGCCGAATTGCTCGCC
CAGTTCCATTTCACCAGGCAGGATGCTGCCGGCCTGATAATCGCCTGCCAGAATTTGTTGGCCGAGTTTTTCTGCAAGCA
GATAAGAAAGATTGCGTTGGGCGGCCTGTTGTTGTGCATTTAACGGCATGGCTGCGGATCCTTACTGACATCGTTATTTC
TATTTTACTCCAGTGATCGCCAGCTTTTATGGCTGTTTGCCTGAAAAAGTGACATAAATTCGCCGCTTTTTCGCCCTTTT
GTTGAAAAAAAACGCGCTTGAAAAGTTTTTTGCAATTAGGGGTTGCGGCCTGCCGAGAACTCCCTATAATGCGCCTCCAC
TGACCGGGAACAACGACTGACAAGCCGCCGGGTCAGCGAGAAGAAAGCGAAATAAACGCTTGACTCTCCGGGCGAAAAGC
GTAGTATACGCAGCCCGCGCCGATGAGTTTCTCGGCACTGCTCTTTAACAATTTATCAGACAATCTGTGTGGGCACTCCA
CAAGACGATATCCAGCATCTTCGGATGCAAAAAAATATCAAGTCTTGAAGAGTGACTAACTGAAGTAAAATTCATGCAGT
AAATCTTTGAGCATCGCTTCTCGAGTGGAAGCAAATCAAGCTTTTAATTGAAGAGTTTGATCATGGCTCAGATTGAACGC
TGGCGGCAGGCTTAACACATGCAAGTCGAGCGGTAGCACAGGGGAGCTTGCTCCCTGGGTGACGAGCGGCGGACGGGTGA
GTAATGTCTGGGAAACTGCCTGATGGAGGGGGATAACTACTGGAAACGGTAGCTAATACCGCATAACGTCGCAAGACCAA
AGAGGGGGACCTTCGGGCCTCTTGCCATCAGATGTGCCCAGATGGGATTAGCTAGTAGGTGGGGTAATGGCTCACCTAGG
CGACGATCCCTAGCTGGTCTGAGAGGATGACCAGCCACACTGGAACTGAGACACGGTCCAGACTCCTACGGGAGGCAGCA
GTGGGGAATATTGCACAATGGGCGCAAGCCTGATGCAGCCATGCCGCGTGTGTGAAGAAGGCCTTCGGGTTGTAAAGCAC
TTTCAGCGAGGAGGAAGGTGGTGAACTTAATACGTTCATCAATTGACGTTACTCGCAGAAGAAGCACCGGCTAACTCCGT
GCCAGCAGCCGCGGTAATACGGAGGGTGCAAGCGTTAATCGGAATTACTGGGCGTAAAGCGCACGCAGGCGGTTTGTTAA
GTCAGATGTGAAATCCCCGGGCTCAACCTGGGAACTGCATTTGAAACTGGCAAGCTAGAGTCTCGTAGAGGGGGGTAGAA
TTCCAGGTGTAGCGGTGAAATGCGTAGAGATCTGGAGGAATACCGGTGGCGAAGGCGGCCCCCTGGACGAAGACTGACGC
TCAGGTGCGAAAGCGTGGGGAGCAAACAGGATTAGATACCCTGGTAGTCCACGCTGTAAACGATGTCGATTTGGAGGTTG
TGCCCTTGAGGCGTGGCTTCCGGAGCTAACGCGTTAAATCGACCGCCTGGGGAGTACGGCCGCAAGGTTAAAACTCAAAT
GAATTGACGGGGGCCCGCACAAGCGGTGGAGCATGTGGTTTAATTCGATGCAACGCGAAGAACCTTACCTACTCTTGACA
TCCAGAGAACTTTCCAGAGATGGATTGGTGCCTTCGGGAACTCTGAGACAGGTGCTGCATGGCTGTCGTCAGCTCGTGTT
GTGAAATGTTGGGTTAAGTCCCGCAACGAGCGCAACCCTTATCCTTTGTTGCCAGCGGTTCGGCCGGGAACTCAAAGGAG
ACTGCCAGTGATAAACTGGAGGAAGGTGGGGATGACGTCAAGTCATCATGGCCCTTACGAGTAGGGCTACACACGTGCTA
CAATGGCGTATACAAAGAGAAGCGACCTCGCGAGAGCAAGCGGACCTCATAAAGTACGTCGTAGTCCGGATTGGAGTCTG
CAACTCGACTCCATGAAGTCGGAATCGCTAGTAATCGTAGATCAGAATGCTACGGTGAATACGTTCCCGGGCCTTGTACA
CACCGCCCGTCACACCATGGGAGTGGGTTGCAAAAGAAGTAGGTAGCTTAACCTTCGGGAGGGCGCTTACCACTTTGTGA
TTCATGACTGGGGTGAAGTCGTAACAAGGTAACCGTAGGGGAACCTGCGGTTGGATCACCTCCTTACCTAAAGATATTAG
TTCGAGTGGCGTGCTCACACAGATTGTCTGATGAAAAAGTAACGAGCAAAAGCGTCATAAAAGTACGGTGTCGTGTCCCC
TTCGTCTAGAGGCCTAGGACACCGCCCTTTCACGGCGGTAACAGGGGTTCGAATCCCCTAGGGGACGCCAAGCTTCCGAC
CCACCCGGTGAAAGCGGCGGTCTCAAGTATCTGACGATACACCATATCTTAAAGATGACTTCCGAGTCATGTTTAAGATA
TTGCTCTTTAACAATCTGGAACAAGCTGAAAATTGAAACATGACGGCTGAAATTTATCCCTCCGTAGACGTATTGGGATG
AAGAGTAACCTGTCATAGAGTCTCTCAAATGTTTGCAGCGCGAACGATGGAAACATCTTCGGGTTGTGAGGTTAAGTGAC
TAAGCGTACACGGTGGATGCCTAGGCAGTCAGAGGCGATGAAGGGCGTGCTAATCTGCGAAAAGCGTCGGTAAGGTGATA
TGAACCGTTATAACCGGCGATACCCGAATGGGGAAACCCAGTGTGTTTCGACACACTATCATGTCATGAATACATAGTGG
CATGAGGCGAACCGGGGGAACTGAAACATCTAAGTACCCCGAGGAAAAGAAATCAACCGAGATTCCCCCAGTAGCGGCGA
GCGAACGGGGAGGAGCCCAGAACCTGAATCGGCTTGTGTGTTAGTGGAAGCGTCTGGAAAGTCGCGCAGCAAAGGGTGAT
AGCCCCGTACACTAAAATGCACAGGTCGTGAGTTCGATGAGTAGGGCGGGACACGTGACATCCTGTCTGAATATGGGGGG
ACCATCCTCCAAGGCTAAATACTCCTGACTGACCGATAGTGAACCAGTACCGTGAGGGAAAGGCGAAAAGAACCCCGGCG
AGGGGAGTGAAATAGAACCTGAAACCGTGTACGTACAAGCAGTGGGAGCACCTTCGTGGTGTGACTGCGTACCTTTTGTA
TAATGGGTCAGCGACTTATATTTTGTAGCAAGGTTAACCGTATAGGGGAGCCGTAGGGAAACCGAGTCTTAACTGGGCGA
TTAGTTGCAAGGTATAGACCCGAAACCCGGTGATCTAGCCATGGGCAGGTTGAAGGTTGGGTAACACTAACTGGAGGACC
GAACCGACTAATGTTGAAAAATTAGCGGATGACTTGTGGCTGGGGGTGAAAGGCCAATCAAACCGGGAGATAGCTGGTTC
TCCCCGAAAGCTATTTAGGTAGCGCCTCGTGAACTCATCTTCGGGGGTAGAGCACTGTTTCGGCTAGGGGGCCATCCCGG
CTTACCAAACCGATGCAAACTCCGAATACCGAAGAATGTTATCACGGGAGACACACGGCGGGTGCTAACGTCCGTCGTGA
AGAGGGAAACAACCCAGACCGCCAGCTAAGGTCCCAAAGTCATGGTTAAGTGGGAAACGATGTGGGAAGGCATAGACAGC
CAGGATGTTGGCTTAGAAGCAGCCATCATTTAAAGAAAGCGTAATAGCTCACTGGTCGAGTCGGCCTGCGCGGAAGATGT
AACGGGGCTAAACCATGCACCGAAGCTGCGGCAGCGACGCTTAGGCGTTGTTGGGTAGGGGAGCGTTCTGTAAGCCGTTG
AAGGTGGCCTGTGAGGGTTGCTGGAGGTATCAGAAGTGCGAATGCTGACATAAGTAACGATAAAGCGGGTGAAAAGCCCG
CTCGCCGGAAGACCAAGGGTTCCTGTCCAACGTTAATCGGGGCAGGGTGAGTCGACCCCTAAGGCGAGGCTGAAAAGCGT
AGTCGATGGGAAACAGGTTAATATTCCTGTACTTGGTGTTACTGCGAAGGGGGGACGGAGAAGGCTAGGCTAGCCGGGCG
ACGGTTGTCCCGGTTTAAGCGTGTAGGGGGTGTGACCTGGTAAATCCGGTTGCATATCAACCCTGAGGCGTGATGACGAT
GCACTACGGTGCAGAAGTAGTTGATGCCCTGCTTCCAGGAAAATCCTCTAAGCTCCAGGTAACATTAAATCGTACCCCAA
ACCGACACAGGTGGTCAGGTAGAGAATACCAAGGCGCTTGAGAGAACTCGGGTGAAGGAACTAGGCAAAATGGTGCCGTA
ACTTCGGGAGAAGGCACGCTGGCATGTAGGTGAAGTCCCTTGCGGATGGAGCTGAAGCCAGTCGAAGATACCAGCTGGCT
GCAACTGTTTAATAAAAACACAGCACTGTGCAAACACGAAAGTGGACGTATACGGTGTGACGCCTGCCCGGTGCTGGAAG
GTTAATTGATGGGGTCAGCCGCAAGGCGAAGCTCTTGATCGAAGCCCCAGTAAACGGCGGCCGTAACTATAACGGTCCTA
AGGTAGCGAAATTCCTTGTCGGGTAAGTTCCGACCTGCACGAATGGCGTAATGATGGCCAGGCTGTCTCCACCCGAGACT
CAGTGAAATTGAACTCGCTGTGAAGATGCAGTGTACCCGCGGCAAGACGGAAAGACCCCGTGAACCTTTACTATAGCTTG
ACACTGAACATTGAGCCTTGATGTGTAGGATAGGTGGGAGGCTTTGAAGCGTGGACGCCAGTCTGCGTGGAGCCATCCTT
GAAATACCACCCTTTAATGTTTGATGTTCTAACTCGGCCCCATAATCTGGGGTGAGGACAGTGTCTGGTGGGTAGTTTGA
CTGGGGCGGTCTCCTCCCAAAGAGTAACGGAGGAGCACGAAGGTTAGCTAATCACGGTCGGACATCGTGAGGTTAGTGCA
AAGGCATAAGCTAGCTTGACTGCGAGAGTGACGGCTCGAGCAGGTACGAAAGTAGGTCTTAGTGATCCGGTGGTTCTGAA
TGGAAGGGCCATCGCTCAACGGATAAAAGGTACTCCGGGGATAACAGGCTGATACCGCCCAAGAGTTCATATCGACGGCG
GTGTTTGGCACCTCGATGTCGGCTCATCACATCCTGGGGCTGAAGTAGGTCCCAAGGGTATGGCTGTTCGCCATTTAAAG
TGGTACGCGAGCTGGGTTTAGAACGTCGTGAGACAGTTCGGTCCCTATCTGCCGTGGGCGTTGGAAGATTGAGAGGGGTT
GCTCCTAGTACGAGAGGACCGGAGTGAACGCACCACTGGTGTTCGGGTTGTCATGCCAATGGCATTGCCCGGTAGCTAAG
TGCGGAAAAGATAAGCGCTGAAAGCATCTAAGCGCGAAACTTGCCTCAAGATGAGTCTTCCCTGGGCCTTTAAGGCCCCT
GAAGGAACGTTTAAGACTAAGACGTTGATAGGCTGGGTGTGTAAGTGCAGCGATGCATTGAGCTAACCAGTACTAATGAT
CCGTGAGGCTTAACCTTACAACACCGAAGGTGTTTTTAGAGAGATTTTCAGCGAAGTTCCGAGATTGGTTCTGATGGCGA
CACGAGAGTGAAGCGGTTGGAATGAAACAGAATTTGCCTGGCGGCAATAGCGCGGTGGTCCCACCTGACCCCATGCCGAA
CTCAGAAGTGAAACGCCGTAGCGCCGATGGTAGTGTGGGGTCTCCCCATGCGAGAGTAGGACACTGCCAGGCATCAAACA
AAGCCGAAAGCCCTGAACTGACGTTCAGGGCTTTTTGCTATGTGCAATACGTAAAAAAGCGCAGCTACGCTGCGCCTTTC
AACCACTCGACAATAAAGTCGGCGATGCTTTCCGGTTGATTGAGATCCAGCTGCTTAGCCGAAATGGATAGCGGTCGATC
GCTGGCTACCGCGACGACAAACTGATCCAGCATGTCTTCCAACGGCCTGCCGATCTCGGCCCGATAAAGCAGGATCTTGC
TGACCGGCTCATGTTTGAACCCTTCCACCAGAATCAAGTCGACCTTATCGGCGTCAAAGCGCCCCGCCAGATAATGCAGA
TCCAAAGGTTGTTGCTCCGGCGTTTCGGTCATTAATGCCCAGCGGCGATCGCTGGCGACCAGCGTTTGCTCGGCGCCTGC
TTTACGCAGCTCATAGCTGTCTTTACCCGGTGTATCCACATCCATGTCGTGATGCGTATGTTTGATCAGTCCAATCCTTA
CCTGGCGCTGTTTCAGCAACGGGATCAGCTGTTTGAGCAGGGTCGTTTTCCCCGTTCCGCTGTAGGCGCCGATGGCCAGC
AAGGGAGGCAATGAACGATTCATTTTTTGAGCTCTCGCGTTTGTTGCCAATTCAGGCAGTCAGCCGGCGTATTCAGGTTA
TGAAATGCCGCTTGTTGCCCGCTGAACACTACGCGTTGTGCGCCAATTTGATGCAAGAACAGCATCAGCTTGCGTTCACC
GCGCGCCAGATAGTCGGCCAGCTGCGGCGCTATTTGGCTATGCAGTAACGCCAGCGTGGGGTGATCTCGTTCACCATCGC
TGGCAAAGGCCGCCTGCGCCGCGCCTTTTTGCTGCCATAGCTGAGCGACTAAGTCGGCGGGAAAGTCGGGGACATCACAA
GGGACGAAGACCACCCATTCGCTGGGAGCCTGTTTGAGCCCGGCCAGCATGCCGGCCAGCGGCCCGGCGAAATCGGGCGT
CAGATCGCCAATCACCGGCAAACCGCTCGCCTGGTAACGTGCCTGATTGCGATTGGCGCTGATGGCGACGGAAGCCACCT
GCGGGCGTAACCGAGCCAATACGTGTTGATAGAGTGCGATCCCGCCAATCGACACCAGGCCTTTGTCTTCACCGCCCATG
CGCGTGGCCCGTCCGCCGGCCAAAATGACGCCGCTGATTTCTTTATGCATCTCGTTTATCCCGCCTTGTCGATGGGCTGA
TTGTAGCGCTAAAGCAGACGTGACATCAGGATTTACCTTTATTGACAAGCCGGTTCTTTCACTGCGTGGGTAAGCCTGTT
ACTTTGTGAGTTTATTCATGCTATTGGACGATATTGAGATGAAAACGCATCGCGTAAACGAGTTGATCGAGCTGTTGCAC
CCGGCCTGGCAGGAAGATCCCGATCTCAATTTGATGCAGTTTTTGCAAAAGCTGGCGAAGGAAGCGGGCTTCCAGGGCGA
GTTGTCCGAACTGAGCGACGACATTCTCATTTATCACCTGAAAATGCGCGGTAGCGCCGGCACGGATCAGATCCCGGGTC
TGAAGAAAGATTACGAAGAAGATTTTAAGACGGCGCTGCTGCGCGCTCGCGGCGTTATCAAGGACTGATCCTCGTGCGGT
GCGAGAAAGCATAGCGCGTGAAATGCGCCATTAATGCTACTATTTCTCATTCCCGGCACCGTGCTGTCAGCGATCAAACG
AACGTTATGAATAACTCTGCTTTTAATTTCGACACCCTGTCGCCCGATTTGATTATGGACGCGCTAGAAGGAGTTGGCCT
GCGCGTCGATTCCGGCCTGACGGCGCTGAACAGCTACGAGAACCGTGTCTATCAGTTTATGGACGAAGATCGCCGGCGCT
ACGTGGTGAAGTTTTACCGCCCGGAGCGCTGGAGCGCCGCACAGATCGGTGAGGAACATCAGTTCGCTCTGGATCTGGCC
GGCGCGGAGATCCCGGCGGTGGCGCCGTTGGCGCTGCAAGGCGCTACGCTGCATACGCACGGCGGCTTTTTCTTTGCCCT
GTTCCCCAGCGTGGGGGGCCGGCAATACGAGATAGACAATCTGGATCAGTTGGAATGGGTGGGCCGTTTTCTGGGGCGTA
TCCACCAGGTCGGCGGTGAGCGTTTGTTCGCCGAGCGGCCAACGATGGGGATTGAAGAGTACCTCACCGCCCCGCGCCAG
GTGCTGGCCGATTGCGAGCTGCTACCGGCAACGCAGCATGACGCGTTCCTGCAGGCGACGGATAATCTGATTGCGGCGAT
CAAGTCGCACTGGCATCTGAACTGGCAGCCGCGCCGTTTGCACGGTGATTGCCATCCGGGCAATATTCTGTGGCGCGATG
GCCCGCTGTTCGTCGATCTTGATGACGCGCGCAACGGCCCGGCAGTGCAGGATCTGTGGATGTTGCTGCACGGCGAACGT
CGCGATCAACTGATGCAGCTGGATGTCTTGCTGGAGGCGTATAGCGAATTTGCCGAGTTCGATCAGCGCGAGCTGGCGTT
GATTGAACCACTGCGGGCGATGCGCATGGTGTATTACCTGGCCTGGGTCGCTCGCCGCTGGCAGGATCCGGCCTTCCCTA
AGAGTTTTCCGTGGATGGCGGAGTCTGATTTCTGGTTGTCTCAGACTGCGGCCTTCACCGAACAGGTTAAGCTGTTGCAG
GAGCCCCCTCTGCAGCTGACGCCAATGTATTGAAGCTTTAACACAATGGAGAGTTTAGTCTTATGAAAAAAATATGGTTG
GCGCTCGTTGGCATGGTGATGGCATTCAGTGCCTCGGCGGCACAGTTTAGCGATGGCGCTCAGTATGTGACTCTGGACAA
ACCGGTGACCGGCGAGCCGCAGGTGTTGGAGTTCTTCTCCTTCTACTGCCCGCACTGCTACCAGTTCGAGCAGGTCTATC
ATGTGTCTGAGAACGTAAAGAAAGCGCTGCCTGCCGGCACCAAAATGACCAAGTACCACGTTGAATTCCTGGGGCCGTTG
GGCAAACAGCTGACTCAGGCATGGGCGGTGGCGATGGCGCTGGGCGTGGAAGACAAGGTGAGCCCGCTGATGTTTGAAGC
GGTGCAGAAAACCCAGACCGTGCAAACGCCGGATGATATCCGTAATGTCTTCGTGAAAGCAGGTGTGACCGCAGCAGATT
ATGATGCGGCCTGGAACAGCTTCGTGGTGAAATCTCTGGTGGTTCAACAAGAGAAAGCCGCAGAAGATCTGCAGCTGCGC
GGCGTGCCGGCGGTATTCGTCAACGGCAAATACATGGTTAAGAACGATGGCCTGGACACCAGCTCGATGGACGCTTACGT
GAAGCAGTTCGCCGATGTGGTTAAATTCCTCAGCCAGCAGAAATAAGCCAGACCCCATGCGAAAACGCCGGCATCGCCGG
CGTTTTTTTATCCATATTGCCGTTTCAATTTATCCAGCAACCGATCTTTTTCCTGCCATAGCGTATTCAGCCACAGCTGG
AAGCGCCGCTTGAACTGCTTGTCGTTGAAGTAGTCCCCGTGCAGGGTTTCATCGATCGGCAGCGTCTCTATTCTCACCAC
GATACGCGTCAGCCGCCCGCACAGCATATCCCTAAAAGGCCGTTGGTTATTTTCCGGATAGAGCAGAGTAACGTTCAATA
CTTTGTCGAACTGATTGCCCAACGCGCTGAGCGTAAACGCGATGCCGGCGGCTTTAGGCGCCAGCAAATTGCGATACGGC
GAATTGCTTTTAATTTTCTTGGCTTCGGTGAAGCGTGAACCCTCGACGAAATTGACGATGGTGGTTGGACGCTGGCGGAA
TTTTTCGCAGGAACGGCGCGTCGTTTCGATATCCTTGCCGCGCTTTTCCGGATGCTTGAGCAAATAGGCGCGGGAGTAAC
GCTTCATGAATGGCATATCCAGCGCCCAGCAGGCCAGGCCGACAAAAGGCACCCAGGCGAGCTGTTGTTTGAGAAAATAC
TTATTCATTGGAATATGATTTCTGAACAGCACGCACAGTACGACAATGTCCGACCAACTTTCGTGGTTGCTGATCAGCAG
ATACCAGTTTTTGCGGTCCAGCCCTTCCAGCCCTTCAATATCCCAACGCAATTGCCCGTTAATGCGCAATAACAGCGCCA
ACCCTTGGCACCAACACCACATCATGAAATCGGCGAAAGCCGAGATATATCGCCAGACGGCGGGAATGGGCACCAGGAGT
TTCACGATGCCGGCCAGCGTGATGGGGATGGAGCACAACACCGTCACCAGAATGGTAAGTATGACGGAAATGATAAAGAT
AACAGGCGTTAACAATCTTGGCATGATTATGGGCTGACGGTTGTTGGGAACATCGTTGCATGCCAAAACGCATGAACAAA
AACGCATTTTAACAGAAATCGCCGGGGTAAAGCGCCGCTAAAAATCACTGTTTTTCGTCTCATCGGATAACCAGTTGCTG
AGTTTTCGTGCAACTTGTCCAGCTTGTGCTATGGTAATTGAGGCGCCGAATTTGATGAATAGTGCGATTAAAATCCGGCG
AAAGTTATATCCACAAATCCAATAAAAGCCAATAATAAAGCGTCGCCGGAATTCGTTCTTTTAACGCGGTGATTTAAATA
GGAATTTTATTCGCCGTTATAACGATAATCGCAGCGTTATAATTCGGTCTCTTTTCTATGCACAAAGTTATCCACAGGTA
AGATCTTGCGGATCCTCGCACACAATCACATCATTTTCGTCCGCGATGCACGCTAAGGTTCGTCTCCGACGGCCAGCTAT
GGCATGCTTACCCCTATGTCCGATCACGATAAAGAAACGCTATGGCCCAGATTGCAGAAAACCCACTAATCCTGGTTGAC
GGTTCCTCCTACCTCTACCGCGCTTATCACGCCTTCCCGCCGCTGACCAACTCGGCGGGCGAGCCGACCGGCGCGATGTA
CGGCGTGCTGAATATGCTGCGCAGCCTGCTGCTGCAGTATCAACCGAGCCACGTTGCCGTGGTGTTTGATGCCAAAGGGA
AGACCTTCCGCGATGATCTCTTCGCTGAATACAAGTCACACCGGCCGCCGATGCCGGACGATCTGCGCGCGCAGATCGAG
CCGCTGCACAGCATGGTCAAGGCGATGGGCCTGCCGCTGCTGGTGACGCCCGGCGTTGAGGCGGACGACGTTATCGGTAC
GCTGGCGCTGGAGGCCGAAAAGGCCGGCCATGCGGTGCTGATCAGCACCGGCGACAAAGACATGGCGCAGCTGGTGACGC
CGAACGTCACCCTGATCAACACCATGAACAACACGATCCTCGGTCCGCAGGAAGTGTGCGACAAGTACGGCATTCCGCCG
GAGTTGATCATCGACTTCCTGGCGCTGATGGGCGATTCATCGGACAACATTCCCGGCGTACCGGGCGTGGGCGAGAAAAC
CGCCCAGGCGTTGCTGCAGGGTATCGGCGGGCTGGATGCGCTGTACGGTAATCTGGAGAACATCGCCACGCTGAGCTTCC
GCGGTGCCAAAACCATGGCGGCCAAGCTGGAGCAGAACAAAGAGGTCGCGTACCTCTCCTATAAACTGGCGACGATCAAA
ACCGACGTCGAACTGGATCTGACCTGCGCGGACCTGACGGTCTCCGCGCCGGATGTCGACACGTTGCAACAGCTGTTCAA
ACAGTACGAGTTCAAACGCTGGCTGGCGGACGTGGAAGCCGGCGTCTGGCTGGAACACAAGAAAGGCGCGGGCGTGAAAG
CTGCCGGCGCCGCCAAACCGGCTGCCGCCGTGGAAGCGCCGAAAGCCTTGGCGGAAGCCAAGCTGTCCCAGGATGGGTAT
GTCACTATCCTGGACGAAGCGACCTTTACCGACTGGCTGGCGCGGCTGAAAAAGGCTGACGTGTTTGCCTTTGATACCGA
AACCGACGGTCTGGATACCCTGACCGCCAACCTGATCGGCCTGTCCTTCGCGATCGCGCCGGGCGAAGCGGCTTATTTGC
CGGTGGCGCACGATTATCTGGATGCGCCGACGCAGCTGGATCGCGCTTATGTGCTGGAAGCGCTCAAGCCGCTGCTGGAG
GACGAGAAGGCGCTCAAGGTCGGGCAAAACCTGAAGTTCGACATGAGCCTGCTGGCGCGCTACGGCATCGAGATGCGCGG
CATCGCCTACGACACCATGCTGGAGTCCTATGTGCTGGACAGCGTCGGCGGCCGTCACGATATGGACAGCCTGGCCGATC
GTTATCTGGGCCACAAAACCATCACCTTTGAAGAGATCGCCGGCAAGGGCAAAAACCAGCTGACGTTCAACCAGATCGCG
CTGGAGCAGGCGGCGCCTTACGCCGCTGAAGACGCCGATGTCACGCTGCAGCTGCACCTGGCGATGTGGCCGCAGCTGAA
ACAGAGCGCGGAACTGCTGACGGTATTCAATGAGATTGAAATGCCGCTGCTGCCGGTGCTGTCGCATATCGAACGCACCG
GGGTGCTGATCGATCCGGCCATTTTGTCGGCCCATTCCCAAGAGCTGGCCAAGCGTCTGGCTGAGCTGGAAGCGCAGGCC
CACGAGCTGGCGGAAGAGCCGTTCAACCTGGCGTCGACCAAGCAACTGCAGGCGATCCTGTACGAAAAACAAAAGCTGCC
GGTGCTGAAGAAAACCCCGGGCGGGGCGCCGTCCACTAACGAAGAGGTGCTGGCCGAGCTGGCGCTGGACTACCCGCTGC
CGAAGGTGATCCTGGAATATCGCGGCCTGGCGAAGCTGAAGACCACCTATACCGACAAGCTGCCGCTGATGATCAATCCG
GTCAGCGGCCGGGTGCATACCTCGTACCATCAGGCGGTGACCGCCACCGGCCGCCTCTCCTCGAGCGATCCGAACCTGCA
GAACATCCCGGTGCGCAACGAAGAAGGGCGGCGCATTCGCCAGGCCTTTATTGCGCCGGAAGGTTACCGCATCGTCGCGG
CCGACTACTCGCAGATCGAGCTGCGCATCATGGCGCATCTGTCACAGGATGAAGGGCTGCTGAAGGCCTTTGCCGAAGGG
AAAGACATTCACCGCGCCACGGCGTCGGAAGTCTTCGGCGTGCCGCTGGATAAAGTGACCGGCGAGCAGCGCCGCAGCGC
CAAGGCGATTAACTTTGGTTTGATTTACGGCATGAGCGCTTTCGGCCTGGCGCGTCAGCTGGGGATCCCGCGTGGGGAAG
CCCAGCGCTATATGGATCTCTACTTCGAACGTTACCCGGGCGTGCTGGATTACATGGAGCGCACCCGTCAGCAGGCTTCC
GAGCAGGGCTATGTCAGCACGCTGGACGGCCGCCGTCTGTATCTGCCGGACGTCCGCTCCAGCAACGCCATGCGCCGCAA
GGCGGCCGAGCGCGCCGCCATCAACGCCCCGATGCAGGGCACGGCGGCCGATATCATCAAGCGTGCGATGATCGAGGTCG
ACGCCTGGCTGCAGGGGCAGGAGAAGCCGTTGGTGCGCGCGATCATGCAGGTGCACGATGAATTGGTGTTCGAGGTGCAC
GAATCGGTGATCGATGAAGCCAGCCAGCGCATTCGCCAACTGATGGAAGGCAGCATGACGCTGGCGGTGCCGCTGAAGGT
CGATGTGGGCGTCGGCATGAACTGGGATGAGGCGCACTGATCGCCGGGTTATCGCCGTATGCGCTAACTGGCGAGAAGCT
AAGCACTTTTCGTAATTAAGCTACAAGATGCGGCGATAGTTTCCCCAACTTCGCCGTTCTTGCGCCGCAAATTGTGTAAG
TAAACTACAAAAAATTCTTTTTCCCTGCGAAAAAATGATGTAGAGTTACAGGCGTAGGGTACAGAGGTAAGATGTTCTAT
CTTTCAGACCTTTTACTTCACGTAATCGGATTTGGCTGAATATTTAGCCGCCCCAGTCAGTATTGACTGGGGCGTTTTTT
ATTGTAAAAACAGCAGCAAACCATACGTTTTTCCTATCGCTCGGCTCCGCTTTTCATTTCAGCTTCCGCTCCCTCAATCC
GCGTAATTCGGCGAGACAAGCCCGTTTTGGCAATAAGTCTTTATGATGGCTTTATTTCAAAAATGTAATTAGATAACGAA
AAATCCCGCCTGCGGCCGATCTGCGGGCATAAAAAAGCCGATGCGGCGAGGCATCGGCTCAAACGTGCGATCAGGGCTTA
TTCGCCGATGTCCTCTTCCGGCAGCACTTCCGGCGGGATCTCGTTAAACCAGGTGTCCAGCTTCTGGCGCAGCTTGTCGA
CGCCGATCTTTTTCAGCGATGAGAAGGCTTCGACCTGGATATCCCCCATAAACGGCAGCACCGCTTCACGCACCATGTTG
AGCTGCGCCTTGCGTGCGCCGGAGGCCAGCTTGTCGGCCTTGGTCAGCAACACCAGCACCGGCGTGCCGACGTCGACCGC
CCATTGGATCATCTGCTGGTCGAGATCTTTCAGCGGATGGCGGATATCCATCAGCACCACCAGCCCTTTCAGGCTGTTGC
GCATCTGCAGGTATTCGCCCAGCGCGCGTTGCCATTTGCGCTTCATTTCTTCCGGCACTTCGGCGTAGCCATAACCCGGC
AGGTCGACCAGACGAATGCCGTCTTCCACTTCGAACAGGTTGATCAGCTGGGTGCGCCCCGGCGTCTTACTGGTGCGCGC
CAGGCTTTTTTGATTGGTCAGCGTATTCAGCGCGCTGGATTTACCGGCGTTGGAACGGCCGGCAAAGGCGACTTCAATTC
CTGCATCCCCCGGCAGATGGCGAATATCGGGTGCGCTGGTGACGAAATGGGTCACATGATAGTTGTAGTTCTTGCTGGTC
AAAATTTTTCGTCTCCGTGAGGATGGCTAACTGGTTGGCGATTATAACTGCATCAGCGGTAAAAATGGCGTGTTTCTCCG
TTTTTAAGCGGCGGGGCGCGATAAAACGGCAGTTATGCCGACCGTACGTTGTGAGACATTTGCCATTCGAATCGCGGGTA
ATGTCGCTTTATTCGAAAGCGATATTTCTGTTTCTATTTTAAAAACAATGTGTTGTTTTTTCGTTGTGTGGAAATGTCAG
TCAAATCGGCGTCAGGTGCCTTGAGCCTTCGCAACAATAACGTAAAGTACTCGTTAACGCAGGGTTGCGCAGGATTAGGG
AACATCCGGGAAGGATGACAAATCTCAGGGAATGCACAGGGCGTGCAATGAGTGCCAGGATGAACGCAAAAGGAAGTGAC
CCTTTCGCACCGGAATAGGCGGCAGGCACATCGGATGGTGAAGTATCGGCAGTTTGGATGCCCGCAGGAAGCACGCTCGG
GAAGAGCGGATGCGAATGGATTGCGCCATGGACGATTTTCCTTTCAGGATGAAGGACGTAGTGGCAGGGAATGCGGTTAT
AGCAGAAGGAAAAACCGGGATGTTGCATGTGCGCAAGGAGCGCGTAACAGGAATACCCTTCGCAAGAAGGTGCGAAATAG
GCGGCAGGTTTAACCTGCCGCCTTTTTTCTTTGTCCGCTTTCTGCTAGATTCCGCCGCAATTCTATACTGAATCTACATA
CCTAAGAGCACACGCTATGAACCAGCCATCAAAAGCACCTCGCGGCAGCGCGGCGAAGTCAAAAACGAAAAAGAAAAGCC
GTATGGAGCTCGATCAGGAAGCGCGCGAGCGCAAACGCCTGAAAAAGCGCCGCGGCCACGCTTCCGGTTCACGCACCCAG
GTTGAGTCCGGCAGCCAAAAAAACAAATCGGCGGCGGAAGCCAAAGATCCGCGTATCGGCAGTAAAGTGCCGGTTGCGCT
GGTGGTCGACGAAACCAAAGTGAAGGCCAAACCGCAGCCGAAGCCAAAGGCCGAAGCGAAACCGCGCCTGTCGCCGGAAG
AAGAGCTGGCGAAGCTCGAAAATGACGAACGCCTGAACGCGCTGCTGGATCGCATCGACGATGGCGAAACGCTGAACGCG
CAAGAACAGGCGTATGTCGATAAGACGCTGGATCGTATCGATGTGCTGATGGACGTGCTGGGCATCGAGCTGGGCGATGA
AGACGACGAGGAAGAAGAAGAGAAGCAGGAAGATATTCTGAAGCTGCTGAAAGGCGGCAACCCGAAAGACGCCTTTTAAC
GCGCCATGTGGCTGATCCCGACAATAGCCCTACTCTTGATGTGTTATCTGCTGTGGTTATTCGGTAAACTATGGCGGCTG
TCTAAGCGCAAAGCGCGTTTTCGCAGCGCTTCCGTGGCCAGACAGCGCAGACAACCGCCCCTCTCCCGGCCCGGTAGAAA
AAGATATCGGAAGGAGTGAGCATGTCAGAGCAGACGATTGTCTGGGATTTGGCCCTGATCCAAAAATATAACTACTCAGG
GCCGCGTTATACTTCATACCCCACGGCGCTGGAGTTTAACCAGCGCTACGACGAAGCGGCGTTTCAACGCGCCGCGGCGC
GCTACCCTGAGCGGCCGCTGTCGCTGTACGTGCATATCCCTTTCTGCCATAAGCTGTGCTATTTCTGCGGCTGCAACAAG
CTGGTGACGCGCCAGACGCACAAGGCCGACGAATACCTGAACGTTTTGGCGCAAGAGATCGCCAGCCGTGCGCCGCTGTT
CGCCGGCCGCAAGGTTGGCCAGATGCACTGGGGCGGCGGTACGCCAACCTACCTGGACAAAGCGCAAATCAGCCGGCTGG
TGGCGCTGCTGCGCGAACATTTTGATTTTCTGCCCGATGCGGAGATGTCGATCGAAGTCGATCCGCGCGAGATAGAGCTG
GATGTGCTCGATCATTTACGCGCCGAAGGCTTTAACCGTTTGAGCATGGGGGTGCAGGATTTCAACAAGCAGGTGCAGCA
GTTGGTCAACCGCGAGCAGGACGAAGCCTTCATCTTCGCTCTGATCGAACGGGCCAAAGCGCTGGGCTTCCGTTCGACCA
ATATCGATCTGATCTACGGCCTGCCGAAACAGACGCCGGAAAGCTTCGCTTTCACGCTGCAGCGGGTGGCCGAACTGAAT
CCCGATCGCCTCAGCGTGTTCAACTACGCGCATATGCCGAATTTGTTCGCCGCCCAGCGCAAGATCAAAGACGCCGATCT
GCCCAGCGCGCAGCAGAAGTTGGATATCTTGCAGCAGAGCATCGCGTTCCTGACTGACGCCGGCTATCAGTTCATCGGTA
TGGATCACTTTGCACATCCGGACGACGAGCTGGCGATCGCCCAACGCGAAGGCAAGCTGCACCGCAATTTCCAGGGCTAC
ACCACCCAGGGCGACAGCGATCTGCTGGGGCTGGGCGTGTCGGCCATCAGCATGCTCGGCGACAGCTATGCGCAGAACCA
GAAAGAGCTGAAGCATTACTATGACAGCGTATCTGCGCAGGGCAACGCCCTGTGGCGCGGGCTGGCGCTGACGGATGACG
ATTGCCTGCGGCGCGATCTGATCAAAACGCTGATCTGCAACTTCCGGTTGGCGTATCAGCCGCTCGAACGGCAATACGGC
ATCGATTTCACCGCCTATTTCGCCGAAGACCTGCAGCTGCTGGCGCCGTTTGAACGCGATGGGCTGGTGGAGCGCGATGA
GCAGGGCATTCGCGTTACGCCGCGCGGGCGTCTGCTGATCCGCAATATCTGCATGTGTTTCGACCGCTATCTGCGGCAAC
AGGCGCGCAGCCAGCAGTTCTCTCGGGTGATCTGAGGATGAAAAAACAGCCGCTGATGCGGCTGTTTTTTTTAACTGAAG
AAGTTAATCAGCGCGGCGCACAGCACCGCGGCGACCGCCGCCTGCGGAGTGTGGCTGGCGGCGGAGCCCAGCTCCGCGCC
CTGAGAAATGAATGCGATGAACGAGTCCAGCATCGTCAACCTCCAGAGTGTGCGACACGATCATACTGCGCCCGCACCGG
CTGTAAAGCCTGCGGTTGGCGTTTTTTTGTGCGCCGGACTGCGTTTTTCATCATCCATCCCCGTTCCTATTCCATGCCCA
GCTCTTTAAGCTTGCGGGTGAGGGTATTGCGCCCCCAGCCCAGCAGGCGCGCGGCTTCCTGTTTGTGCCCCTGGGTGTGG
CGCAGGGCGGTGGTGAGCAGCGTGCGCTCCATTTCCGGCTGAGCTTCCGACAGCAGGTTTTGATGACCGGAACGCAGCGC
GCGATCGGCCCACTGCGCCAGCAGCGTGGCCCAGCTGTCCGGCAGACTGTGGCTGGGGCTCTCCGGCGCGGCGGTTTCGA
ACAGCTCACCCGGCAGATCCTGAATCAGCACTTCCTGGCCGGCGGCCATCACCGTCAGCCAGCGGCAGGTGTTCTCCAAC
TGGCGCACGTTGCCCGGCCAGGGCAGGCGGGTCAGCGCGGTTTCGGTTTCCGGATGCAGGTTCTTGGCCTCGACGCCCAG
CTCTTTGGCGGCGATCTGCAGGAAGTGGCGCGCCAGCCGCGGGATGTCTTCACGGCGCTCGCGCAGCGGCGGCAGGTGTA
CGCGGATCACGTTCAGGCGGTGGAACAGATCCTCGCGGAACTTGCCTTCCTGTACCCGCAGCTCCAGGTTCTGGTGCGTG
GCGGCGATGATGCGCACGTCGACCTTCACCGGCGCATAGCCGCCGACCCGGTAGAACTGGCCGTCCGCCAGCACCCGCAG
CAGGCGCGTTTGCACGTCGAGCGGCATATCGCCGATCTCGTCGAGGAACAGCGTGCCGCCGTCGGCCTGTTCAAAGCGCC
CCTGGCGGATTTGGTTCGCGCCGGTGAAGGCGCCTTTCTCGTGGCCGAACAGCTCGGACTCGATCAGATCCTTGGGAATA
GCGGCCATGTTCAGGGCGATGAACGGTGATTTGGCGCGCGGGCTGTGGCGGTGCAGCGCATGCGCCACCAGCTCTTTACC
GGTGCCGGATTCGCCGTTGATCAGCACGCTGATCGACGAACGCGAGAGCCGGCCGATGATGCGAAACACGTCCTGCATCG
CCGGCGCCTCGCCGATGATGTCCGCCGCCGGATCGCTGGCCGGCTGGCTGCGCACCGGCTGCTGCTGTTCCTGATAATGG
CTGATGGCGCGCTCGACCAGCGCCACCGCTTCGTCGATGTCGAACGGCTTCGGCAGGTAGTCGAAGGCCCCTTGCTGATA
AGCGCTGACGGCGGCGTCCAAATCCGAATGCGCGGTCATGATGATCACCGGCAGCATCGGGTGACGCTGTTTGATCTGCT
TGAGCAGCGCCAGACCATCAATGCCCGGCATGCGGATATCGGACAGCAGCACGTCGGGAGTTTGCGTGGCCAAGGCTTCC
AGCACGTCATTGCCGCCTTCGAAGGTGGCGCAGCTCAGGCCCGCGCCGGTGAGCGCGCGCTCAAGCACCCAGCGGATGGA
GCTATCGTCATCGACGATCCAGACTATCCCTCGTTGCATTGCAAACCTCACTGACGAATGGGCAGGTAGACCGAGAATTC
GGTATGACCTGGCCAACTGTTGAATTCAATTTTTCCGCAATGCTGATCGATCAGATTGCGGGCGATGGATAATCCCAGGC
CGGTACCGCCTTCACGGCCGCTGACCATCGGGTAGAACAGCGTGTCCTGCAGCTGCGCCGGCACGCCGGGGCCGTCGTCT
TCGACGTCGATGCGCGCCGCCAGTCGGTAGCGGGTGCCGTGCAACGTAATCTGAAACGCGGTGCGGGTGCGCAGCGTGAT
GGTGCCGCCCGCCTCGCCCAACGCCTGCAGCGCATTGCGGGTGATGTTCAGCAGCACCTGTTCTATCTGATCCGGATCGT
GGGCCATTTCCGGCAGGCTCGGATCGTAGTCGCGCACCAGCGTGACGTTATCCGGCATTTCCAGCGACACCAGTTGGCAG
ACGCGCTCCGCGACCTGATGGATGCTTTGGGTGATGTGCTGGCCGGGCCGTTGCGGCCCGAGCAGGCGATCCACCAGATT
GCGCAGCCGATCGGCCTGCTCAATGATCACCTTGGTGTATTCGGTCAGCGCCGGATCGGGCAGCGCCTTGGCCAGCAGCT
GCGCCGCGCCCCGCAGGCCGCCCAGCGGGTTTTTGATTTCGTGCGCCAAACCGCGCACCAGATCGCGGGCCGCCACCTGT
TGGGCATGCTGCAGCTGTTCCTGGCTCAGGCGGCGCTGATTGTCCATCGGCGCCAGTTCGACCAGGATATAGCCTTCCGG
CAGCGCCTGAGCGGTCAGGGAAAGGATATGCGCGCGGCCGTCGACCACTAGGGTCACTTCGTTATCGGTGAAGCCCTGCC
CGGCGCGCAGGCTTTCGCGCATCAAAGAGACGTTCAGCGAAAAATAACCGAGCAAATCGGGCAGCGGCGTACCGAACAGC
TTGCGGGAGCTTTGCGCCAGCAGCTGCTGTGCCGCCGGGTTGGCGTAGTGAACCGCCAGTGAGTCATCCAACAGCAGGAT
GCTGTTGATGAGTGAATTGAGGATCTGCCCAGCATCGGGCAGCTTGCCAGTTGCCATACAGCAGACTCCTGCACCTTTTT
AGTGCATCTATCCTACTCCATCCGGGATCGACACGGTATGGAATAGTTTTGCAGAAAATACGGTGGAGAAAAAAACCCAT
CCGAAGATGGGCTGAAAGTTTCCACGGCAACAAAAAAGCGATAACAAAAATTGTGGGCGCCGTCCGCCAGGGCAGACGGC
GCGGGTAGAACTTAGACGCTGTAGTACAGTTCGAACTCGACCGGGTGTGGCGTCATGCGAATGCGGTCCATCTCTTCTTT
GCGCAGTTCGATGTAGGCATCGATCGCATCGTCGGTGAACACGCCGCCGCGGGTCAGGAACTCGCGGTCTTCGTTCAGTG
CGGCCATCGCCTCGTCCAGCGAGCCGGCCACTTTTGGGATCTCGGCTTCTTCTTCCGGCGGCAGGTCGTACAGGTTTTTG
TCCATGGCGTCGCCAGGGTGGATCTTGTTGATGATGCCGTCCAGGCCGGCCATCAGCAGCGCGGCGAAGCACAGGTATGG
GTTAGCCGCCGGATCCGGGAAGCGGGCTTCGATGCGGCGCGCTTTCGGGCTGGCGACCACCGGGATACGGATGGACGCGG
AGCGGTTACGGGCGGAGTAAGCCAGCATCACCGGCGCTTCGTAGCCCGGCACCAGACGTTTGTACGAGTTGGTGGTCGGG
TTGGCCAGCGCGTTGATCGCCTTGGCGTGCTTGATGATGCCGCCGATGTAGAACAGCGCGGTTTCAGACAGGCCGCCGTA
TTTGTCGCCGGCGAACAGGTTGGTGCCGTTCTTGGACAGCGACATATGGCAGTGCATGCCGGAACCGTTGTCGCCGAACA
TAGGCTTCGGCATGAAGGTCGCGGTTTTACCGAAGGCGTGCGCCACGTTGTGCACTACGTACTTGTAGATCTGAATTTCG
TCGGCTTTCTTGGTCATGGTGTTGAAGCGGGTCGCCACTTCGTTCTGACCGGCGGTCGCCACTTCGTGGTGGTGCGCTTC
AACCACCAGGCCCATCTCTTCCATGGTCAGACACATGGTGGAACGCAGATCCTGCGAAGAGTCGACCGGTGGAACCGGGA
AGTAACCGCCTTTCACCGCCGGACGGTGGCCTTTGTTGCCGCCGTCGTATTTTGTGCCGGAGTTCCAGGCGCCTTCGATA
TCGTCGATCGCCACGTGGGAACCGCGGATGCTGCTGCCGAAGCGGATGTCATCGAACAGGAAGAACTCAGGCTCTGGCCC
GAACAGCACGGTGTCCGCGATGCCGGAGGAGCGCAGGAAGTCTTCGGCGCGTTTGGAAATGGAGCGCGGGTCGCGATCAT
AGCCTTGCATGGTGCCCGGCTCGAGAATGTCGCAGCGAATGATCAGCGTAGGTTCTTCGAAGAATGGATCCAGAACCGCC
GTGCTGGCGTCCGGCATCAGCACCATGTCAGATTCGTTGATGCCCTTCCAACCACCGATAGAGGAGCCGTCAAACATTTT
ACCTTCTTCGAAGAAGTCGGCGTTTACCTGGTGAGCCGGGATAGTCACGTGCTGTTCCTTACCCTTGGTGTCAGTGAAAC
GCAGGTCTACGAATTTCACTTCATGCTCATTCAGCATCGTCAAAACGTGTTCAGCGGACATACTTAACTCTCCCGGTTTA
TCATTGTCGTCGTCGTGGAACGAATCTGTGGAACTGGCTTTTTTCGCCTTGAAAAGACTAAAGCGAAAAGCGTGCCAACT
TTTAAAAAAGGCTTTCATCGCCTTTCTGCGCGGGTTTTACCCAACCCCAGTATGCACCATCAGTGATAAATTGCACCGAA
ATGGTGCAATTGGAGTGAGCGAGGGCACTGAAATGGTGCAAAAGTGCAACGATTGCGGCTTTTTGCACCGTGAAAGGGAT
CACAAACTGACCGGTACGCGGTTGTTTATAAGAGATGGTTGTGATCTTGTTTAGTCCCTCGCTTAATACGTGTACAATAG
CGCGCTATTTCTAATGCCCGAGGCAAAGCTGTGATCGAAAATTTGCGTAACATCGCCATTATTGCCCACGTTGACCATGG
TAAAACCACCCTGGTTGATAAGCTGCTGCAACAATCCGGTACTTTCGGAGAGCGTGCGGAAGCCACCGAACGCGTAATGG
ACTCCAACGATTTGGAGAAAGAGCGTGGGATTACCATCCTCGCAAAAAACACCGCCATTAATTGGAACGGTTACCGTATC
AACATCGTGGATACCCCAGGACACGCCGACTTCGGCGGCGAGGTAGAGCGCGTGATGTCGATGGTTGACTCGGTGCTGCT
GGTTGTGGATGCAATGGATGGCCCTATGCCGCAAACCCGCTTCGTGACCAAGAAGGCCTTCGCCAATGGTCTGAAGCCGA
TCGTGGTCATCAACAAGGTTGACCGCCCTGGCGCGCGCCCTGACTGGGTTGTGGATCAGGTGTTCGACCTGTTCGTGAAC
CTCGATGCGACCGACGAGCAGCTCGACTTCCCGATCATCTACGCTTCTGCGCTGAACGGCATCGCCGGCGTCGACCACAC
CGACATGGCGGAAGACATGACCCCGCTGTATCAGGCGATCGTCGACCACGTGTCTGCGCCGCAGGTTGAGCTGGAAGCGC
CATTCCAGATGCAGATCTCCCAGTTGGACTACAACAACTACCTGGGCGTTATCGGCATCGGCCGCATCAAGCGCGGTAAA
GTGAAGCCGAACCAGCAGGTCACCATCATCGACAGCGAAGGCAAAACTCGCAACGGTAAAGTGGGTAAAGTGCTGGGTCA
CCTGGGTCTGGAGCGTATCGACAGCACCCTGGCGGAAGCGGGCGACATCATCGCCATCACCGGCCTGGGCGAGCTGAACA
TCTCCGACACCATCTGCGACACCAACGCCGTAGAAGCGCTGCCGGCGCTGTCCGTCGACGAACCGACCGTCACCATGTTC
TTCAACGTCAACACCTCGCCGTTCTGCGGTAAAGAAGGCAAGTACGTGACGTCGCGTCAGATCCTTGACCGTCTGAACAA
AGAGCTGGTGCACAACGTGGCGCTGCGCGTTGAAGAAACCGACGATGCGGACGCCTTCCGCGTATCCGGTCGTGGCGAGC
TGCACCTGTCGGTGCTGATCGAAAACATGCGCCGTGAAGGTTTCGAGCTGGCGGTTTCCCGTCCGAAAGTTATCTTCCGC
GAAATCGATGGCCGCAAGCAGGAGCCATTCGAGAACGTGACGCTGGATATCGAAGAGCAGCATCAGGGTTCCGTGATGCA
GGCGATGGGCGAGCGTAAAGCCGACCTGAAAAACATGGATCCGGACGGTAAGGGCCGCGTGCGTCTCGACTACGTGATCC
CAAGCCGCGGTCTGATCGGCTTCCGTAACGAATTCATGACCATGACTTCGGGTACCGGTCTGCTGTACTCCACCTTCAGC
CACTACGACGACGTGCGTCCGGGCGAAGTGGGCCAGCGTCAGAACGGCGTGCTGATCTCCAACGGCCAGGGCAAAGCGGT
CGCGTTCGCGCTGTTCGGCCTGCAGGATCGCGGCAAGCTGTTCCTGGGCCACGGTGCGGAAGTGTATGAAGGCCAGATCA
TCGGTATTCACTCACGTTCCAACGACCTGACCGTAAACTGCCTGACCGGTAAGAAGCTGACCAACATGCGTGCTTCCGGT
ACTGACGAAGCGACTACCCTGGTTCCGGCCATCAAAATGACCCTGGAGCAAGCTCTGGAGTTCATCGATGACGACGAACT
GGTAGAAGTGACGCCAACCTCGATCCGTATCCGTAAGCGTCACCTGACGGAAAACGATCGTAAGCGTGCCAGCCGCGGTC
CAAAAGACGCTTAATCGCTGATTGAGTGTCTCATGCTTAGGGCGCGGTTCTCGCGCCCTGAGTTTTTTCCTCTGTTGTTC
CCCGTTTGTGCGGCGCGCTATGCGCTTTTCCGTTCGCTCCCTGTTCAGCTGTTCCTTTTCCCGCTACAGTGAAATCTCAC
CGGCCCATCAGGAGAGGACTATGCTGTATATCTTTGATTTAGGTAATGTGATCGTCGATATCGATTTCAAGCGTGTGCTG
GGCGTGTGGAGCAATTTGAGCGGTACGCCGTTGGCGGTGCTGTCCGATCGTTTCGCCATGGGTGAGGTGTTCCAGCAACA
TGAGCGCGGTGAAATCAGCGACGAAGACTTCGCCGGCAAGCTGTGCGATGAAATGGGCATCGCGCTCAGCTTCGAACAAT
TCGCCACCGGCTGGCAGGCGGTATTCGTCGCGCTGCGCCCGGAAGTGATCGACATCATGCAGCGCCTGCGCAACGAAGGT
CACCGGGTGGTGGTGCTGTCGAACACCAACCGTCTGCACTGCAACTACTGGCCGCAGCACTATCCTGAAGTGGCCGCCGC
CGCCGATCATCTCTATTTGTCGCAAGATCTCGGCATGCGCAAGCCGGAGGCCGATATCTATCAACATGTGCTGGCCGCGG
AAAATACCGCCGCCGCCGACGCGGTGTTCTTCGACGATCACCCGGCGAACGTCCTCGCCGCGCAGGCGCTGGGGATCAAG
ACGGTGCACGTCACCGATCGCGACGTGGTGCCGGCCTATTTTGCTCAATGAGCGCAGGGCGCGTTAAGCTTAAGGCGTAT
CAACGGACATCAAGGAGTGACCATGTCGTTTTTCCGCCGCAAGAAGCTGCCCTCTGCGATTAAGCCCGGCGTCACCTTCG
GACGGCTGCTGTACCAGCGTATCGATCATGATGGCCTGACGATGTTGGCGGGCCATCTCGCCTATGTTTCCCTGCTGTCG
CTGGTGCCGCTGGTCACCGTGGTGTTCGCGCTGTTCGCGGCTTTCCCGATGTTTTCCGACATCAGCGAGCAGCTGAAGAG
CTTTATCTTTTCCAATTTCGTGCCGGCCGCCGGCAACGTGATCCAGAACTACCTGGAACAGTTCGTCGCCAATTCCAACA
AGATGACCGCCGTCGGCACCTGCGGGCTGATCGTCACTGCGCTGTTGCTGATTTCCTCGGTGGACAGCGTGCTGAACACC
ATCTGGCGCAGCAAGAACAAACGGCCGATCGTCTTCTCCTTCGCCGTGTACTGGATGGTGCTGACGCTGGGGCCGCTGCT
GGTGGGCGCCAGCATGGCCATCAGTTCTTACCTGCTGTCGCTCAACTGGCTGGCGCAGACCGGCGTCAATGGCCTGGTGG
ATCAGGTGCTGCGCATCTTCCCGTTGATTTTGTCGTGCATCTCCTTCTGGCTGCTGTATTGCATCGTGCCGACGGTGCGC
GTGCCGCCCAAAGACGCGCTGATTGGCGCGGTGGTGGCCGGATTGCTGTTCGAGCTGGGCAAGAAGGGATTCGCGCTGTA
CGTCACCATGTTCCCTTCCTATCAGCTGATTTACGGCGTGCTGGCGGTGATCCCGATTTTATTCCTGTGGGTCTACTGGA
GCTGGTGTATCGTGTTACTCGGCGCGGAAATTACCGTGACCATCGGCGAATACCGCGACTACCGCCGGCAGAAGGCGGAG
CAACAGGAACCAAAAGCAGAAGGGCAGCAGGAATGATTGCGTTAATTCAACGGGTGTTAAACGCCAGCGTCACGGTGGAT
GGCGAGACGGTAGGCAAAATTGGCCCCGGTTTGTTAGTGTTATTGGGCGTGGAGCAGGGCGATAACGAGCAAAAAGCGCA
GCGCCTGTGCGAACGCGTGTTGGGATACCGCATTTTCGGCGACGAGAACGACAAGATGAACCTCAACGTCCAGCAGGCCG
GGGGCAGCGTGCTGGTCGTTTCGCAGTTCACCCTGGCGGCGGACACCCAGAAAGGCATGCGGCCCAGCTTCTCGCGCGGC
GCCGCGCCGCAAGAAGCCGATCGGTTGTATCAATATTTTGTTGGCCAGTGCCGCGAACGCGGCGTAGAGACCCAGACCGG
CGAGTTCGCCGCCGACATGCAGGTGGCGCTGGTCAACGATGGTCCGGTGACATTCTGGCTACAGGTCTAAGCATTCGGAG
AACAGGCGTCTATGTATCACCTACGAGTACCCGTAACAGAGCAAGAACTGAAGGAATATTACCAGTTTCGCTGGGAAATG
CTGCGCAAGCCGCTGCACCAGCCGGTGGGTTCGGAAAAGGATGCCTATGACGCCATGGCCCATCACCAAATGGTGGTGGA
CGAGGCCGGTAAAATCGTCGCCATCGGGCGGCTGTACATCAATGCCGACAACGAGGCGGCGATCCGTTTTCTGGCGGTAG
ACCCGACGTTGCAGGATAAAGGGCTCGGGACGCTGGTAGCGATAACGCTGGAGTCCGTCGCGCGGCAGGAAGGCGTGAAG
CGGGTGGTATGCAGCGCCCGTGAAGACGCGGTGGATTTCTTCGCCAAGCTGGGGTTCGTCAATCAGGGCGAGATCACCGC
GCCGCAGACCACCCCGATCCGTCACTTCTTGATGATTAAACCGGTGGCGACGCTGGACGATATCCTGCATCGCCCCGACT
GGTGCGGCCAATTGCAGCAGGCCTGGTATGAACATATCCCGCTGAGCGAAAAGATGGGCGTGCGCATCAGCCAATACACC
GGCCAGCGCTTCGTCACCACCATGCCGGAGATCGGCAACCAGAATCCGCACCATACGCTGTTTGCCGGCAGCCTGTTCTC
ACTGGCGACGCTGACCGCCTGGGGGCTGATTTGGCTGCTGTTGCGCGAGCGCCATCTCGGCGGCACCATCATTCTGGCGG
ACGCGCACATTCGCTACAGCAAACCGATCACCGGCAGGCCGCGGGCGGTGGCGGATCTCGGTTCGCTGAGCGGTGATTTG
GCGCGTCTGGCGCGCGGCCGCCGCGCGCGCGTGCACGCCGAAGTGCATCTGTTCGGCGATGAGGATAAGGGCGCGGTGTT
CGAAGGCACTTACATGGTGCTGCCGGCCGAGCCGGATGTGCCGCTGGATCAGGGCGGCTCTGAAGCGCTGGAGGAGTAAG
GCGGCGGCCCTGCCTGAGGGCGGGCCGCGCAGTGCATTACGGCAGCTGTTGGTTCACTGTCTGGCCGTCGCCGGCGGTGG
CTTGCAGAGTCCCCTTCAATGAAGCTTTGAACGGCCCGTCGCTGTTCAGCAGCCCTTTCAACTGCAGCTCAAGGTTGCCG
TCGCCCGTCAGCGGCACCGGCTGCCATCCCCATTGCTGCAAGGTATTGAGCGGTACCGAGCGGCCGTGCAGCATCAGCTG
GAACGGCTTGCCCGGCAACTGATCGACGGTCGCTTTGGCCTCAAGCAACCCATTAGGCATGAAGGCGCTGAGTTCGGTGA
CGGCGATCTGGCTGGCGTCGGCGTTCAGCGCCAGCGAAGGGCGCCGCACGTCGATCTTGTTGAAGGTCGCCTCGCTGCCG
TTCAGGTTCAGCGAACCGGACCATATGCCCCACTGGTGGTCGCGCGCCAGCAGCAGGTTGCTGCCGTAACCGTCCAGCGC
GGTGATCTGGAACGGGAACGCCGGGTTGATGTCGATGATCAGATTGCGGTTGGTGGTCAGCTTGGTGACGTACACCTCGG
CCAGCCAGTCCGGCAGCGGTTTCAGCCACAGCTCGCGCCAGTCGATAGGCAGGGTGTACTCCAGCGCCGCCATGGCCACT
TCATCCAGCTGCAGGCGTTTGCCGGCGCGCAGCCAATTGCCGGAGGTGCGCAGCAGCCCGCCTTCCCAACGGGTGGTGAA
CTGCTGAATGGCGATGCCGGCGGAGGAGAGGCGCAGGGTGGCGATCGGGTCGATCAGGTGGAAACCGCCGTTGATCACAT
CACTGGCATTGACGTTGAGAGAGCCGTCTTCGCTGCGCCAGTCGCCTTTTTCGATGCTGACGTTTTGCAGCGACAGATCG
AGATCGTTAAACGCCCACGCCTTGCCTTCCAGGCGCGCGTCGATCAGATCGAAACGCTTGAGGGTGACCGGCGGCAGGGC
GGTAAAGCGCCGCATGAATTCCGCCAACGTCATCGGGGTCTGCAGGCGCACGCCGCTCAGCCGCAGGCGATCCACCTGCC
AACTGCCGTCGGCGGCGCGGCTGGCTACGCCGGTCAGGTCGCCCTGCGCCAGATCGGCGCCGAAATTGTTCAACAGCAGC
TGACCCTGCTTTTGCTCCCCCTGCACCAACACCTTCGAAGCGGGGATGCCGTTCAGCGTCATCGAACCGGCGCTGAACTG
GAACTGATTGTTGTCCCCCAGCAGATGGCCGGCCAGCGGGCGCCACGGCGTGATGCCGGCATTGACCTGCTGCGCGTTGA
GCTGCCACGCGTTATCGTTGGATTGCAGCGCCATGTTGCTCAGTTGCAGCACGTCGGCCTGTACAGGCAGCGCCGCAGTC
TGCGGCTGCACGTTCAGCGTGCCGTCGCGCAGCGTGACGCTGTGGAAATAGCGCGGTTCGGTGATTTGGCGCAGGCTGAG
GCCGAGATCGACGCGTTTGGCGGCCAGCGCCTGCGGCTGGCCGCTGCGCGCCAGCTGCACGTCTTCCAGACCGATCTGGT
CCGGTTGGCGCCACGAATGGGTGATTTTTCCTATCGACAGGCGGTATTCGCTGTTGTCGCTGATCCAGGCGCTCAGGCGG
CCTGCCGCCCAGCGGGTTTGCCCGACCAGGTACAGCAGCACCATCGCCAGCACGATCAGCAGCAGCAACGTCAGCAACAG
CTTTCCGATAAATTTCATCGTCTACATCCGCATCGGTCAAAAAAGATACCCTGTTTATGCCGCAATTGGCTGGGCATCTC
AAGGGCAATGGTCTGATAGACAATAAAAAACGGCCGCAAGCGGCCGTTTGAACGCCAATGGGCGGGTTACTTTTTCTCGT
GTTCCTGCGGGAACACCAGGTTCAGCACGATGGCGGTAATGCCGCCGGCGGCGATGCCGGAAGAGAGCAGGGTTTTCAGC
CAGTCCGGCGCGAACTGCAGGATCAGCGGCTGCTGGGAGACGCCCATGCCGACGGCCAGCGATAGCGCCATGATCATGAT
GGCGCGGCGGTTCAGGCGCTCGCGCGACACGATGCGCACGCCGGAGGCGGCGATGGTGCCGAACATCACGATGGTCGCGC
CGCCCAGTACCGGCTCGGGGATGTGCTGCACGAAGCCGGCCACCGCCGGGAACAGCCCCAGCGCGATCAGCATCAGCGCC
ACCACGAAGCCGACATAGCGGCTGGCGACGCCGGTCAGCTGGATCACGCCGTTGTTCTGGCCGAAGCAGGAGTTGGGGAA
GGTGTTGAATACCGCCGACAGCATCGAGTTCAGGCCGTTGGCCAGTACGCCGCCCTTCAGGCGCTTCATGTACAGCGGCC
CGCTGACAGGCTGCTCGGAGACGTCGGAAGTGGCGGTGATGTCGCCGATGGTTTCCAGCGAGGTGACCATAAAGATCAGC
ATCAGCGGCAGCAGCAGGTTCCAGTCGAAGCCCAGGCCGTAATAGAGCGGCGTGGGGATGGTGATCGCCGCCGTTGGAGC
TGCCGGTGCGTCGGCGGGCAGCATGTCCATCGCCCAGGCCAACAGATAGCCGACCGCCATGGCGATCACCAGCGAAGCGA
CGCGCAGGTAAGGGTTGCGCTGGCGGTTCAGCAGGATGATGACCGCCAGCACCGCGCCGGCCAGCAGCAGGTTTTTCGGT
GAGCCGAAGCTGTGATCGTTCATCGCGGCATAACCGCCGCCGATCGAGGTCAGACCGACCTGAATCAGCGACAGGCCAAT
GATCATCACCACGATGCCGGAAACCAGCGGGGTGATGATGCGGCGCGCCAGATGCAGCACGCGCGACAATAAAATTTCGG
TGCAAGAAGCGACCATCAGGGTGCCGAACAGCGCGGCCATCATGGTCGGCACGTCGGCGCCGCCGTTTTTCAGCGCCAGA
CCGCCCATGATCAGCGGCGAAACGAAATTGAAGCTGGTGCCCTGAATCGACAACAGCCCGGAACCCACCGGTCCCCAGGT
TTTGATTTGTAGAATGGAAGCCAGACCGGAGGCGAACAGCGACATGCTGATGATGTGCTGGGTATCCTGTGCCGGCAGGC
CCAGCGCCTGGCAGATCAGCAGAGCCGGTGTGATCACCGCGACGAACATCGCCAGCAGATGCTGACCGGCGGCAAACAGC
GTTTGCGGCAGCGGCGGGCGATCTTCCAGGCGATAAATCAGTTCACTGGCGCGGGGTTCTGAGGCGGCTTGGCGCGCGGC
ATCAAGCTCGGAGGATGACATGCTCATGGTGTGGCGTTTCCAGATACGGCAAAGCAGGCATTTTAATGCCCCGCCCCGCA
AAAGCAAACGGTTGCGCGCAAATATTATGTTGCCGACTTTCCCGTTTATGTCGCATTTTCATTCATTTTTTCTTGTCATC
TCAGCGTTTTTTACTTCTAATCCTGCACTCATCAAGTTTAAAAACTAAGTGGTTTTCTATAACTTATTATTTTTATTTGG
ATCTTTTCCCTTACATGGAGTACCTGGATGTTTCATCTTGATACTTATGGCACGTTAGTCGCGGCGACGCTGGTTTTGCT
TCTCGGAGGCAAGTGCGTCAGAAGCATTCCCCTGCTGCGAAAATATACCATTCCCGCTCCCGTCGCCGGCGGTTTGCTGG
TGGCCCTCCTGCTGTTAGCCCTGAAAAAGTTCGCCAACTGGGAAATCAGCTTTGACATGTCGCTGAAGGATCCGCTGATG
CTGGCCTTCTTCGCCACCATCGGCCTGAACGCCAACCTGGCGCGGTTGCGCGCCGGCGGCAAGGCGCTGATGGTATTCCT
GTTCGTGGTGCTGGGGCTGCTGCTGGTGCAGAACGCCATCGGCATCGGCATGGCGAAAATGCTGGGGTTGGATCCGCTGA
TGGGTCTGATCGCCGGGTCGATCACCCTGTCGGGCGGCCACGGCACCGGGGCGGCCTGGAGCAAGCTGTTCATCGAGCGC
TACGGCTTTGAAAACGCGACGGAAGTCGCCATGGCCTGCGCCACCTTCGGCCTGGTGCTGGGCGGCCTGATCGGCGGCCC
GGTGGCGCGCTATCTGGTCAAACACTCCTCTACGCCGGAAGGCACCCCGGAAGACAGCGTGCAGCCGAGCGGTTTCGAGA
AGCCGGAAAGCGGCCGCCTGATCACCTCGCTGGTGATGATCGAAACCATCGCCATGATCGCCATCTGTCTGAGCCTGGGG
CAGCTGATTGCCGGCCTGCTGAACGGTACGGTGTTTGAGCTGCCTAACTTCGTTTGCGTGCTGTTCGTCGGGGTGATCCT
CAGCAACACCCTGGCCTTCACCGGTTTCTATACCGTGTTCGAACGGGCGGTATCGGTGCTGGGTAATGTCAGCCTGTCGC
TGTTCCTGGCGATGGCGTTGATGAGCCTGCGCCTGTGGGAGCTGGCTTCGCTGGCGTTGCCGATGCTGGCGATCCTGGCG
GTGCAGACGCTGGTGATGGCGCTGTACGCGATCTTTGTTACTTACCGGGTGATGGGCAAGAACTACGACGCGGCGGTGCT
GGCCGCCGGCCACTGCGGCTTCGGCATGGGCGCCACGCCGACGGCGATCGCCAACATGCAGGCGATCACCGATCGCTTCG
GCCCGTCGCATCTGGCGTTTCTGGTGGTGCCGATGGTGGGGGCGTTCTTTATCGATATCGCCAACGCCATCGTCATCAAG
CTGTATCTGCTGCTGCCGGTGTTCCCGGCGGTGGGGTGATATCGCGAGTCATCACGAAAAGGGCGCCGCAGGCGCCCTTT
TTATGCGTTGGAGTAGCGCGCCTTCTCCGGCAGCCAGCGTTCGATCAGCGCCTGGGCGTGTTCCGGATAGTGCTGATGGA
GATGGCGAGCGACGCGCTGCACTTCGGGGATCATCGCCTGGTCGCGCAGCAGATCCGCCACCTTGAATTCGGCGCTGCCG
GTCTGGCGGGTGCCCAGCAGCTCGCCCGGGCCGCGGATCTCCAGATCGCGCTGCGCGATGACAAAGCCGTCGTTGCTGTC
GCGCAGCACTTGCAGGCGCGTTTGCGCGGTTTTGCTCAGCGGCGTTTTGTACAGCAACACGCAGTGTGAGGCCACGGCGC
CGCGTCCTACGCGGCCGCGCAGCTGGTGCAGCTGCGCCAGGCCCAGCCGTTCCGGGTTTTCGATGATCATCAGGCTGGCG
TTCGGCACGTCGACGCCGACTTCGATCACTGTGGTGGCGACCAACAGCTGCAGCTCGCCCTGTTTAAACGCCTGCATCAC
CGCCTGCTTTTCCTGCGCTTTCATGCGGCCGTGCACCAGCGCTACCTTCAGCTCCGGCAGCGCGGTTTTCAATTCTTCCC
AGGTGGCTTCCGCCGCCTGCGCTTCCAGCAGTTCGGACTCTTCGATCAGCGTGCACACCCAGTAAGCCTGTCGCCCCTCT
TCCAGACAGGCGCTTTTCACCCGCTGAATGATGTCGGCGCGGCGGGTATCGGGAATGGCGACGGTGGTCACCGGCGTACG
GCCCGGCGGCAGCTCGTCGATGACCGAGGTATCGAGATCGGCGTAGGCGGTCATTGCCAGCGTGCGCGGGATCGGCGTGG
CGGTCATGATCAGCTGATGGGCGTGGAAGCCTTGCTCTTCGCCTTTCTCCCACAGCGCCAGCCGCTGATGCACCCCGAAG
CGGTGCTGCTCATCGATGATCACCAGCGCCAGGCCGTTGAACTGCACCTGCTCCTGGAAGATGGCGTGGGTGCCGACCAC
CATCGACACCTGGCCGCTGGCGATGGCTTCCTGCTGTGCAATGCGCGCCTTGCCTTTCTGCTTGCCGGCCAGCCAGCCGA
CTTCCAACCCCAGCGGTTCGAACCACTGGCGGAAGTTGTTGGCATGCTGTTCGGCCAGCAGCTCGGTCGGCGCCATCAGC
GCCACCTGCTTGCCGTGCGCGATGGCGCGAAGCGCCGCCAGCGCCGCCACCAGCGTTTTGCCGGAGCCGACGTCGCCCTG
CACCAGCCGCATCATCGGGAAGTCTTTTTGCATATCGGCTTCGATGTCGGCCACCACGCGCGTTTGCGCGCCGGTCGGCG
AGAACGGCAACTGGGCGAGAAAACGGTTTTTCAGCCGATCGTCCGGCAGCAGCGGCTGCGCCTGATAGCTCTGCGCGCCG
GCACGCACCGCCAGCATGCTGAGGTTATGCGCCAGCAGCTCTTCGAGGATCAGACGCTTTTGCGCCGGGTGTTTGCCCAG
CTCCAGATCCGCCAGCTGGATGTCCGGCGGCGGGCGGTGCAGGGTGTGCAGCGCCTGCGGCAGGCTCATCAGGCCGCCGC
TCAGCTCCGGCGGCAGCAGCTCGGCGATGGCGCAGGTATCCAGCAGCGCCAGCGCCTGATCGGTCAGCTTGCGCAGCGTG
GCCTGCCGCACCCCTTCGGTGGTGGGGTAAACCGGCGTCAGCGACTCCTGCAGCTCAACCTCGCTGGTTTCGCCCTGAAT
ACGGTATTCCGGATGGATGATCTCCGCGCCGTGGTTGCCGCGTTTGATCTCGCCGTAGGCGGTCACGCGGCGGCCGGTGG
CCAGGCTGTTTTTCATTGCGGCGTTGAAGTTGAAGAACCGCATGGTGAGGATGCCGGTGCCGTCGCTGATCTGGCAGGTC
AGCATGCGGCGGCGGCCGAAGCTGATGTCGCTGCGCAGCACTTCCCCTTCTACCGTGGCGTAGATGCCCGGCAGCAGATC
GTTGATCGGGTAGAGGCGGGTGCGGTCTTCGTAGCGCAGCGGCAGGTGCAGCAGCAGATCCTGAATGGTGTCGAGGCCAA
GCTTGGCCAGTTTGCCCGCCTGGCTGGCGCCAACCCCGGAAAGCGTGGTGAGTGGGACAGCATCCAGCAGGCGGCCTTTC
ATTTGCGCACCGTCGCCTGCATGGCCGCCCACCATTCGGCGCTGGCGACCACCTGGCCCTGTTCGTCGATCTGCGGACGC
GGCAGCCCCTTGCGCTTGGCCACGTTGGCCAGCACCGGATAGCCGCCTTCGAACAGCAGACGCTGCTGCTCTTCTTCGTC
CAACATGCTGTTGTCGCGGCGGTACAGGCCGGCGTTTTGCCGCTGGCGCTGCGCCTCATACAGGATCAGCGCCGAAGCCA
CGGAGACGTTGAGCGATTGCACCATGCCGATCATCGGAATGACGATGTCTTGATCGGCCAGCGCCAGCGCTTCTTCGGTG
ATGCCGGTTTTTTCCTGGCCGAGCAGCACGCAGGTTGGCCGGGTGTAGTCCACCTCGCGGAAATCGACCGCGCGCGCAGA
CAGGTTGGTGGCCAGAATTTGCATGCCCTGCGCTTTCAGGTGACCGACCGCGTCGCCGATGGTGGGATGGGTTTTAACGC
TGACCCAGCTGTTGCTGCCGGCGGCGGAGGAAACCAGGGTGCGCATGCGGGTGGTGGGCCACACGGCGTGGACCTGATGC
ACGCCGACGGCGTCGGCGGTGCGGATAATGGCGGAGACGTTATGCGGCTTGTGCACCTGCTCCAGGCAGACCGTCAGATC
CGGCTGCCGGGTCGCAAGCATTTCACAAATCCGCGCATAGCGTTCAGGACTCATAAGCGCTAGTTTCGGTTGCGGTTAAC
TTTGATCACATCCGGCATGATACGGATTTTACGCATAATGTTTGCCAAATGGATGCGATCGCGGGTGGTCAAGCGGATAA
AGGCGCTATAAACCCGACCGTCTTTCTCTTCGGTGTTCAGGCTCTGAATATTGGACTCGGCCGCGTTGATCGCCGCCGTC
AGGTTGGCCAGCGCGCCCTGGTGGTTAAACATATCCACCTTGATCTCGGCGATGAACTCCTGCTCGGTCTCTTTATCCCA
CTCAACCGCCATGAACTTCTCAGGCTCTTTCTGATAGCCGCGAATATTGCGGCAAGATTCATGGTGGATCACCAGCCCTT
TGCCCGGACTGACGTGAGCGATAATCGGGTCGCCCGGAATCGGACGGCAGCACTTGGCGAAGGTGATCAACACGCCGTCG
GCGCCCTTGATGGCCAGGTTACGCACGCCGGAGGTGGTGCCCAGGCTGGACTGATCGCCCTGCAGGTTCTTCGCCACCAC
CACACTCATGGCGTTGCCCAGGCCGATTTCCGCCAGCAGATCGTCCAGCGTCGCCAGCTTCATGCGGTCCAGCTCGTGCT
GAATGTTTTCCTGCGGAATTTCGGCCAGCTTGCGGCTGCCGCCCAGCGCATGGTTGAGCAGACGGCGGCCGAGGCCGACA
GAGTCGTCGCGCTTGAGGTTCTTCAGCATCTGGCGAATTTTGGCGCGCGCTTTCGAGCTGACCACGAAGTTCAACCAGGC
GGCGTTGGGCCGCGCGCCCGGCGCGGTGATGATCTCGACGGTCTGGCCGCTGGTCAGCGACTGCGACAGCGGGTACGGCT
GACGATCGACGCGCGCGCCGACGCAGGCATGGCCGATATCGGTATGCACCGCATAGGCGAAGTCGACCGGCGTGGCGCCG
GCGGGCAGCTCGACGATGCGGCCTTCCGGGGTGAAAACGTAAATCTCATCCGGGAACAGATCGGATTTGACGCTCTCGAT
AAATTCAAACGAACTGCCGGCGCTTTGCTGCAGCTCCAGCAGGCTTTGCATCCAGCGTTGGGCGCGGATCTGCGCCGTGG
TGCCGGTTTCGCCCTGTTCTCTTTCCTTGTAAGCCCAGTGCGCGGCCACCCCCATCTCAGCCATCTGGTCCATGTCTTCG
GTGCGGATCTGCACTTCGACCGGCACGCCGTGCGGGCCGATCAGCGAGGTATGCAGCGATTGATAGCCGTTGGCCTTGGG
AATGGCGATGTAATCTTTCACCCGCCCCGGGCGCGGTTTATACAGGCTGTGCACTTGGCCGAGCACGCGGTAGCAGGTAT
CGACCTCTTTGACGATCACCCGGAACGCGTAGATATCCATGATGGAATGGAAACGCTGTTCTTTCAGGTGCATCTTGAGG
TAGATGGAGTAGAGGTGTTTTTCCCTTCCGCTGACGCGGCAGGCGATGCCGGCCTCGGTCAGCCGCCCTTCGATCTCGGA
GAGGATTTTTTGAATCATCTCTTTGCGATTGCCGCGCGCGGCTTTCACCACTTCCTTGATCACGCGATAGCGGTTTGGGT
ACAGCGCCTCGAAGCCCAGCTCTTCCAGCTCGGTTTTCAGGTGATGAATACCCAGACGGTGGGCGAGGGGGCTGTAGATT
TCCAGGGTTTCACGCGCGATGCGCCGGCGTTTGTCGGGGCGCAGCGAACCGAGGGTGCGCATGTTGTGCGTACGGTCGGC
CAGCTTGATCAGCACGACGCGGATATCCTGCACCATCGCCATGATCATCTTGCGGAAGTTTTCCGCCTGCGCTTCTTTTT
TGTCCTGGAACTTCAGTTTGTCGAGCTTGGAGACGCCCTCAACCAGTTCGGCGACGCTCTTGCCGAACAGCTGTTCCATA
TCTTGATAGGTGGCCGGGGTGTCTTCGATGACGTCGTGCAACAACGCCGCCATCAGCGTCTCGTGGTCGAGACGCATTTC
CGCCAGGATGCAGGCCACGGCGACCGGGTGAGTAATGTAGGGCTCACCGCTGGAGCGTGTCTGGCCCTCGTGCGCGTCGC
GCGCGACGAGGTATGCCTGTTTGAGGCGCTTAATCTGCTCCTCGGGCAGGTAACGTTGAATCAGCAGATTCAGGCTTTCA
AACAGGTACAAGGCGGACTCGCTGTCTAATTAACGACGACCTTCAGCAATCGCGGTAACCGCTTGAATCTCGGCGGCTTC
CTGCTCTTGCTGCTCCTGGCGCTCACGCACGTCGAGGATCTGGCTGGTGATCAGGCCTTCTTCGATTTCGCGCAGGGCGA
TAACGGTGTACTTGTCGTTCTCTTCCGGAACCAGTGCATCTTTGCCGCCGGTCTGGATCTGACGCGCCCGACGAGCAGCG
ACCAACACCAGGTCAAAACGGTTACCAATTTTCTCTACAGCGTCTTGAACAGTTACGCGTGCCATATTTGTGCTACTCCA
CAGGTGACGAAAAGACTGGGCATGATACTGAAACTGCCTTCAGTCTGCCAATAGTTTGCTGATTAAAGCGTCATGCCGCA
GCAACTGGCGGCCCAAACGCAGGCGTTCGGCGCGAATGATGGTCTTCAGATCGGACAGCGCCAGATCGAAGTCATCGTTC
ACGATCAGGTAATCGTACTCCGCGTAATGCGTCATTTCCGCCACGGCCTGAGCCATGCGTTTGGCGATCACCTCTTCGGA
GTCCTGCCCGCGCCCGCGCAGGCGACGGCCCAGTTCCTCCTTCGACGGCGGCAGAATGAAGATGCTGCGCGCCTGCGGCA
TTTTGGCGCGGATTTGCTGCGCGCCCTGCCAGTCGATATCCAGAAACACGTCTACGCCGGTCGCCAACACTTGTTCGATG
GCGGCGCGCGAGGTGCCGTAATAGTTGCCGAACACTTCGGCGTGCTCAAGAAACGCGTCCTGCTCGATCATCCGGCGGAA
TTCGTCTTTCGAGACGAAGAAATAGTGCTCGCCGTGATTTTCACCCGGGCGACTGTCGCGCGTGGTGTGCGAAACCGAAA
CCTGCGTGTCGTACAGCGGTTGCGTCTTTAACAAAGCCTGAATCAGACTTGATTTACCTGCGCCACTGGGAGCAGAGACA
ATATAAAGCGTGCCTTGAGCCATGATGATGTTCGTTGATAACGGTTGATATGCCAAAAACAGCGGATGTGTATTTTCTCC
GCACAGTATACACGGCTAACGCGCCGGGTGCAGCGTTAGCTCGCATTTTGCCCGCGGCTTTGCGTGGAAAAAGCGTCGAA
TGAGCGAATATGCGCGCTGAAGAGCGACATTTTTGCAGTTTTGGCCTCGGCGGCGGCGCGTTGCCGCCCCGAGATCAGTG
ATCCGGATGCTGGTAGTTGAACACCGGCAGGCCGAGGCGGAAGCGCAGGGCGATAAGACGCGCGCTCAGGCCGGCGACCA
GCGTGAGGATCACCACCAGATTGTGCGGCAGGCTGAGGTGCTGCAGGCCGATATACAGCCAGGCGGCGCTGAAGGAGATG
CCGGCGTAGATCTCTTTCTGGAAAACCAGCGGGATACGGTTGCAGAACATATCGCGCAGCACCCCGCCGAAGACGCCGGT
GATCACTGCGGCGATGGCGGCGATAATCGCGCTGTGCCCCATATCCAGCGCCACCTGGGCGCCGATGATCGAGAAAACGA
TCAGTCCGACGGCGTCGAGCACCAGGAACAGGCGGCGCAGATGGCGCATCAGGGGAGCCACCCAGGTGGTGACGATCGCC
GCTATCGCGACGATGACGATGTATTCCGGGTGTTTGACCCAGCCCAATGGAAAATGCCCGAGCAACATATCGCGCACCGA
CCCGCCGCCGATTGCGGTGACAGAGGCGATGATGATCACGCCGAACATGTCCATTTGGCGGCGGCCGGCCGCCAGCGCGC
CGGTCATGGCTTCGGCGGTGATGCCGATGATATAAAGGATGCTCAGTAACATAAGGGGTTCACAGCGTACTTGCGTCAGA
ATGATGGCCGGCAGGGTAATCGCCGCCGAGGACGCGCGCCACTGAGTTTTTTTCACCGATGGCGTTTCGGATTAATATAG
CTAATCCAAACTCCATTTTTATTGCCGATAACCAGCCTTTTTTAACATCTGGCTGTTAATAAAAGCATTAGAAATTTCGC
GCTAATTTCCATCGCTGACTATGATTTTTGCAGCGAATTCTTCAACCGAAAAATCGAGATTGCAGATGAAAAACTCCCCG
AGACTGGCCGCTGGCGCCGTGGTGGCCGCCCTGCTGCTGAGCGGCTGCGTGGCGCCAGGCCACCAGGCTGTTTCCCCCGC
CCCGGCTTGTCGCACCGGCGATCCGCTGGTGCAAACAACGCTCTACTTCGGCCTGAACCGCCCTGCGGGGCCGGCGATCA
CCGCCGCCGAGTGGCAAACCTTCGTCGATAGCCAGGTGACGCCGCGTTTTAAAGACGGGCTGACGGTGTTTGATGCCAAA
GGCCAGTGGCTGGGCCACGACGGCAAACTGGCGCGCGAGAACAGCAAGGCGCTGCTGTTGATCCATGCGCCGGGCAAAGA
GAGCGAGGCGAATATCGAGGTGCTGCGCAGCGGTTATAAGCAGCAGTTTGCGCAGGATTCGGTAATGCGGGTGGATGCGC
CGGTGTGCGTGGCGTTTTAAAGCGAACTCCCGGCCCTGCGGCCGGGAGTGGGGATTACAGCACCAGGCCGGCGATGGCCG
CCGACAACAGGCTCACCAGCGTCGAGCCGTAAACCAGCTTCAGGCCAAAACGGGAAACCACGTTGCCTTGCTGCTCGTTC
AGCCCCTTGATGGCGCCGGCGACGATGCCGATGGAGGCGAAGTTGGCGAACGACACCAGGAACACCGACAGAATGCCCAG
CCCGCGAGGCGACAGCTCCGCCGCGATTTTCTTCAGCTCAATCATCGCCACGAATTCGTTGGCCACCAGTTTGGTCGCCA
TGATGCTGCCCGCCTTCAGGGCCTCCTCCGCCGGGATGCCGATCAGCCAGGCCAGCGGATAGAACACGTAGCCGAGGATC
TGCTGGAAGCTGATGCCGAGCACCGCCGAGAACAGCGCGTTGACGGCAGATATCAGCGCGATAAAGCCAATCAGCATCGC
CGCGATGATCATCGCAATCTTGAAGCCGGCCAGAATGTACTCGCCCAACATTTCGAAGAAGCTCTGATCTTCATGCAGCT
TGTTCAGCTTCAGCTCCGGCTCGTCTTCGACCTGATACGGGTTGATGATCGACAGGATGATGAAGGTGCTGAACATATTA
AGGATCAAGGCCGCCACCACGTACTGCGCGTCGATCATCGACATGTAGGCGCCGACGATGGAGAGCGATACCGTCGACAT
GGCGGTCGCGGCCATGGTGTACATGCGGCGCGGCGAGATGTCGCCGATGATGCCCTTGTAGGCGATGAAGTTCTCTGACT
GCCCCAGCACCAGCGTGCTGACGGCGTTGAACGACTCCAGCTTGCCCATGCCGTTGACCTTGGACAGCAGGGTGCCCACC
AGGCGGATGATCAGCGGCAGGATGCGGAAATGCTGCAAAATGCCGATCAGGGCGGAAATAAAGATGATAGGGCATAAAAC
GCCGAGGAAGATGAACGCCAGGCCATCCTTGCTCATGCCGCCGAACACGAACTCCGATCCTTGTGCCGCGTAGGCGAGCA
GGGTGTCGAAGAAGCCGGCGACGTGTTTGATCACGCTGAGCCCGCTGGCGGAGTGCAGGAAGAAATAGGCCAGCGCGCCT
TCGATCACCAACAGCTGGATGATATAGCGCAGGCGGATTTTCTTGCGATTATTGCTGACCAGCAGCGCCAGGGCGACGAT
CACCACCAGGGCCATAATAAATTGCAGAATTTGTGGCATAAACGGTCCGTACGGTTCACGGGCAGGAAAAAAACACATTT
AGCCACAGCATCGCCGTCCTTTCATTACCTTGCGTGATAATTAGAACAAAATACTTATGGCATGCGGGATATCTTGCCGA
TTGTCATCCGCACGCGCTGCTCGGCAGTTTTTCATAAGCCCCCGACGTTCCTTAGTGGGCTGTCTTCCATGATGCCTGCC
GGCTCGCAGCCTGATGCAACCACCGTCCCGCACGTTCAGGCGCCTGGAATCTGGCTCGCAATGGGCGATTTTTCCCGGCG
CAAAGCGTGGTTTTCTCGGCTAAGGCGGAGAAACATGTTTGGGCAAGGCGCCGCGACCGGCGCGCATTTTATCGAACAAG
GAGGCGAACGATGAATACCGGCATGTTGCTCAGGGCGCTGGCCAACGGCGTTAATCCCGACACCGGCGAGCTGTTGAAAC
CGGCTTCAGCGGCCTGCGCGCCGGAGGCTATCCGGCTGCTGTTCGCATTGGCCAGCGAGTTCGACGGCGAATCCGAACTG
CAGAAAAAAGCCAGGTTGACGCCGGAGGAGAAGCGGCAGATGAATCTGGCCGAGGGCCGGCCGGCCAATGCCTGCTTCCC
CTGGTCGGAAGAAGAAAAACTACGGCTGCGTGAGAGCCATGCGGCCGGGGCGACGCTGGAAGCGCTGAGTGATGAGTTTG
AGCGCTCAACCTGGAGCATTGCGGTGCAGCTGCAGAAAATGGGGCTGATGGAGGAAGAGCAGGCGGCCGCCTATCGCTGA
TCTGCAGCCATAAAAAAGCCCGCTTGGCGCGGGCTTGATGGCGTGCGGAGCGGGATCACTCGATGTTCTGGATCTAAAGA
TTATATCGTGAATATTTAATTGATTTTTCTGTTTTTTTTATTATGTGTTTTATATTTGGTACATTATTTGGTACTTATAG
GTATCGGTTTTTAATTTTCCTAAAAGGTATCGTCGAATTTATTGATATTTGATTTTATCTTCTTGATTGCTTTTTTGTAA
AAGTCATAATAGTTATTTTCTAATAGGGGGATGGAAACAACAATGACGTTTAGTGACTCTAAAAGTCCATTCTTTTCTTC
ATCGATTTCATTTGGTACGTAGCAAAATATTTTATTTTTTACCAGACCGCTTGAGTTTATCCTGGCCCTCTTATCTAGTA
CCCACCACAAGTCAGTCTCACTGAAATCAAGTGAAAGACCAATAATATGTACGTGGCTGGAGAAGAAAAGCTCTACCCAT
GAGTGCCCATCAAAATTATTATTTGAAAGTTTATCCTTCATTGAGATGGGTTTTATTAATTTTTCATTGCTAGTAAATGT
ATATTTACCTTTAATATAAGAATCTATCTTACCTATTGAACCACAGTAATGATCTAGACCTAATTTAATTGATATAGGAT
AGTCCAGTTCGCCATGTATACTCCATATCTTACACTTTATATTTCCGTTTGATTTACTTTGGCAAGACGTATATCTTCTA
AGACTGTATATTGTTTCCGTGCTGTGGTTAATTAATTCAATCGAATCACCTAAGCTATTTTTAAAGGCATAATCGTAATT
AGTTGTCATATAGTTATCTAACTTAAGAGATGCTATCTCAAGATATATTTCATTGCTGTTTTGACAAGCTAGCTCATGCG
CTATTTCATTTTTTACTTCTGTTTCGATTAACTCGATGTCGCCTATATCACAATTCCTCTTATGAACACGATCCAAAACT
ATTCTCTCATAAATCATTGTGTTGGGTGTGTTTTTGCTTTCAAAGCCCATATCACCTTTTAATTTGGATAAAAGGTTTGA
CCATGGCACGGAGTTTGAACTTAAGCGATTGATTCCATTACCAAACAATATGCTGCTTTTCATTTTTATACTCTCATCTA
ATATGGTTTTTTGTTGTTAGCTACACATTATTTTTTTATTTTCAAAAACTCTGATTTATTATATTTCTTATTGAGTTTTT
CAATGTAGATAATTAATTTTCGATAGTTTCTTTTGTCTACACTATACACGTAAGATAGCAAACCATAAACATGATTTGTA
TTCGTTTTTTCACCGGTATATATTTTGTGTATTTTGCTTCTAATTTCTCTTAACTTTTGTCGTCCAATTCCTGTTTTATC
ATGAGATATTACAAGTCCTGTAACTTTTTTCTGTTTTCTAGGTCCGCAAAGGAGAGTTTTATGATTGTTTACAGATAGTT
TTTCTGTCGGGATTATTGTTTGAATAAAAAACCTTGTTTTAATTATCTTTTTTAGAGTTTGAGCAGAAAAAGTGAGATCG
TCAGCATATCTTGTATAAATTATTCCTTTGCTGCCTGCATAGCCTTGAATCCTGGCATCGAGTCTTGCGCAGGTTAAATT
GGCTAGTTTTGGTGAGGTTGGCGCACCTTGTGGTAACTTACCTTTGTATGTACACAGGTTAGTTAAAATTGAAGATATTT
CTTTGTTGTAGCCAAGGGATGAAAATACTCCATACACTTTAGAAGCATCAATGCTTGGGAAAAAATCTTTTAAATCTATG
TTTAGAATAAAATTAGCTCCTACATGAGGAACAGCATTATCTAATATTGATTGCCCCTTCTCAAATCCTTTGGAAAACTC
GGATGATCTTAAATTATCTAAAATACGTCTCAGAATCCACCCTTGGATAGCTTTGAGCTTTCGAGATGGTTGGCAGATTA
CTCTTTTAGACGTGGTACCTTTTTTTTCGATTTCAAAAGTTTTATATAGATAATCTGTTCTATAAGTGAGAAACCGCAAC
ATCTCTACAGAAAGCCTAACCTCTCTAGCCATGTCAACAATACTTGACATTACCGGTAGACCTTGATTTCTCAATTGATA
GACATGTGAATTTGTAGCTGATGGCATTAGCGCACCCTTACGCCTTAAGTTACTGATTTCGATGTGATCGACGAACACGG
AGAGGTGTTCGTCGTTCACATCGAAAGCTGCTATTGAACAAGATTAAATGCAGGATAGCGAAGCACTATCCAGAAAGTGG
CTCATTTTATCATGAAGTCACTTCTCGCTAAGGGTGCGCTTTGGCAAGCTTAGCATAACTTAATGATGCACTGCTACGAT
TTTCTAAGTTCATTATTTCAAGTCTTAACTTATCTAGTTCTACACGCCTAAAGTTTTCGCGAACAAATTCAATCCCAATG
TCAGTGACATGATAGCCAACAGTTGTACGGCTAATCATCCGTTTAGACGTTAAGCGTCCTATTGCTGACTTAGTTGCTAT
TTCGCATAAGGTATCGTTCTTACCTGTAGCTTTCCTTAATAAATTATATAGCAAAAAGTTGTTAACTCCATCCATTAAAT
AAATACAAGGTAAAATGAAACTCTCCGAGTCTAGTAAATTTTCAACTGAGCGCGTTACAGGATATTTACTTTTAATGGAC
ATGATGGCCTTATATATTTTTCTGTAGAGCAAATCAATCTGGAGTGAGTCAGAAAGATGCTCGTAATTTAAATTTAATAC
CTTGCCAGTTTTGTTTTTCTTTAGTAACCGTATAGGGCCATAATTAATAAAGCTTTTCTTTGATTTGAATCTGTTATCCT
GTATGCATATGAGCTTTTTGGCTAGTTCATTATTATTTGAGAATGCCCCTAGTTCTGCATATGAACCAGGGCTTTCCGGG
AAAATAATTATGACATCCACTGCTTCGGCAAGCATATTTTCCAAGCTAAGCAGGCTATATTGGCCTTGTCCAGCAAGCAA
ATCATCAAACAGGTCTTCTGGGTATAAAATCTCATATCTTTTATATCTCGAAAATATAGCTGCCATTTTATGACGGCCAT
ATTTTTCATTTAGAACATCTCCGCCACATAGAAATATGGTGGTTTTTTTTGTTAGTTGAGATGAAAATACCTTTTCTTTT
ACTGCCGAAGCTATCCACTCTATTTGATCTTCTCTAATGCTTTTATTCATTATCATATTTCATCAGCGAACAGTTTAAGT
TATACATCAAATACGATTATGGTAACAAGACAATGGAGATAGTATAGTGATATTTACCTTGTGCGCAATGCTATCCCCGC
CTCGCCTGCACGCTTCATATGCCACTTTTCATGCAGTTGCATGACTGGCTCCAAACCGCACCAGCACTGATGCGGTTAGT
GCATTGTAATAGCATTATAGTCATGCAAAATCATGCACCCTATGCATGCATGCTCAAAATGAGAGGCCCGCCAGAGAAAA
ATCAACAAAAAAGCGGAAAGAGAAGGCAATAAAAAACGCCCCTTAAAAAAGGAGCGGATTCTATTAATCAATGAAGAAAA
TTATTATTGCCGTAACGGTTCAATGCTTGGCGTTCCGGTGGTGGTAATATCGGAGCCATTATCGGTTGTGGCGGCAATGG
CTGGCGGATCACATGTTCGATACTCTCTCGCGTCTTAAAGGTGCTGGAGCAGTCGATATTCTGGCACTGGTAGTAAGCCT
CTTTAGTCTGTTCCGTCAGATAGCGGCTGGTGCGGGTATGTGCGCCGCTGCGGCAGAAAGGACAGCGCATCATGGTTATT
CCTCCTCTTCCGCTTTGGCTTGTTTGCGGGCAGCGATTTCCTTGCCGAGTTTGATCCGTGCGGCCGGACTGTTAATTAGC
CTCTGGTCAAGGCCACTGAAATCCGGGCCGTATAACCCAATCGCCTCAAGAATAGGGTCACTCTCTGTGCTCAGGTGGAA
ATTAGCGGCACGTTCGACCAGTGCCTGCATGACTTCCTGCATCACGACACCGTGTGGATCTCGCGCGCACAGGTTGTTGT
TATGGAACTGCTGTTCATCGTGGCCGAGACGCGACTGGGCATGGAGTCGCAAAGCAACCGCGCGGATCAGGATTGAGGCT
TGATCCAGCGCAACCTCCAGCGTCATTTCGGAGTAGGTGCGCAAAAGCGCGCGGTGCTTCTGGTCATAAGCACTGGCGGC
GTTGCAGACCGCAACCATCGCCTCTTCCTTATCATCTTCCAGTTCGGCCAGCAGCCCGTCGTATTCATTCACCAGTTCAC
GTTTGATGATGCGTTGGGTATGCAGGTCTTGCATCTCCGGCGTCAGTTCGCCCTTTGCCTTGCGGAACCGCTTACGCCAG
CCTTTGTCGTCCATGACGGCCTGCTCTTCCGCTGCGCGTTTCTTATCGTGTGTGGTCGCAATGACCTGACGGATGTCATT
CAGCTCCGTTTTCTTTTTGTAAAAGTCGTTACGTGCGTCATCAAAGCCGGGTTGTTGCTGCAACAAGCGTTCAGACAGTG
CGACAAGCGGGGTCTTGGTGGTCATCGAAAAAAACTCCAGTTCGTTATGTTGTGTGAACAGTGTCCGATAACCGGCACAA
CCGCTCAATCAAACACGGTTGTCACTCCGGCTACACAACGTGGCCTTTTTTCAATGGGTTAGGTGACACTTTTGGGGAAG
GAATAGCCCGCCAGAGAAGGGGCGTTTCGGTGAATCGGCCTATGCCTTTATCGATTCGCGGGGGTAACAGGGGTTACACA
GGTTACAGGGATGATTTAAAAGGAAAAAATGTGTTACCCCGGCGAGAATGGTTGGGGTAACAACGGGTAACAGGATAAAA
CGACGCCGATATTGTTACCCCTGTTACCCCAACCCAAATAAAAGGGGTAACAGATTTTCCCCAGTGATTACAACGCTGTA
ACCCCTGTTACCTCTGTTACCCCTTAATAATAAGACTCGCGTAAAGCCTTACCCTAAGACGTCACTGGTGAAGACATACA
GCTTCTTGACGCCCATCTCTGGCGGGCGGGTGGCCGTTTGCATTTTGCCGTCCTTGGCCGGAACCAGAAAACCGGCTTCC
GCACACAACCTTGCCACTTTCCGTGCATCGTAGCCCTTGCAGATTTCTTTCCAGCCGGACGGCATCACATAGAACGTCGT
CACCGCCTCCACCTGCCGGGCATGGTTGCCTTTCTCCACCTTGCGCCAGCCCACCATATTGCCGGGGCGGTTCATCTCGT
TATGCCAGTCAGCAAAGCGGCTGAACTGCCCGGCCGTGAAGAAGGTGCGCACCTGCTCCAGCGCGGCAATGTCTTCCTGA
TTGGCGCTATGGCCCCGGTCGGCCAGCCATGCCCGCATGCAGGTCTGGGTTGCCCGCAGCGCTTCCCCCTCCGGCCAGCC
GGTGATGCCGAGTCGTGTCGCCAGCTCCCCGGCCATGGCAACCAGCGCAAAACGGTTGATGGCCCGCCCGACCTGATTAC
CGGCGTTGTCCGGCATCAGCAGTTGGGTGTACTCCTTCATCAGCGCCTTGGCATTGGCCGTCATGCCGTTCAGATCGGTG
GTGAGGGCTTTCAGCCAGGCGCGGAACGGCGTGCCGTACACCGTCGCGGTGGCAACTTCAAAATGTTCCGCCAGCGCCTT
GCCGCTGTCGAACCCGTGCAGGCTTTCAAATACGCCGTATTTGCCGGAGTCGCTCGGTATCTGGAGCATCCGTACTTCCA
TCCCGGCAAACGTCCGTTCGCCGGCACGGGCAGCGTGCTCGGTAAGCGACAGCTCCCCGGTGGAGAAGAACAACAGCCGC
CACTGCTTGCGGGCGCGTAACTCGCCGTCAGTGCCTGCCCGCCCCTTGCCTTGGCCGTTCGCCAGCATATAAGCGATGTT
TCCGGCCTCACGGCCGTCCACCTCCCGGATTTCATCGAGCATCATCGCCGCGTCGTTGCGGCGGCTGGCGGTGCCTTCCA
GTGCATTACCGGTGGAGCGCCATGTGTGCCAGTAATCCGGGCCGCCGCACACCGAGGTGGCCGCCTTCATGGTGGTGGTC
TTGCCGTCGGTGGATTCGCCCTTGAGGTGATACCCACCGCCGTCCATCCCTACCAGACGCAGCAGCGGCGCGGCAAACGC
CAGACTGACCGCAAAGGCCACGCGGGAGTTGCCGACACAGTACCGGCCAATCTGCTCCTGCCAGTCGTCCAGCGTCCCGG
CCACGCGAAAATCTTTGCCCTGCACGCTGGCGGTTTGTAGTATCACCGCTTCCGCACCGTCGCCGATCACCTCGTCCTGC
AACACATACACATCGCCGTGCCAGCCGGTTTTGTTCACACAGGTGACTTTGCGCTCCGGCTTGCACAGGGAGATGTACTC
CATCAGCCGGGCGCGGGCCTCGCCGGTGGTGCTGATATACGACAGGCCGTTAACCAGCAGGATACGGCGCAGCTCTTCGC
CGCTGCCGCTCAGCATCTCCATCGGCATCGCCCATTTACGCGACTGGCCGTAGGTGTCCTCCCATTCCAGCAAACGGCCG
AAGTTGCCGCCGTCGGCATCGCAGGTGATGGCCGTCACCCGCAACGGGTTGCTGATTTTGATGTTGCGGATTTCGGTGTC
GCCGTCCGACTTCTGCACCTGCTTGTCGAACCACAGGTATTCCTGCGTCAGCCGGAAGCCCTGCGGCAGTTTCACCGCCG
ACTTCCCCAGTTGCACCAGCTCTTCGCTGAACGCCTCCTTGGCGCGTGCCGGGCCGTTCTCCTGCATAAAGTCGTTCCAG
TCCGCCTTATGGCGGGTCGGCGGCAGTGTGACGCAGCCGTTGACGGCCTTGGCGGCTTTTTCCGCCCAGACCTTGCCGGT
GTTCTCTTTGCCGTCGTAAAAGTCATTGTCTCCTGCGATGACGATACGGGCCTGCGGCCAGCGGGCGTGCACCGCCTGCG
CCACGTTCGGCAGGTTGCTGGCCGAGATGGCGGCCACCACCCAGCCTGCGGCGAGCTGGGCGGCCGTCAGCGCGGTGGCG
TAGCCTTCGGTGATAATCACCTGCGTCGGCGGCGCGTCGCTCTGTGGGGACGCACTGAGGGCGATAAACGCCCCCTTTTG
CACCGTCCCCGGCAACAGTCGCTTATCACCCAGCGGAGAAATCAACTGCGCGCCCGTCACGGCGCCGTGGATGTCCGTCA
GCGCCAGCAGCAGCGACCCCGGCGGAAAGTCCACACCGCCGCTCTTGCGGGCCGTGGTGGTCAGCGGCTGCGGCAGGCTG
GCAAACCCCTTGCCGGTGAGATACTCGCTTTGCCCCTCCGTGCAGGCGGCCAGCCACTGCGCTACCGTGTCGGCCACCGC
CGGTGCCGGTTTGGCGGCTTCTCTTCTGGCGGGCTTGGGCGGCTGTTGCTGCACCTGACTCAGTTGCAGCACGTCGGCCA
CTTCGTTGACGGCCTGACCGAGGCTGAGGCCGTTGACCTTCGCCACCAAGTCCAGTCCGTCGCCGTGTGTGCAGTGCGTA
CAAATCCAGCGGCCGTCGCCGTTCTTGTCGTCCATGCGAAACGGCTTGGTGCCGCCGCACGACGGGCAGGGGCCGTGCTG
ACCGTGAGGGGGTACCGTGACCCCCAGCAGCGGAAAAATAACGTCCCAGCGGCCGCGGGCGGCCTGTTTGGTCTGTTCTA
ACTTGGTCATTGCGCCCCCTTAATGCAGCGTCGGTGCCGGATGGCCGGACGTGACCGCCACGCCGCACAGCTCCGCCATG
ATGTTGCAACCCTGCGCCGTGAGCTGCGGTGCCGCCAGCAGGATGTCCGGGGCCACCATATCGCCCAGCAACGAGCAGGC
AATCGCCATGCCTTCGTCAACGCCGTGCAGCTTCACAAACAGCGCTTCGATGTCGCTGGCAATCAGCATCTGCAGACTGT
CCAGCGTGTGGGGCAGCGTCATGCCCTGCGCCGCACAGGCGGCGAGATAGGCTTCGGCTACTGCACGGCGAAACAGCGCG
GTGCGCACTTCCAGTGGAATGCAGGAGGCAGAACCGTTATCCAGCGTCATGCGACCACCTCCCCGTTAATTGCGGCGCAC
TGCGCCTGAACGAAGGCCAAATCCTCCGACAGGTAAGCCACCATGGCGGCCATTTCCTGCGTGGTGATGCCGGTCGGGAA
CGGCGTAGAGGCGGACTGCCCGGCGAACAACATATCCAGCAGCGAACACGCCTGCTTGGCGCGATTAAGTTTCTCAAAGG
CGTCTTCGGTCATGCCGTAAGACAGGTAGCGGCAGGATGGCGGCAACAGCGTGCCCTGAGCTGATGTTTGCCCATGTGAT
GAAGTCATGATTTTTGTCCGTCAGAATCGAAAATGAAGCGTGATAAACCGCGTTACAGGAAGCGGGAATAATGGGTGTCG
TCGTGCTCCGGTGTCGGCCGTCGCGTCTCCCACTGGCGGCTGTGGACCACCTTTACAGACGGGTGCAGCCGGAGCGGCGA
CTGACCGGCGGCAGGCCGGGGAGCAAGGTTGCGCGGCGCATCAGCGATTTTGCGGTACACCTCACTGAACCACGGTAGCG
GCATGGCGGTCATGTTGCCGGACAGGTCATACTCAAACACCACTTCATAGGCGAACTCGGGGTTGTTACGGGCCGTTGCC
TCATCGGCGCGATATAGGCTCAGGATACGCACCGTTCTGCCTTGCTGATGGCGATAGCGCTCGCCGCGCCGGGGAAACTC
ACGCATGGCAGCCTCCTTTTGGCAGGCGACCAGCAAACAGGAGTACGTAGTCACCGGCCAACTGACGGCGGGCGCTGCGT
TCGTCACCGGCGGTAATGCGCAACATCACCGGGCGGATTTTGCGCTGGGTGCGGTTGATTGCGGCAAAGATGTAGGTACA
CTTTGATGTAGCCATAGCGTTGCTCTCAATTTACGTGAATGGTGAGGCTCTGGCAGTGTTGGCGCACTGTTCAGAGCCGC
TTTTTTTTCAGGGGTTACCGTGATAAGGTGGCCACCTAACGATGTAGACATTAATTCAATAGGTGGCCACTTGTCAACAG
TGACAACTCGAGATCGCAGTCCAAAAGGGGGCGGGCAATCTCCACAGTTTAAAATGCGTATTACTCCTGAGTTGAAAGAG
CAACTCGAGGTCGAGGCCGCTAAGGACAACGTAAGCTTGGCTAACTGGATGAAAGAGCTAGCTAGGCAAGAACTGATCCG
TAGAGGTGTCGTCCCCAAAGGTTGACTCTTTGTTTGATGCGGTGTTCTGGCCGCATCAGGCAAGATCGTTTTGAGCATTG
ATCCACTCCCTGATTTCTTCTGCTTTCCATGCAGTAATCTTCGCTGAAATTTTTACTGGTTTTGGAAATGTTCCTGCTGA
AACCCTTCTCCAAAGTGTTGCGTGTGAAAAAGGCAAACAAGGCATAAGCGTTCTTTGTCTAACAAAACCCGTATGCGGTA
TAAAACCGTAATTATTACAATTAGTTGTTTGCATTTTGATACCTGTGATGCCATGAGATGATGCGAGATTAAAACCCACG
GCGTTGTAGTTCCAGCGAAAATGGAATTACATAAAATCAATGTTAATTCCAATAAAACAAAACCAATTTCATTGAGTTGG
CGTGGTGTTGTGGTTTTTGTATATAATTGATTTTTATTTGTTTTTATTTTTAGAGGTAATCTTTGGGAGCTGCATGGATA
CGCAGGGAGGGGGGATGGAGGGTGATGGAGCGTGATGAGTTGGTTTCTAAGGTGGTAAACACCCACATGTATGTTTTGTG
AGTGTTAATATATTGATTTTAGTCGTAAATTGTCTTTATGGCGGCTGATATTTTACTTCTGATCGAGGAGGCTCTTAATC
CATCACTGGAAATTCCATTTTTTTCGACAAAGTCATCAATTAAGTCTTTAACATGCTCAACACATACAGTGTTGTCTTTT
TTTAGCCATTTTGAAGGATTGGACTTATTTTTCTCCTGCGCAAGTAAGCTTACGGTTATACCAATAATTTTATTTAGGCT
AACAACTTCCTCTTCTTTTTTGTATAGCCCTCTATTATTAGCGACTAATTGTTTACCCAGTAATTCAGCTTCGCCGCCAA
TAAATTGAAGAAGTGACCTTGTTTTGGAATTCATTGCTAAACTACTAATGGCAACTTTACATCTATCAATGATTGCACTT
GGCGTTGTCACATCATCCCGACAGTTAAATCCGACTGAGAATATAATATCTGATTTTATCTTCTCATCCATATCTATTGG
GTGTGGGTGCGGTTTATATTCACCATAGTTTGTAACTCTGGGTATTTTTTCGTTTTTGAAAATTTCTTCTAGAGTTCTTT
TTATCCTCACTCGTATATGATTGATTATCTCAAGATGTTCGCCATCTATGTCTTTTCTTCTTGCGTATGGTGATACTCCG
ACCAAACATTTAGACAACTCATCGATAGTAATAGACGGTAAGGTTGCGAATCTTTCGAATTCCGTCATCCGCTGGAAACT
TTTCATTAATCAGAGTCCATATCTAATTTAATTAATTTATCTTGCCATAATAGTAATGCTTTTTTGCGCTCATCAAAGTA
CTGATGTCTATTATAAATACCTTCAACACCTTTGATTCTGTGATTAAGACAGCGCTCTGCAACTATAGGATCAACGCCAA
GCGAGGCGAGGTGTGTTCTGGCCGTACGTCGAAAATCATGAATAGTGAAATTATCAATGCCATGTAAGTGAGGTCGTAGC
TTTGCAAGAGCAACTGGGAGGGTGCTTTCTACAATATGGGGGATCATACGATTTTGCATTTTTCTTGCCGGAAGAACCCA
TTCACTGTTGCACGACATAATCTTGAGTTCATTTAGCCATAATATGGCATTTTCGGGAAGAGGAATGTCAATATCATCAC
CATTTTTTGTCCCGGTTAGGTGCCAAATGGCATTATTTAAGTCTACGTTTTCCCATCGAGCTGAGCATAGCTCCATTTTC
CTACAACAAAGGAGTAAAAGTAGTTTAAATGTGAGCTCATTTTGTCGGCCAAATCCCTTGGCTTTTTTCATTGCCGAGAA
TAATTGGGATAGTTCGTCATCAGTAAGAAATCTTTCCCGCGATTTCTCTTGCCCGCCTGCATCTGAAAGTTCGAATGCTG
CAGCAGGGTTCACCTCCAGAATATGTCTTTTAATCCCGTAATTGAAAATTCTTTTAGTCCAACGTAAGACATCGTTGGCT
ACGGTTGGGGCGCCACGTGAAACGATATTTTGTAGCATTTCATCTATATGTCGTGGTTTAACTTCGTCGGCTTTGAGATT
ACCAATATGTGGATTGATATCCTTATCGATACGACGACGAAGAATATCAGGATGTTTCCAGCGGCCAAGAATTTGCCGTT
CAAAATATTCGGTCGCTAGGTCAGAGACTCGACGTGCGTTCTTATCAGCCTCGATTTTGGCGATAGCAGACGCTTTACGC
TCTTTTTTCTCACCAGCCACGTCATACCCAAGGGCAACTCTTGCTGAAAGCATCCTGACTGTTTCACGCGCTTTAGCAAG
GGAAAGCTCCCCATAGGACCCGATCCACATAGCTCGTGCTTTACCTGCCAAACTGTAGCGGAAGCGCCATTTTGGTGTTG
CGAAGCTTTCTCGATAGCAAAGATAGAGACCATTACCATCGGCCCTGCCTTCGAAGCGTTCCCCCGCCTTTACCCAAGCT
TTTATCTGTATATCCGTAAGTTTGCCCACGCTCAATAACTACCTTGTACCAAAAGTGTATGTACCATTTTCATGGTTGGT
ACAGTCTATGGTACATCAAAATGGTGAGATTTGAGTAGGTGAAGTGGGACTGAATGAGACTAAAAAAGCCCGTAACTCAC
GGGCTTTTATGAATATTTTATATAGCATGATACATGCTGATAAATTACTCGATGTTCTGGATCTGCTCGCGCATTTGCTC
GATCAACACCTTCAGCTCGATGGCGGAGGCGGTGACGTCGGCATTGATTGACTTGGAGGCCAGGGTGTTCGATTCGCGGT
TGAATTCCTGCATCATAAAGTCGAGGCGGCGGCCGACGGCTTCTTTCTTCTTCAGGATGTTGTGCGTCTCTTTCACGTGC
GCTTCCAGACGATCCAGCTCTTCGGCGACGTCGATGCGCTGCGCCATCAGCACCAGCTCTTGCTCCAGGCGGGTGTTTTC
CAGCTGCACCTGCGCCTCTTCCAGCTTGCTGACCAGACGCTCGCGCTGCCATTGCAGGATGTTCGGCATCTGGGCGCGCA
CTTTGACCACTTCGGCGCTGACGCCGTCGAGACGCTGTTCGATCAGCGTTTTCAGCGCGGCGCCTTCGCTTTCGCGTGCG
ACGATAAAGTCATCCAGCGCGTCGTCCAGCGCCTGCATCAGCTCGGCGCTGATGGCGTCCAGATCCTGCTCCTGCGCGGA
CATCACGCCCGGCCAGCGCAGCACGTCGATCGGGTTGATTTCCCCTTCGTCGCTTTGCATTTTCACCCAGTTGGCGGCTT
CGACCAGCTGTTTGGCCAGCTTTTCGTTCAGGATCAGCGAGCTTTGCGCGCTTGGATCCAGTTCGAAACGCAGGTTGCAT
TCGACTTTGCCGCGGGTCAGGCGGCCACGGATACGTTCACGGATCACCGGCTCCAGGCTGCGGAATTGTTCCGGCAGGCG
GATGTAGGTTTCTAAGTAGCGCTGGTTAACGGAACGCAGCTCCCAGGCTGCGCTGCCCCATTCACCCTTGATTTCACGCC
GGGCGTAGGCGGTCATGCTGCGGATCATTGATGCGTACCCGTAATAGGAAAAGATGGGGCGATTATAGCGTCGCGGCTGC
GGGCAGGATAGGCATTACGTCACGAAGCCCGTATAATGCGCAGCCAATAGTTGATTTGAAGCCGGAGAGAGCCCATGCGT
CCTGCAGGCAGAGCACCACAGCAAGTTCGCCCCCTGACACTGACCCGTCACTATACCAAACACGCTGAAGGTTCAGTGCT
GGTTGAGTTTGGCGATACCAAAGTCTTGTGCACCGCCACGGTAGAAGAGGGCGTTCCGCGCTTCCTGAAAGGCCAGGGGC
AAGGTTGGATCACCGCCGAGTACGGCATGCTGCCGCGCTCCACCCACAGCCGCAACGCCCGTGAAGCCGCCAAAGGCAAA
CAGGGTGGCCGCACGCTGGAGATCCAGCGCTTGATCGCCCGCTCGCTGCGCGCCGCGGTGGATCTGAAAAAGCTCGGTGA
ATTCACCATCACCCTCGACTGCGACGTACTGCAGGCCGACGGCGGTACCCGCACTGCCTCCATCTCCGGCGCCTGCGTGG
CGCTGGCCGATGCGCTGAACACCCTGGTGGCTAACGGCAAGCTGAAAGCCAACCCGATGAAGGGAATGGTGGCGGCGGTT
TCCGTCGGCATCGTCAATGGCGAAGCGCTGTGCGATCTGGAGTATGTGGAAGATTCCGCGGCGGAAACCGACATGAACGT
GGTGATGATGGAAGACGGCCGCATGATTGAAGTGCAGGGCACCGCCGAAGGCGAGCCGTTCAGCCACGATGAGCTGTTGG
CGCTGTTGGCGCTGGCCCGAGGGGGCATCGAAACCATCTTCCAGGCGCAGAAAGCGGCGCTGGCGGACTGATTTTTCAAG
GCGACTGAGAAGTCGCCTTTTTTATGCCCGGCGATCGGGCGGCAGTAATGACAAGACCCAAGCAGATTCAGACGAGGAGA
AGCAGTAATGAAAGCCTATCAGCGCCAGTTTATCGAGTTCGCGCTTAACAAGCAGGTATTGAAATTCGGCGAGTTCACCC
TGAAATCCGGCCGCACCAGCCCGTATTTCTTCAACGCCGGCCTGTTTAATACCGGGCGCGATCTTGCGCTGTTGGGGCGC
TTCTACGCTGAAGCCCTGATGGATTCCGGCATCGATTTCGATCTGCTGTTTGGCCCGGCCTATAAAGGCATTCCTATCGC
CACCACCACGGCGGTGGCGCTGGCGGAACACCATGAGCGCGACGTGCCTTACTGCTTTAACCGCAAGGAGGCCAAGACTC
ACGGCGAAGGCGGTTCGCTGGTGGGCAGCCCGCTGCAGGGGCGCGTGATGCTGGTGGACGATGTGATCACCGCCGGCACC
GCGATCCGCGAGTCGATGGAAATCATCGGTGCCAGCGGCGCTTCGCTGGCGGGCGTGCTGATCTCCCTCGACCGTCAGGA
ACGCGGCCGCGCGGATATCTCCGCCATTCAGGAAGTGGAACGCGACTATCACTGCAAGGTGATTTCAATCGTCACGCTGA
AGGATCTGATCGCCTATCTGGAAGAGAAACCGGAGATGGCGGACCACCTGGCGGCGGTACGCGCTTACCGCGAGCAGTAC
GGGGTATAAATAACAACGCCGGGCATGCCCGGCGTGTTCGTTATTGCAGCTGTGCCGCCAACAGCGGCCAGCGGGCGTCG
AATTCCTGTGTGGGGCGATAGCGGAATTCCGAACGCACATAGCGCGACAACATGCCTTCGCAGAAGGCCAGCAGCTGGCT
GGCCAACAGAGTTTCATCGACGATAAAGCCTTTGCCTTCGCGCAATTTGCGCTCTTTCAGCACCTGACGCAGCTGCGCCT
CGATGCGTTCGAACAGCTGGTTGATGCGGCCCTGCAGGCGATCCTGTTCAAACATCAGCGCGTGGCCGGTCATGATGCGC
GTCAGCCCCGGGTTGCGTTCCGCAAAGCCCAGAATCAGCAGTAAAATCAGGCGCAGACGATTGAACGTCTCTTTCTCGTC
CTGCAAGATCAGGTTGATGCGGGTGATCAGGCTGTCTTCGATAAACTCGATCAGACTGTCGAACATCCGTGTCTTGCTGG
GGAAATGCCGGTACAGCGCAGCTTCAGAAACACCCACGTTTGCGGCGAGCTTGGCGGTGGTGATGCGTTGGCTGCCGTCG
CTGGATTCCAGCATCTGGGCTAACGCCTGCAATATTTCCTCGCGCCGATTCCTTTTCGTATTTTCTTTTTCTGCCATGTC
TGATTAGACCCTTGCTAAAACTTAACTGACGGAAACCCGGGCACCGGCCGCTGCAGAGCAGGCTCTGTGCGGCTTATGTG
ATAGCTTTTTTACGATGCTGGGGTCAGCGGCCTTAACGGCCTTTTTCCGCGCTGCCTGGTGTGCGCTGCAATTGTCGCGG
TAAAACCTTGCCGCAGAGACATCCCTCTCCCCGGAAAGCAAGGTTCAGGCGACGTTTCCCTGCCGGCCCTCGTGCATTGG
GTGGCGCTTAGTGGCGCCCCGAGTGGCCGAAGCCGCCTTCGCCGCGTTCGCTGCTGTCGAACTCTTCTACCAGGTTGAAT
TCGGCCTGCACCACCGGCACGAAGACCATCTGCGCGATGCGTTCGCCTGGCTCGATGGTGAAGTGCTTCTGGCCGCGGTT
CCAAACGGACACCATCAGCTGGCCCTGATAATCGGAGTCGATCAGGCCGACCAGGTTGCCCAGCACGACGCCGTGCTTAT
GGCCGAGGCCTGAGCGCGGCAGGATCACCGCCGCCAGGCCGGCGTCGGCGATGTGGATCGCGAGGCCGGTAGGCAGCAGC
GTGGTTTCACCCGGCGCCAGCTCTACCGCGCTATCCAGACAGGCGCGCAGGTCGAGACCGGCGGAGCCCGGCGTAGCGTA
GGTCGGTAGCGGGAAATCCTGACCGATGCGCGGGTCGAGGATCTTAACGTCGATTTTTTTCATCATAACGGCTGACTATC
TCGTCTATTAAACGTTGGCCAAGGAGTGCCTTGTCGCTCAGCGCCAGGCGCTTTTCTCCATCCTGCCAAAAAAGGTGCAG
GGCATTGGTGTCGCTGTTGAACCCGTGCTCTGCAAGCGAAACATCGTTAGCGCAAATCAAATCCAGCTTCTTACGCGCCA
GTTTTTGCCGCGCGTATTCTTCCACATTCTGGGTTTCGGCGGCAAACCCCACGACAAACGGTCGATTTTTGGTCATCGCC
GCCACGCCGGCGACGATATCGGGGTTTTTTACCATCTTGAGGACGATTTCATCACCCTGTTTTTTTATTTTTTCATCGGC
GATCCGCTCGGGACGGTAGTCAGCCACGGCGGCGCAGGAGATGAAAATCTGCTGCTGAGCGGCGCGCTGTTGCACCGCCT
GCTCCATCTCCAGCGCGCTGGTGACGTCCACGCGTGTGACCTTCGGCGGCGTCGGCAGGCTCACCGGCCCGGCGATCAGC
GTCACCTGCGCGCCGCGGGCGGCGGCGGCGCGGGCGATGGCGAAGCCCATTTTGCCGGAGCTGTGATTGCTGATGAAGCG
TACCGGATCCAGCGCTTCGCGCGTCGGGCCGGCGGTGATCATAACCTGCAAATGTTGCAGATCCTGCGGGGCGGAGAAAT
GACCGTTCGCCAGCTCGACGATGTCCAACGGATCCAGTATGCGACCCGGGCCGACGTCGCCGCAGGCCTGGCTGCCGCTG
TCCGGCCCCCAGAGCAGCATGCCGCGCGCCTGCAGCGTTTGCAGGTTGGCCTGCGTGGCGGCGGCGCGATACATCTGCTG
GTTCATGGCGGGGGCGGCGGCGATAGGGGCGTCGGTCGCCAGGCAGACGGTAGTCAGCAGATCGTTGGCCATGCCGGCGG
CGACGCGCGCCAGCAGATCGGCGGTCGCCGGCGCCAGAATCACCAGATCCGCCCATTTGCCGAGTTCGATGTGGCCCATG
GCGGCTTCGGCGGCGGGATCCAACAGATCGTCGGACACCGGGTGGCCGGAAACGGCCTGCAGCGTCAGCGGCGTAATGAA
CGCCTTGGCGGCGTGGGTCATCACCACGCGCACTTCTGCGCCCCTGTCGCGCAGGCGGCGCACCAGCTCTGGGCATTTGT
AGGCGGCGATGCCGCCGCTGATGCCAAGCACAATATGTTTGCCGGAAAGTCCCGTCATCATCATTGTCCGATTGAAAGCC
GAAAGATGCGCCATTTTAGCATATCCGCCGTTCAGGTGAGTGATTCCGCAATGGCTGCAGGGCGTTACATTGTGCTTTGC
GAAACACTTCGCAATGTTATCAAACACCTGTCGAACGCGCCGGGCGGCGCGTGGCATGCTGTAGCCCTTTCAGGGAGGAA
CACGATGAGCAACCCGACTGTGGCGTGCTGGCCGGGCGCGCTGGCGCCGCGTGAAAAGCTGTTGATGCAGGGGGCCGCGG
CGCTGTCCGACGCGGAGCTGTTGGCCATTTTCTTGCGCACCGGGTTGCCCGGCGTGCACGTGATGCAGCTGGCGGAGCAG
CTGCTGCGCCGGTTCGGCTCGCTTTACCACCTGATGTCGGCCGATCATCAGGCGTTTTGCAGTCAAAAAGGCCTGGGCGA
CGCCAGCTATACGCAGCTGCAGGCGATTGCCGAGCTGGCGCTGCGCTTCTTTTCCAGCCATTTGTCGCAGGAAAACGCCA
TGCTCAATCCGCGCGTCACCCAGCATTATCTGCAAAGCCTGCTGGCGCATCGCGAGCGAGAGGTCTTTTTGGTATTGTTT
TTAGACAATCAGCACCGGGTTATTCGCCATCAGGAGATGTTTGCTGGTACCATCAGCAGCGTCGTCGTCTACCCGAGAGA
AATTGTGCGTGAAGCGTTGAAGGCTAATGCCGCCGCGCTGATTCTCGCGCATAATCACCCTTCGGGTAAGGCTGAACCCA
GTCATGCCGACCGCTTAATAACGGAACAGGTGGTGAAAGCCTGTCAGTTATTGGAGATCCGAGTGCTTGATCATTTGGTG
ATCGGTCGGGGTGAATGCGTCTCTTTTGCCGAGCGCGGATGGCTTTAAGCGATTTTTTCGCGATCCTTGTGGGATCTTTA
GCTGTTCGGGACTTGAGCACTTACGCTTCAGAGCGTATACTACGCCACCTTTGAGAATCTTGGGTTTGGCGCAAGAGCCT
ATCTCAGCAGGTTTCTGACCTGATGTGTGGTTTCTACCTGATGACGAGAGTCTCCTCAGTATGAAGTTTGCTGAGATGGG
CTCTAAAAGCCTGACGAGGCGGCCATACCCTATACGAAGCTCGAGCTGATTTGATTTTTGGAGAATAGACATGTCCCGAG
TCTGCCAAGTTACTGGCAAGCGCCCGGTGAGCGGTAACAACCGTTCCCACGCAATGAACGCGACCAAACGCCGTTTTCTG
CCTAACCTGCACTCACACCGTTTTTGGGTTGAGGCTGAGAAGCGCTTTGTAACTCTGCGTGTATCTGCTAAAGGTATGCG
TGTTATCGATAAGAAGGGTATTGAGACGGTTCTGGCCGATCTGCGTGCCCGTGGTGAGAAGTATTAAGGAACTGAATCAT
GGCTAAAGGTGTTCGCGAGAAGATCAAGCTGGTTTCTTCTGCTGGTACTGGTCACTTCTATACCACCACGAAGAACAAGC
GTACTAAGCCGGAAAAATTGGAACTGAAGAAATTCGATCCAGTTGTCCGTCAGCACGTAGTATACAAAGAAGCTAAAATT
AAATAATTTTAGTGGATTAATGAAAAACCCGGCCTTGGCCGGGTTTTTTGTTTTATAAAGGGTAGAAAACGTCGGAGGGG
AAGCCAGATGCCTGAATTACCGGAAGTTGAGACGAGCAGACGCGGTATAGAGCCTTATCTTGTCGGCCACAGCATTCAGT
ATGCGGTGGTGCGCAACGCGCGCCTGCGCTGGCCGGTTTCCGAACAGATCCTGACGCTGAGCGATCGGCCGGTGCTCAGC
GTGCAGCGCCGGGCCAAATACCTGCTGATCGAGCTGGAGAACGGTTGGATTATCGTGCACCTGGGCATGTCGGGCAGCCT
GCGCATGCTGCGCGAGGAAAACGAAGACGAGGCCGGCAAACACGACCACGTCGATCTGGTGATCAGCAACGGCATGATCC
TGCGCTATACCGATCCGCGCCGTTTCGGCGCCTGGCTGTGGTGCGAAGACCTGGCGACCAGCAGCGTGTTGGCGCATCTG
GGGCCGGAACCGCTGAGCGAAGCGTTCAACGGCGACTACCTGTATGAAAAATCACGCAATAAGCGCATGCTGATCAAACC
GTGGCTGATGGATAACAAGCTGGTGGTCGGCGTCGGTAACATTTACGCCAGCGAATCGCTGTTCAGCGCCGGGATCCTGC
CCGATCGTCCGGCGGGCTCGTTGAGCAAAGCCGAAGCGGAACTGCTGGCGAAGACCATCAAGGCGGTGTTGCAGCGCTCT
ATCGAGCAGGGTGGCACGACATTGCGCGACTTTTTGCAGTCGGACGGCAAACCGGGGTATTTCGCGCAGGAGTTGCAGGT
TTACGGGCGGGCGGGAGAACCTTGCCGCGCGTGCGGCACGCCGATCGAATCCGCCAAGCACGGGCAGCGCAGCACCTTCT
TTTGCCGGCGCTGCCAGCGCTGAGCATCACTCGGCGGCGAGCTTCGCCATCAGCGCTTGCGTCACCACATCAGGCAGGAA
AGGCGCAATATCGCCGCCGTGACGCGCGACCTCCTTCACCAGTGAGGAGGAGATGAACGACCACTCTTCGGAAGGCATCA
GGAACACGCTTTCCAGCGTCGGCATCAAATGGCGGTTCATGTTCGCCAGCTGCAGTTCGTATTCAAAGTCAGACACCGCA
CGCAGGCCGCGCACCAGGATGTTGGCATTCTGGTGAGCGGCAAAGTGCGCCATCAGCTCGCTGAAGCCCAGTACTTCCAC
ATTGTCCAGATGCGAGGTGACCTGCGTCGCCAACGCCACGCGCTCATCCAGGCTAAACAGCGGCTTTTTGCTTGGGCTGG
CGGCGATGGCCAGAATCACGTGATCGAACATCAGCGACGCGCGCGTCACTAAATCCAGGTGGCCGTTGGTCATGGGATCG
AACGTCCCGGGATAGATGGCTTTGCTGGTCATGATTCACTTCTCTGAGTAGTTGCGGCCCAATGCCCATAATGCGGCATA
TTTATTGAAGGTATATTGCGCGTTGACCACCGCCAACAGCAACCCCTGTTTGCCATCCAGGAAGCCGGCGCGCAGCAGCC
AGGTTTTGACGAAGGCGCCGAGCGTGTGGGTCAGGATAGACAGATAGCCGCAACGCTTGCCGGCTCGATGACGCTGTGTG
GCCCACTCTTCGGCATAGCGCAGCTGTTTGCGCTGGAAGGCGAAGAAGTCGCGGCAGGTCAGGTGCAGCATATCGCCGCT
GAGGGGGATGACTTTGGCGTCGCCGATGTTCAGCGACTCGTGCACCAGATCGTCGTTATAGCGATAGCGTGGGTTGGCGT
ACAGGCGGTTGACGCGGTCGGGATACCAGCCGCTGTGGCGCATGAAGCGGCCAAGGAACAGGTTGCGCCGCGCACAGCTG
TAGACGGCGCCGTCGTCCGGTGCGTTCAACACCCGTTCGATGGATTGCCGCAGTTCGGGCGTGACGCGTTCGTCGGCGTC
GATCATCAAAACGTAGTCATGGCTGGCGTAGCTTTGCGCCAGCTGACGCTGCTTGCCGAATCCTTGCCAGTCGGTGTGCG
TGAAGACTTTGGCGCCCAGGCTTTCGGCGACGGCGACGCTGTCGTCCTCGCTGCCGGAGTCCAGCACGATGATTTCATCG
GCCCACTCGACCGAGCGCAGACAGTCCGGCAACAGCCCGGCTTCGTTTTTGGCGATCATCACCACCGACAGGCTTTTGCG
GCTGCTCATTCAGTGGCTCCGGGGCGGCAGATGCGGTTCAAGCAGCTGCAGCAGACGCTGCAACGCTCCCTGATTCTGAT
ACAGCACTTCCACCGCATGGCGGCCGTAGTAGCGACGGTAATCTTCGTCAGTCAACAGGGTTTCCACTTCCTTCACCAGT
GAATCCACGTCGGCCACGGTGATCAGGCCTTCGGCCTGCGAGAGCTTGGCGCAGATGTCTTTAAAGTTGAAGGTATGCGG
ACCCATCAGCACCGGGATGGCGTGCGCGGCGGCTTCCAGCGGGTTGTGCCCGCCGCGTTCCACCAGGCTGCCGCCGACAA
AGGCCAGATCGGCGATGCCGTACAGCAGCATCAGTTCGCCCATGGTATCGCCGATCACCACTTGGGTGCTGCCAGACGGG
ATTTCGCCGCTGCTGCGCAGGGTGTAGCTGAAGCCGGCTTTCTGCACCAGCTCCTTGGCGGTCGGGAAGCGTTCCGGGTG
ACGCGGCACCAGGATCAGCAGCAGGTCGGGGTGTTTTTCCAGCAGCTTGCGGTGCGCTTCCAGCAGGATGGTTTCTTCAC
CGTCATGGGTGCTGGTGGCGATCCACACCGGGCGGCGCGGTGCCCATTGGCGGCGCAGCGTAACGGCGCGGGCGGCCAGT
TCCGGGGTGACGGAGATATCGAATTTCAGGCTGCCGGTTACGGCCAGCTGCGAGCGTTTCAGGCCCAGTTCGATAAACCG
ATCGCCGTCTTCCTGGTTCTGTGCGGCGATCAGCGTAATGCGGCGCAGCATATCGCGCATGAATCCGCCAATTTTCTTAT
AGCCGGCGGCGGAGCGGGCCGACAGGCGCGCATTGGCGATCACCAGGGGGATTTGCCGCTGATGCAGCGCGTTGATCAGG
TTAGGCCACAGCTCGGTTTCCATGATGATCACCAGCTTGGGATTCACCTGGTCGAGGAAGCGGTTCATGGAACCGGGCAG
ATCGTAGGGCAGATAGACATGATGCACGTCTTTGCCGAAAGCGGACTGGACGCGTTCTGAACCTGTAGGGGTCATTGTGG
TCACAGTTATCGGCAAAGCGGGGTAACGATGGCGCAGCGCCCGCACCAGCGGGATGGCCGCCAGCGTTTCGCCGACGGAG
ACGGAATGCAGCATGATGCCGCCCGGCACGACTTTCCCGGCGCAGAAGCCATAGCGTTCCGCCCAGCGTTTACGGTAGGC
TGGAGCTTTGCGGCTGCGCAGCAGTAAGCGGAGCCAGATCAGGGGTTGGATGAGGTAGAGTAGTACCTGATATAAACGCA
GCAACATTCTATCAATTTCATTTATATGGGTTATTCGGAATAGTACCATAACTGGAAGGGAAAGGCGCTAATTTGGTAAC
CTTGGGTGTCAGTTTCAGACAACCGGCGAGCGATTTCGCCGATAGGCTCGGAATGAAGAATATTTTAATTATTCGCCGCG
ACAACATCGGCGATCTTGTTTGCACCACGCCTCTGATTGAAGGGGTGAAAATTGCCTATCCAGACGCAAAAGTTTATCTG
CTGATCAATAAAGTCAGCCAGGACGTTGTTAAAAACAACCCTCATCTCGAGAAAGTCTTTGTCTATAAAAAGGCCAAGCA
CAAGGCGAAAAATGAAACGACGTTGGGCGTTTATTTCGAACGTCTGATGATCTTCCTGAAGCTGCGCAAAATAAAGTTCG
ATGCGGTTATTCTGGCCAACCCGGTGCCATGCAAATACAGCCTGCGTTTAGCGAAAATGGCCGGCGCCACCCATATCATC
GGCGCCGATCTGGGCACGAAAGATATTCATCGCCCGTTCCGCAAGGACGATTTCCGCGGCCTCCATCAGGTCGAACACAC
CTACAGCTATTTATCGGCGATCACCGATCAATCCATTCCGATCCCGCCGGTGCGGGTATTCCTGACGCCTGAAGAGCGGC
AATTGGCGGCGCAGCGGCTGCAGGAACGTCTGCCGTCGGTCGAACGGGTATGCGCCGTGCATATCAGCAGCCGCAGCCCG
AAAAGACGCTGGCCGGTTGAACGCTATGCCGAAATCATCAACCGTCTGACCGCCGATCCCCACACCGGCGTGCTGATCTT
TTGGTCGCCGCAGGGCACGCTGGCGCCGGACGACGTCGGCGATCAGCAGCGCGCCGAACAGCTGCTGGCGCTGTGCCAAA
ACGAACGCGTCGCGCTTTATCCGACGGCGTCGGTGCGCGAGCTGTTGGGCGGGTTTGATTTATGCGACCGGGTGCTGTGC
AGCGACGGTGGGCAGATGCATCTTGCCGCTGCGTTGAATAAGGACATGGTGGTGTTCTTTGGCGATACCGATAAAACGTC
CTGGCATCCATGGACCGGCCGTCATCATATTTTGCAGAGCGAGTCGGGGCACTGTGAAGATGTTTCTGTCGATGAGGTTT
GGCAGAAAATGCAGGCGCTCAACTAACGAAGAAAATAAGGCAGGCATCCCCTGCCTTATTTATTTTTTTATTATTTTTCT
TTCAGCTCAATATATTGATGGCAAATAGGCTCAAGCCCGTAGCTCAGCAATTGCTGTTGATTTATCTGTGGCGGGTTGGC
GTAAATTTCCGCCATTTTTTCTGCCAGCGACGCTTCGTTTAATTCCGCCAACGCGTTAGCCATGCCGGCTTTTTCCAGAA
TTTCCGCAGGGCCGCCCGGACAGCGGGTGCTGACCACCGGCGTGTCGCACAACAGCGATTCTACCAGCACATTGCCAAAC
CCTTCGCTATCGGAGCTGAGCACCAACAGCGAGGCATGGCGGATAAACGGATAGGGATTGGTCTGGAAACCGAGGAACAG
CACGCGCTCTGCGATGCCCAAGTCTGCCGCCAGACGCTTGACCTCGGCGACGCGGGTGTCATCCCCGGTGCCGATCAAGG
CCAGCGGCGCCTGAATGCCGGAGAGCGCATAGGCTTTCAGCAGGCGGTCATGCCGCTTGGTGGCGTGAAAGCGGCCGACG
TGCACCAGATAGTCCTGGCCGGCCAGTTCGCAAGGCGCCGCCGCCTGTTGCCGAATGGCGTCGATGTCGAACGGATTGTT
GATGACCGCCAGGCGGCGCGGGCGGATCGGCAAGTTCCGCTGCAGATCGTCGCCGACCGCCTGTGAAACGGCGACGATAT
TTCTCCCCTGGTAAACGTTGGCGATTTTGCGTTGCTTCAGCCAGCGATCCAGACCCTTGCGGTGGCCGAGGTAGGAGGTG
GAGAGAATGCCGTGAATGCAGAACCACAGACGGTCCGAAGCCAGCCGCTTGCTGCGGCTGACGATGCGATCGGTTTTATG
CAGGTTGGAGAACACCAGATCGAACGCACCGCGTTGGCGCTCGTGTTCGGCTATCGCGCGATCCAGCGCGGCGGCGCGGC
GCGGCAACTCGGTCAGCTTGCGCCAGGGGGCACGGCTGCGATCGGCTACCACCTGATAATCAATGCCTGACGGGATAGGG
TAATTGCAGACGTCGCGCAGCGAGATCAGACTGACGTCATGCCCCTGTTGCTGCATGCCCTGACACAGGGTCAGCACCAC
TTTTTCCGCGCCGCCGCCCGGCAGACCATCGATGATCATCAGAATACGCATAGCTAATCCAGTAACCGGTTATAGAGGGA
AATGAGCTGTTCGGACAGATGCGCCGGCGTAGCGGTCATAATGCGCAATCTCGCCGCTTCGCCCATGGATGAGCCCAGCG
CCTGGCGCGGCAGTGCCCGAATAGCCTCCGTGATGGCCGGTACATCGAGCGCGTCGGTCACGAAGCCGTTCTGGCCTGGG
GTGATAAACTCGGCGCCGCCGCAGGTGGTGCTGGTGATAACCGGCAGGCCGCATGACATGGCTTCCAGAATCACATTCGG
GAATGGATCGTACAGCGTCGGCAGCAGCAGCGCGTCCGCGGCCTGATAGAACGGCAGGGTCTGTTTCTGCACGCCCATAA
AGTGAATGCGATCGCCGCAGCCCAGCGACTGCGCCAGCGCCCGATAGCGTTTTTCGGCTTTGTCTTTACCGACCACCAGG
AGGTGGCTGTCGGTCGCCGCCACGGCGCGGATGGCGGCGGCCAGGCCTTTGCGCTCAAAGCCGGAGCCGACGAAGATCAG
GCAGTGCGCCTGTTGCGGGATCTGATATTGCTCGCGCAGACGTTGACGCTGGGCCTCGTCGGCGGGCGGGAATTTTTGAT
TGTCGATGGCGTTATAGATCACCGTGATCTTGTCGGCGGGCACGCCAAAGTCGGCGATGATTTCCTGCTTGATCATCTCG
GCGTTGCAGATGACGGCTTTCAGCTCGGGCGCGGCGTACATGGCGCGTTCGGCGCACATCACATAGCGGTGATAGCGATT
GGAGAACAGCCACTTGCGGCGCCATTCCGGCAGCAGCCGCGCGCGTTGCAGCAGCCAGCGGCGGTGTACGCCGTCGCCGG
CGCGATAGATGTCGCAGCCGGGAATGCGCTCGTGGCTTTGCACCAGATCGAAGCGCTCTTTCTGCCACAGCGCTCTGGCC
GCCACGGCGAAGCCCCGTTCGCGGCTGATGCGGCCGAGCTTTAATGGATTGCACAGGTGGATATGCCAGTTGGGATTGGC
GTCACCCTGCCATTCGCGAGTGATGACGTTCAGATCGAGATCCTGTTGCTCCAGCGCTTCCAGGGCGCGGGAAACGAAAC
GTTCGGCTCCGCCGTCCGGGCGGTATTTTTGGCGAACGATCGCCAAACGAAATGCTTTCATGCCAGCGTGCTCCGCGCGG
CTGCAATCACCGCGTCTGTAGGAATAAGGTCGAGATACCGTTCGTCGGTGCCGGTATCGATGGCGTCCGGATCGGGCAGT
TCGCCGAAGTCGCCGGCCCAGATCACGGCGCCGGTAGCTTGCCACGGCCGCCAGAAAGTCAGCTTGGAAGGGCCGAACAG
CGCCACGCACGGCGTTTGCAGCGCGGCGGCCATGTGCATAGGCACTGAATCCACGCCGATAAACAGTTTGGCGTGGTCGA
TCAGGGCGGCCAGTTGGCGCAGCGTCAGCTGGCCGGCCAACGAGATCACACCCTGTGGCGGGCAGAGCGCCAAAATGCGC
TCGACCATGGCTTGTTCTCTGGCGTCGGGGCCGGAGGTGATCACCAACTGGTGGCCGTCGGCCTGCAAGGCGGTGAGGGT
GGCGGCCATTTTCTCTTCGCTCCAGCATTTGAAGAACCAGCGCGAGGTGGGCTGCACCACAATATAACCGCCGGCGACGC
CCTGTTTCTGCAACCGTTGCTCACAAGCCTGCCAATCCTGCGGATCGTAACTCATGGTCACATGTTCATTGAGCGCGGGC
AGGTTCAGCGGCGCCAGCAGCGAAAGATTCTGTTCGACGGTATGCAGGTGGGCGTGATTGTCGACCGGCACCAGCTGCGT
ATGGCAATGGCGCCACAGGAAGCCGCGGCGTTTGGGGAAATCGAAGCCCAGACGGATACGCGCACCGGTCAGGCGCGTGA
GGATGGCGCTGCGCCACTGATCGGCCAGGTTGACCACCAGATCGTAGCGTTGCGCCTTCAGGCGACGCAGCAGCGCCAGT
TCGTGCCCCAGATGCGCGCGGGCGCCCTGTTTTTTCCATTGACGGTCGATGGCGAACAGCGTCGACAGTTCCGGATTACT
GGCCAGCATCTCCTGCGTTTCCTGATACAGCAGCACATCGATCTGCGCCTGCGGGTAGTTTTGCCGCAGGCTGCTGATGA
CCGGCGTGACCAGCAGCATATCGCCGTGATGGCGCAGTTTTATGATCAAAATACGCTGTACGGATGGGGCGGAAGTTGGG
GCTGGCGCGTCGTTCATCATGGGTCGCTTTCTGGGAAACCAATGTTTGATTCTAAATGACACGATCGCATGTGGCTACTG
TTGCAAGGTTTTCTTGCCTGGTCGTAAAAAAATCGCCGAGCCGGGGACGAATGCGCTTCAACGTTGTCCAAACCAGGCAG
CAAAGTCGTTTGCCCTGGCGAAACGGCCTGCGTAACATAGTGCATTCTGTTGATATCAGGCTCGATATTCATGACTAAAC
CGGCGTTTCTCATCACCATTGATACCGAAGGCGATAATCTGTGGCAAAACCACGATCGCATCGCGACCGAAAACACGCGT
TTCTTGCCGCGCTTTCAGGCATTGTGCGAAAAATACGCCTTCAAACCGGTTTATCTCACCAACTATGAAATGGCGGTGGA
CCCGGCTTATGTCGAGTTCGCGCGCGACGTGATCGCTCGCGGCACGGGTGAAGTGGGCATGCACCTGCATGCCTGGAACA
GCCCGCCGCTAGCGCCGCTCACCGACGACGACTGGCGCCACAAGCCTTATTTGATCGAGTATCCCGCCGATCAGATCCGC
GCCAAGGTCGATCACATGACCAAGCTGCTGGAAGACGCCTTCCAGACCAAAATGCTCAGTCATCGCGCCGGCCGTTGGGC
GTTCAACGAATATTATGCCTCGCTGCTGCTGGAATACGGCTATCAGGTGGACTGTTCGGTGACGCCGCGGGTCAACTGGC
AGTTTTCGCCGGGCAATCCGCAGGGCGACGGCGGCACAGATTACAGCCGGTTCCCGTCGCAGGCCTATTTCATCGATCCG
CAGAACATCGCCAAACCGGGCGCTTCGTCGCTGCTGGAAGTGCCGATGAGCATCCAGTACAAGCATTCGGCGCTGATGAA
TGCCTTCAAGCAGGGCTATGACCGGCTGCGCGGCAAGCGGCGTTCGCCGTCCGTCAACTGGCTGCGGCCGAGTGGCGGCA
ATGTGGCCAAGATGATAAGCGTGGCTGAGGCATCGCTGGCGCAGGGGCATGACTACGTTGAATTCATGCTGCACTCCTCC
GAATTTATGCCGGGCGGCAGCCCGACGTTCAAAACCGAGCAGGATATCGAAGGGCTGTACCGCGATCTGGAGCAGCTGTT
TGACTGGCTGCAGCAGCGCACGGTGGGCATGACGCTGGCCGAGTATTATCAACTTAAAGCGAATTAAACCAATATGTCGA
AACAATGGAAAGTCAAGCTGGCTAACGCTTGTCTCCGGTTTTATACGAAGTTTGGCGGTAACTACAAAGATAAGCGCTCG
TTTGATAAAAATCGCGATTTTGAGCGCATTGCTATTTTTTCGACAACCGCGTTGGGCGATTTGATGTTCAATACCCCGGC
GATCCGTGCGATCCGTGAACGTTATCCCCGCGCTAAACTCACGTTGGTATCCAGCTACAAGAATGGCGGTTTAGTCGGAA
CCAGCAGCTATTTTTCCGACGTCATTTATTGGGATCACAAAGCCAAGGATATGCTCGGTGTCATCCGTCGATTGAAAAAG
AATCGCCCGCAGTTGGCGGTGATACTGCATTCGAAAGCGCCCTATGATGTTATCACGGCGATCTGTTCCGGCTGCGAGTA
CTTATTTAAAGATGTCTATAAAAACGATTTGAGCGGTATGGAGCAGTGGTTGACCGGCATCAGCATTCGCGATCGAGGCC
ACCTGATTCAACGCAAGCTGGATCTGGTTAGCCAACTGGGATGCGATGCGCAGAATCGGGAAATGTTTATTCCGGTAGAT
TTTCCTCAACAGCCGAAACCATTGGGCAAGGTGGTGATTGGTTTTCAAATGGGGGCTTCTGAGCCCTTGCGTTGTTGGCC
GGTTAGCCACTTTATCGGCCTGGCGAAAATGTTGCTGGCGCATTCGACGGAGTATCAAATTACCTTGATCGGTGCACCAA
AAGAGCAAGTGATAGAGCGTGAATTTATGGCGGGTTTAACGGCGGAAGAACAGAGTCGGGTGGCCAGTTATATTGGCAAA
ACGACGTTGCCGCAATTGTTGGGGGTGATGGACAATATGGATGTGCTGGTTACCGGTGATACCGGGCCATTGCATTTGGC
CATTGCGCTGAAAACCAAAACTGTCAGCCTGTTCGTGACCGCCGATCCGAAACAAACGGGTCCTTATCAGAACCCTGAGC
TGCATCAGGTCATGCACGTACCGACGGAGACGCAGCAACTGAGCGATATACAGCGCCGGCAACCTTTAAGCATTATCACC
AGTCAGAAGGTAATGGAGAAGGTCATGTTGAGTCTCGGTGCCGCATAAGATTGCTGAAAATCCGGGGCGGCCTATAGAAC
CGCCCCGGGCAGTTAACCGGCGTTGGCTTTCACTCTGGTCGTCATGATCACCGCCAACGGGAACCAGAATAAGTACCAGG
ATTCAGACGGATTACCTACCACGAACATCCCCTGCGATGTGTAAAACAGCAGAATAAAGATAAACAGCGCGGCTTCCAGA
CGCATGCCGTCGCGCAGGCGCCGTAGGGCCAGCAAGCCGCTATAGCTCAATACCGCCATGAACAGTGCCAGACCCACGAT
ACCGCCTTTCAGTAACGCGCCCCAATAGAGACTGTGGGTGGTGCGTATATACTCACCGGAATAATTGGTGAAAGACAGCT
CATAGTTGAATCCATAACCAAAGTAAGGACTTTGGCCGACCAGCTCGAAAATATGGTGCCAGATGCTCAGGCGAAGGGAG
CTTTGGGTATACATTTCTTCGAAACGGGTCAGCAGCAATTGCCCTATTTCTGAAGATAAAATAACTGCACTAACCGCGAC
CAGCGCGATGAGAAAATAAGCGGCGTGCTTCAGTTTTAAGTGCCTATAGGATTGCGTGACCAGCAAGGCAATAAGCAGGG
AAATCATCGGTCCGCGACTTTGGGTCAGCAGCATGGTGCCGAGCAGAATGGGTATGACGGCCAGAATAACCAGGCGCCGC
TTCTCGCGAAATACGATCAGGCTGAGGAAGATGCCGATCCCTGCCATCCCCGCTAAATCAATGACGTTTCCGGGACCCGG
ATTGCTTTTCGAGACCTGCCGGCTGACTAGAATTTCTTGGTGATCAAAAACGAGCGAATACAGGCACAGGAGAGTGAGCC
CCAGCGTGATGACGGTAAACAGCAAATCGCGTTTTGCGCCGTTAAGCACGCTGATCAGCATGGACAGATAAAGCAGCAGG
TAAACGCTGTGCGTCAGGGTTGATTCGATATTGGCCGGATCGTTAGACCAAAGATTGCTGAAAGCGAAGTAGCATAACAT
CGCTGCAATCAGACCCAGCCCGCGGCGGACTTCATGATTCAGCGAAAAGGTTAGCCGAAGATCTGCATTGCGATACAGCG
CGATCGTGAAAAAAATTGCGGCAAGGTGAAACAGATTATTCACTTTTGTATAGCCACAAAAAATAGCGCTGAAAAAAGAA
AACAGAAACAGGAACACGACATAAAGTTGCCGTGGCTGAAAAGCGTTATTTGAAAATTTCATCGGGATTGATCTTGTCGA
AAATGTCATTGCTGACTGCGCTGGCGACAGAAAGGTTCTTTACCATGATGTTCTTGGCTTTCATCATTTTGCTGGCATGG
CTCAGCGACGGCATGATCAGACTGGTGATCTTGTCCTCCAACTCGGTTGGCAGCTTATTTTCCGCTGCTTCATAAAAACG
GGGTTGGTGAAAGTTGTTCATATCCAACCCAATGATATACACCTGTTCGAAACCCAAGAACGTTAGAATTTGCAGCGCCC
AGTAGGCGACAGTGCCAGCATCGAAGACGCCGTGGCGAATGTCGTGGCTAAAAGCGATATCCTGTCTGTCGGCGGCAAAC
GTGACGTTATTGTTATCGTGATAGGCCGCCCACAGTTCTTTGTTGACTATTCTGGCTTGGTAGATTTTAAAGGCGGCATC
TTCAATCACTGCCAAACGGCACTTCACTTTCTCCAGGCTGAATCTGTCGATGATTTTAGCCACGCCGTGCACCGTCGTAA
AAAGCGTCAGGCGAGAGTCGGTGATGATATCGCCGATTATTTCCGCCTTTTTATCGATAAAACCCATATCAACAATGACA
TAGAATCTAAAATCTACCTGATCATGCAGATAATAGGCGCCGTTAACGCCCATGGCAGGCATGGCCGGGAATTTTTCCAA
GTGGAGATTCTTCACCGAGGGGCCGGTGGCAGTCAGCAATATATCGCCAGAGAAACGCGCTTTCAGATCGGCCAATTGCA
CGAGCGGCACGCGCTGCCGACGGTAATTCAACTCGACGATCTCTCCGCTGGCGGCACGTTTTATCTTGACGTAAGGCCAG
AGGTTTTCGTTATGCCTATAAGGGCGCGCATGCGTATAACGATATATTTGCTTGAAGAATGTTCCCATTATACCGGCACC
CTGTCGTGAATCAGCGTCATCACCTTCTGAGCGGAAATGTCTGCCATGCTGTTGCTCTGCTCTGGCCGACAGGCGTATTG
ATTTTGCCCGTAGCCGCCGATCAGACCGGGATCGGTCGGCCCGAACAGCGTGATGTTCGGTTTGTCGAGCGCAGCGGTCA
AATGGCTGAGCCCGGTGTCGACCGAGACCACGCCCCTGGCGCCGGCCAGCACCTCGGCCACCTGCTGCAGGCTGAGCTTC
GGCAGCACTTCGACATGTGAAAAACCTTCCGCCAAGCGCAGCGCGCGCTGATGTTCATGCTCTGCTCCCCACGGCAGTTT
GATCTTCAGCCCGCTGTCCGCCGTCAGCGAGATCAGCTCACGCCAGTTTTGCTCCGGCCAATGCTTATCGTCACGGGTTG
TCGCGTGCAAAAACACCAAATACTGCCCGGCATCGGCCGGCGGGCGGCTGAGAAAGCGTGCGGCGATGGCGTAATCGCCG
TAGCTGCCTGGCTTGTCGTAGCCAAGGCTTTTGGCGAACAGTTCGCGCGTGCGCTCCACCGCGTGCTGCTGCTTGTCTAT
CTCATGGCGCACATTGTAGAACCAGCTGGCGAACGGTTCGCGCGCGCTCTTGCAGTCCGGGCCATGTTTGTTGCCTTTGG
CGATGCGCGTGATTAGCGCGGCGCTTTTGATCAGGCCCTGCGCGTCGATCACCACGTCGTAACGGCGTTCTTGCAGCGCG
CGTTTGAAGTCGCAGCGCTGTTGCCGAGTGTCGTTGCCGAACCAATTTTTTCGCCAGCGGCGAATGGCCACCGGGATCAC
GCGATCTACCGCCGGGTGCCAGGTGGGGATTTGGCTGAAGCCTTCTTCCACCACCCAGTCGAAGCGGATATCGGGAATGG
CCTGCAGCGCGTCGGTCAGGGCGGGCAGTGTATGCAGCACGTCCCCCATCGAGGAGGTTTTTACAATTAACACCTGCATG
ATTATTCCTCGCTGGCGACAAGTAACGGCGTCAGCGCGTCCAACACTTGCTGCGGCTGAATATCGATCAAACTTTGGTGG
TATCCCTGCTCGGCATCGCCCTTACGCACCTTGTGGTAGCCGCTGATCAAGCGAATGACCCGCGCCTTGTCGGAAAGCGG
CGGCGTGAAGTCGGGGCTGCTTGGGCCGTACAAGGCTATCAGCGGTTTGTTCAACGCTGCGGCAACGTGCATTAAACCGG
AGTCGTTGCTGACCACCGCCCGGCAGGCTGCGATCAGGATAACTGCTTGCTCCAGCTGGGTTTTTCCGGCCAGGTTAAGG
CAGAAATCGCGGGCGTCTTCCTGCAGCGCGGCGCGGATCTGTTCGCCGGCCTCATGGTCTTTCGCCGAACCGAACAGCGC
GATTTGATAGCCGCTCTCGATCAGCCGTTGTGCCAGCGCCGCGTAGTGATAGTGCGGCCAGCGCTTGGCGGGGCCGAATT
CTGCGCCCGGGCAGAAGCCGACGATCGGGCGGCTGTCGGTCAGGTTGAAGGCCGCGGTGGTGTCGGCGATCTCTTCGTCG
CTCACCTGCAGCCGTGGCCACAGCAGCGGCTGCGGCAGATCGTCGGCGCGCTGAATGCGCCCTTTGTCATAGGCCAGCGC
CACATAGCGTTGCACCATCAGCGGGAAGGCGGCCTTGTCGAGCACGCGGACATCGTTCAGCAGGCCGTAACGCATTTCGC
CCCGCCAACCGGTGCGCTGCGGGATATCGGCGAAGAAGGGCACCAGCGCGGATTTGAACGAGTTGGGCAGAACGTAAGCG
CGATCGTAACGGTTGGCGCGCAGAGCGCGCCCCAGGCGGCGGCGCTCGCCGAGCCCCAGCGCGCCGTGGCCCAGCGGCAT
CGCCAGCGCCTGATTGACTTCCGGCATGCGCGCCAGCAACGGGCGGCACCAGGCCGGCGCCATCACATCGATCTCCGCCG
ACGGGTATTCGGCCTTCAGGGTGCGATAGAGACTTTGCGACATCATCATGTCGCCAACCCAAGAAGGGCCGATAACCAGT
ATTTTCATACCCAGCGTTAATTCCTTCAGCTTATGCGGTGCGGTTCAACCAGGCCATGTACTCTTTCACGCCTTCGGCGA
CCGTTTTGAACGGTGCGTCGTAGCCGGCGGCGCGCAGCTTGGTCAGATCGGCCTGGGTGTACGCCTGATAGCGGCCTTTC
AGCTTCTCCGGGAACTCGATGTATTCCACAGCGCCTTTCTGGTGGAAGTCCACCACCGCGTCGGCTACCGCCTGGAAGGT
TTCCGCTCGGCCGGTGCCGCAGTTGAAGATGCCGGATTTGCCGGTTTCCCAGAACCACAGGTTAACCGCCGCCACGTCGC
CGACGTAGATGAAGTCACGCTTGAAGTTTTCGCTGCCGGCGAACAGTTTCGGGTTTTCGCCGCGGTTGATCTGGGTATTC
AGGTGGAAGGCGACGCTGGCCATGCTGCCTTTGTGCCCTTCGCGCGGGCCATAAACGTTGAAGTAGCGGAAGCCGCAGAT
CTGCGAGTCCGCTTCCGGCAGGATCTCGCGCACGTACTGATCGAACAGGAATTTGGAGTAGCCGTACACGTTGAGCGGCG
CTTCATACTCACGCTCTTCGATGAACTCTTCGCGGCCGCCGTAAGTGGCGGCGGAGGAGGCATACAAGAACGGGATTTCG
CGATCCAGGCAGTAATGCAGCAGGTCTTTGGAGTACTGATAGTTATTGTCCATCATGTACTTGCCGTCCCACTCGGTGGT
CGCGGAGCAGGCGCCTTCGTGGAACACCGCTTCGATATCGCCCAGATCGTCGCCGGCCACGATGCTGGCGATAAAGTCTT
CTTTATCGATATAGTCGGCGATGTCCAGATCGACCAGGTTGACGAACTTGGTGCCGTCTTTCAGGTTATCCACCACCAGG
ATATCGCGATATCCCTTGTCGTTCAGTGCCTTAATGATGTTGCTGCCGATCATGCCGGCGCCGCCTGTGACGATAATCAT
TGGGTTACCCCTGCTAAGCTGCCTGGCGGGGCACAATGCCCCACGCTCAATGGCGGTTATAATAGCATTTCATGCCGCGG
CAAACAGCGGAAGGGCTCCGAATATCCCGCATTGCCATTGAAGTCCGCCGTTTGCCGTGATATCTGCTGCAATTTTAATA
TTCTCTCCCGCGCATTCTCGTCAGTTTGGTTACAAATCAGTAAAATATGCCGCAAATAGCCCAATCCTGGAGATAACCGA
ATGTCAGCGTCTTTTTATCAGCAGTTGGAACAACAGCTTGCCGCCACGCGCAGTGAAGGGCTGTTCAAGGAAGAACGCAT
CATCACCTCCGCGCAACAGGCGGATATCGCCGTCGCCGACGGCAGCCATGTGATCAACTTCTGCGCCAATAACTACCTGG
GCCTGGCCAACCACCCGGCGCTGATCGCCGCCGCCAAGTCTGGCATGGACAGCCACGGTTTCGGCATGGCGTCGGTGCGC
TTCATCTGCGGCACCCAGGACAGCCACAAGCAGCTGGAACAGAAACTGGCGGCCTTTTTGGGCATGGAAGACGCGATCCT
GTACTCCTCTTGCTTCGACGCCAACGGCGGGCTGTTCGAAACCCTGCTCGGCCCGGAAGACGCCATTATCTCCGATGCGC
TGAACCACGCGTCGATCATCGACGGCGTGCGCCTGTGCAAGGCCAAGCGCTATCGCTATGCCAATAACGACATGACCGAG
CTGGCCGCGCAGCTGAAGCAGGCCAAAGCCGACGGCGCGCGTCACATCCTGATCGCCACCGACGGCGTCTTCTCGATGGA
CGGCGTGATCGCCAACCTGAAAGGGGTTTGCGATCTGGCGGACGAATACCAGGCGCTGGTGATGGTGGATGACTCTCACG
CGGTGGGCTTTGTCGGCGCCAACGGGCGCGGCACCCATGAATACTGCGAAGTGATGGGTCGCGTCGATATCATCACCGGT
ACGTTAGGCAAAGCGCTGGGCGGCGCGTCCGGCGGCTACACCGCCGCCAAGAAAGAAGTGGTGGAGTGGCTGCGCCAGCG
TTCGCGCCCGTACCTGTTCTCCAACTCGCTGGCGCCGGCGATCGTCGCCGCGTCGATCAAAGTGCTGGAACTGCTGGAAG
AGGGCGATGCCCTGCGCGATCGCCTGTGGGCCAACGCGCGTCTGTTCCGCGAAAAAATGACCGCCGCCGGCTTCACGTTG
GCCGGCGCCGATCACGCCATCATCCCGGTGATGCTGGGTGAGGCGAAGCTGGCGCAGGAATTCGCCAATGCGTTGCTCAA
GGAAGGCATCTATGTGACCGGTTTCTTCTATCCGGTGGTGCCGAAAGGCCAGGCGCGCATCCGTACCCAGATGTCCGCCG
ACCACACCCCGGAGCAAATCGAACGCGCAGTGGCGGCGTTTACACGTATCGGTAAGGATCTTGGCGTTATTGCATAAGGT
AAAACCATGAAAGCACTGTCAAAACTGAAAGCGGAAGAAGGGATTTGGATGACCGACGTGCCTCAGCCGGAGCTGGGCCA
CAACGACATCATGATCAAAATCCGCAAAACCGCGATCTGCGGCACCGATGTGCATATCTACAACTGGGACGAGTGGTCGC
AAAAAACCATTCCGGTTCCGATGGTGGTCGGCCATGAATATGTGGGCGAAGTGGTGGCGATCGGTCAGGAAGTCAAAGGC
TTCAGCATCGGCGATCGCGTGTCCGGCGAAGGCCACATCACCTGTGGGCACTGCCGCAACTGCCGCGGCGGCCGCACGCA
CCTGTGCCGCAACACCGTTGGCGTGGGCGTGAACCGTCCGGGCAGCTTCGCGGAATACCTGGTGATCCCGGCGTTCAACG
CCTTCAAGATCCCGGATAACATCTCCGATGAGCTGGCTTCGATCTTCGATCCGTTCGGTAACGCGGTGCACACCGCACTG
TCGTTCGATCTGGTCGGGGAAGACGTGCTGGTGTCCGGCGCCGGCCCGATCGGCATCATGGCGGCGGCGGTGTGCAAACA
CGTCGGCGCTCGCCATGTGGTGATCACCGATGTTAACGAATACCGCCTGGAACTGGCGCGCAAGATGGGTGTGACCCGTG
CGGTGAACGTCAGCAAGGAAAACCTCAGCGACGTGATGGCTGAGCTGGGCATGACCGAAGGGTTCGACGTCGGTTTGGAA
ATGTCCGGCGCGCCGCCGGCGTTCCGCACGTTGCTTAATGCGATGAATCACGGCGGGCGTATCGCCATGCTGGGCATTCC
GCCTTCGGATATGTCGATCGACTGGAATCAGGTCATCTTCAAGGGGCTGTTTATCAAAGGGATTTACGGCCGTGAAATGT
TCGAAACCTGGTACAAGATGGCGGCGCTGATCCAGTCCGGTCTGGATTTGACCCCGATCATCACCCACCGTTTCTCGATC
GACGAGTTCCAGCAGGGCTTCGACGCCATGCGCTCCGGCAAGTCGGGCAAAGTGGTGCTGAGCTGGGATTAATCTCGGCA
AATGTGAAAAGGGCCGGAATTCCGGCCCTTTTTTATGCTTGCGGTTTGGCTTGCGTCCAGTGTTGCCAATGACGCTTGAT
GAAGTTCACCGGCGGCGAGGTGGCAATGCCGTCGGCGATAACGCCCAGCGCGGTGCCGGCGTTGGTTTTTTCCTTCGGCG
GTTTGACCTTGCACTGCTTGATGCCGCCGCTGAACGGATTCTTCGGCTGCGGTTTTTGCGGTTTGACCGGCGGGACGTAG
CTGCCACCGCCGTTGCCCTGCGGTTCGTTCAGCAGCGCGCTCGGTTTGACCAGCACGATATCGGCGGGCAGCGACGGCAG
CATCTGCTGCAGCACCTTCACCGTCGCCGGGCGCGGGTGGCCGATGGCGATGGCGGATCCGTTGCGCCGTGCCAATTCGA
CCGCGCGGTTGAACTGGCGGCGGATGTCGGCTTCGTTCGCGGTATCGTCGAGGAACACCTTGCGTTTGATCACTTTCACG
CCGGTGCCGGCCGCGGCGCGGGTCGCCTGGCTGCTGCCGATGGTCATGCTGTCGAGGAAGTACAGGCGGTAGCTTTCGAG
CGCCTGCATCACTTTCTGCATGCCCGGCAGGCTGGAGGTCATGGCGCTGCCCATGTGGTTGTTCATGCCGACCGCGTAGG
GCACGTTGTTCACTGCGTTGCGGATGATGCGCTGGATCTCGTCGCTGCTCATGGCAGGCTGCAGGGTATCGCGCTCCAGC
GGCTGCTTGCTGAGCGGCGCCATCGGCATGTGGATCAAGACTTCGCGGCCCTGGCTGTGGGCGCGGGTGGCCATCAGGCG
GGCATGCGGCGCGTTGGGCAAGACTGCGACCGAGATCGCCGTCGGCATTTGCAGCACCGCATTTTCTTCGTGAGGGCGGT
AGCCCACGTCATCGATGACGATGGAGAGTTTTCCTGCCTGCGCAGCGTAAACCTGCAGCAGACAGCCGATTAACAAAGCT
GTACGGGTTTTGACATAACGCAAATCTATCTTCCCAACCACGGCAGTGGGTTAACCGCCTGTCCCTGACGACGGATTTCG
AAATAGAGCGACGGCGTTCCCTGGCCGCCGCTGGTGCCGACCAGTGCGATCGGCTGGCCGGCGCGCACCTGCGCCCCGAC
GTTGACCAACGCGCTTTGGTTGTAGCCGTACACGCTCATGTCGCCTTTACCGTGTTCGACCACCACCATCAGGCCATAGC
CTTGCAGCCAGTCGGCCAGCAGCACGCGGCCATCGGCGACGGCTTTCACTTCGCTGCCTTCGCGGGCTTCGATCACCATG
CCTTTCCAGCGTAGCTCGCCCTGCTGCTGCTCGCCAAAGCCGTGCAGCGTGCGGCCGCGCACCGGCCACATCAGCTGGCC
GGCCGGACGGCCGAGGCCGCCGGTTCGCGCCATCAGCGAGCGATCGGCTTCGCTAGGTTTGTAGGTGGTACCGGTTTTCT
TCGCCTGCTGTTCCTTGATGCGCACCTGTTCGCGCACTTTGGCCGCTTCACGCGCTTCGCGTTCGGCGCGCGCACGGGCT
TCGCGCTCCGCCCGAGCGATCTTGTCGCGCATGCGGGCTTCGTTCTGGCGCAGTTCCACCAGGCGTTGTTGGTCTTTTTC
CAGCGAAGCTTCCAGCGCGGTCAGCGTTTTCTTGCGGGCGCCGCGCGCCTGCTCCAGCTTCTGCTGCTGTGTCTGTTGTT
CGCTCAGTAAGGATTTTTGCTGGCCCTGTTTAGCCACCAGCGTGGTTTTTTGCTTCGCCAGCTCGGCGCGGGTCTGTTTC
AACTCTTCGATGGTTTTCTGGCGCGCTTCATTCAGATAGCCGAAATAGGCCAGAATACGTTCGCTGCGCTGGCTTTCTTC
ACCGCTGAGGATCAGCTGCACGGCGCTGTGCTGCCCTTGCCGGAAGGCGGCGTCGAGCTGTTTGGCGAGGAGGTTTTGCT
GGGTCGATTGCTGCTTTTGCAGTTTGGCTATCGAGGCGTTCAGGCCGGAAATGTCCTTGCCCAACTGGGTGAGCGTGCCC
TGGGTGTCGCGCAACTGGCGGCTGGCCTGGGCGATGGTTTTTTCCTGTTGACGCAGCTGATCCTGCAGCGAGCTGCGTTG
CTGCTGCTGCTGCTTCACCGCTTTTTCTTTCTCGGCGATGCTCTGCTGGATGTCTTTCAGCTGGGATTTATTGTCTTCCG
CCGCCTGGCCGGCGAGCGGCAACAGCAAGACGCCAGCGCAAAATACGCTGGCGCACATGGCGGTGAACGTCCTTGGCGCG
GTGCGTTCAGGCAGCGGCCGGCTGCCTGCGTTTGCGCTTCGGGTTACCCTTGATAGTGCAAAAAACGCCTTCTCCCTCAT
GGAGAAGGATTATTCCACGATGAACAGCGGCTTACCAGTCATCTCTTGCGGGATTTCCATTCCCATCAGCGTTAACAGGG
TTGGCGCGATGTCCGAAAGCTTGCCGCCTTCGACCGCGCGCGCCGGTTTGCCGACGTAAATCAGCGGCACCGGCAGGCTG
GTGTGGGCGGTGTGCGCCTGGCCGGTGGCCGGATCGCGCATCTGCTCGGCGTTGCCGTGATCGGCGGTGATCAGCAGCTG
ACCGTCGACGTCGCGCACCGCGTCAACCACCTGAGCGATGCAGGCGTCCAGCGTTTCCACCGCTTTGACCGCCGCGTCAT
ACACGCCGGTATGCCCCACCATGTCGCCGTTCGGGTAGTTGCAGATGATGGCGTCGTATTTTCCGCTGCGGATGGCGCTC
AACAGTTTGTCGGTCAGCTCGGCGGCGCTCATCTCAGGCTGCAAATCGTAGGTGGCGACCTTCGGCGAATTGACCAGCAC
GCGGTCTTCCCCTTTGAATGGCGCTTCCACGCCGCCGTTATAGAAGAAGGTGACGTGGGCATATTTTTCGGTTTCCGAGA
TGCGCAGCTGGGTTTTGTCGTGCTTCATCAGCCATTCGCCGAAGGTGTTGGCCAGCGGCGCCGGCGGATAGGCGCAGGCG
GTCGCGATGTCGGCGGCGTACTCGGTCAGCATCACGAAATCGCCGAACTGCACCTGTTTGGCGCGCGGGAAACCGTCGAA
ATCCGCGTTCACGAAGGCGCGGGTGATCTGGCGCGCGCGGTCAGCGCGGAAGTTCATGAAGATCAACGCGTCGCCGTCCT
GCATCGCGGCATCGGCCTCGCCGGCGGCGCGGATCACGGTCGGTCTGACGAACTCGTCGTTTTCACCGCGCTGATAAGCG
GCCTGCAGGCCGGCGACCGCATCGTCGGCCACGGAGTCGCCTTTGGCCGCGGTCAGCAGGTCATAGGCCAGCTGCACGCG
ATCCCAACGGTTGTCGCGGTCCATCGCGTAGTAGCGGCCGATCAGCGAGGCAATGCGCCCGACGCCCAACGCGGCGAAGG
CGTCGCGGCAGCGTTGCAGCGGGGCTTCGGCGCTGCGCGGCGGCGTGTCGCGCCCGTCGAGGAAGGCATGCAGATAAATG
GCTTTGGCGCCGCGCTGAGCGGCCAGTTTAATCATGGCCAGGATGTGCTCGTCATGGCTGTGCACGCCGCCCGGCGACAG
CAGGCCCATGATATGCACCGCCTTGCCGGCCGCCACGGCCTTATCCACGGCGGCGGTCAGCACCGGGTTGGCGAAGAAGT
CGCCGTCGGCGATCGCTTTGTCCAACCGGGTCAGATCCTGGTACACGATGCGCCCGGCGCCCAGATTGACGTGGCCGACT
TCGGAGTTGCCCATTTGCCCATCGGGAAGGCCGACATCCAGCCCGGAGGCGGCGATCAGCGTATGCGGCTGCTCCCGCCA
CAGGCGATCCATCACCGGGGTGCCGGCGTTCAGGATCGCGTTGTCCTGCCGCTCTTCACGGTGGCCGTAACCGTCCAGGA
TCACCAGGACCATCGGTTTTTTGTTGTTCGACATTGCATTGACCTCTTATGAACTTTTTAAGCTGCGAATAGCCATGCGC
CCGCCGCAAGCATGGCTATTTGCCCTCGAAAAACCGGCTGATTTTACATCGCCGCCGGCGAGAAATAGCCCAAAGAGATC
AAGGTTGCGGCGAATCGCGCGGGCTTTTATGCTCTGACCTCGGGAATTTCTCAGCGCAGCCCGCAGTTTCTACAATCGCG
CTTGCTTATTGGCTGTATTTGCCGCACTCGGCAGGTATACTCTGGAACCTTGACTTATTTATCCCTTAACTGACGGGAGT
TGTTACACCCCATGCTGCAAGAAATTATGCCATTCGTAAGCAGACACCCGATTCTGAGCCTGGCTTGGATCGCTCTGCTG
GTCGCCGTGATCGTCATGACTTTCAAAAGCCGTTTCTCCAAGGTCAAAGAGATCGCCCGCGGTGAAGCTATCCGCCTGAT
CAACAAAGAAGAAGCCGTGGTGGTCGACACCCGCAGCCGCGACGATTTCCGCCGTGGTCACCTGGCCAGCGCCATTAACC
TGACCGCCAGCGAAATCAAAAGCGGCAGCCTGGGCGAGCTGGAAAAACACAAAGCGCAGCCGATCATCGTCGTATGCGCC
AACGGCACCGCCTCCCGCGAGCCGGCGGAGAACCTGAGCAAGGCCGGTTTTGAAAAGGTGACGATGCTGAAAGACGGTAT
CGCCGGCTGGAGCGGAGAAAACCTGCCGCTGGTGCGCGGTAAGTAACCGTTTAACCTATTTGAGGTGGCAATCCATGGCT
AACATTGATATCTACACCAAAGCGACCTGTCCGTTCTGCCATCGCGCCAAGGCGCTGTTGAACAGCAAGGGCGCGGCGTT
TAACGAGATCGCCATCGACGGCGATAACGCCAAGCGCGAAGTGATGATCGAGCGCAGCGGGCGCACCACCGTGCCGCAGA
TTTTCATCGACGGCCGGCATATCGGCGGCTGTGATGATTTATATGAACTCGATGCTCGCGGCGGCCTGGATCCGCTGCTT
TAAGCAGCTTGCCGGTTCACCGAGTGTCAATAAGGACGTTTAACCAAGGGTATTACTCACATGTCAGAACAAAACAGCAC
CGAAATGGCTTTCCAGATCCAACGTATCTATACCAAGGATATCTCCTTCGAAGCGCCGAACGCGCCGCAGGTTTTCCAGC
AGGAATGGCAGCCGGAAGTTAAACTTGATCTGGATACCGCGTCCAGCCAGCTGGCTGACGAAGTGTATGAAGTGGTACTG
CGCGTAACCGTGACGGCGACCCTGGGCGAAGAGACGGCGTTCCTGTGCGAAGTGCAACAGGCGGGCATCTTCTCGGTAGC
AGGCATCGAAGGCACGCAGCTGGCGCATTGCCTGGGCGCATACTGCCCGAACATCCTGTTCCCGTATGCGCGCGAGTGCA
TCACCAGCCTGGTTTCCCGCGGCACCTTCCCGCAGCTGAACCTGGCACCGGTCAACTTTGACGCGCTGTTCATGAACTAT
CTGCAGCAGCAGGCGGAAGGCGAAGGTGCCGCACCACATCAGGATGCCTGATGAACACCGTCAATGCTTCAATGACTGTT
ATCGGTGCCGGCTCGTACGGCACCGCATTGGCCATTACGCTGGCGCGTAACGGCCATTCCGTAGTGCTGTGGGGGCACAA
CCCCGCGCAAATTCAAACGTTGCAGCACGATCGCTGCAATCAGGCGTTTCTGCCCGACGTTCCCTTCCCCGATACCCTGC
TGCTTGAAGCCGATTTGGCGCGTGCGCTGGCCGCCAGCCGCGACGTGCTGGTGGTGGTGCCGAGCCACGTGTTCGGCGAC
GTGCTGCGCCAGCTGAAGCCGCATCTGCGCCCGGACGCCCGCATCGTGTGGGCCACCAAGGGATTGGAAGCGGAAACCGG
TCGGTTGCTGCAGGACGTGGCGCGTGAGGCGCTGGGCGAGACGATCCCGCTGGCGGTGCTCTCCGGGCCGACGTTCGCCA
AAGAGCTGGCCGCCGGCCTGCCGACGGCGATCGCGCTGGCGGCGACCGATGCGCAGTTCGCCGACGATCTGCAACAGCTG
CTGCACTGCGGCAAGAGCTTCCGCGTCTACAGCAATCCCGACTTCATCGGCGTGCAGCTTGGCGGCGCGGTGAAGAACGT
GATCGCCATCGGCGCCGGCATGTCCGACGGCATCGGTTTCGGCGCCAACGCCCGTACCGCGTTGATTACACGCGGGCTGG
CGGAAATGAGCCGTCTGGGTTCTGCGCTGGGCGCCGATCCTTCGACGTTCATGGGCATGGCGGGGCTGGGGGATCTGGTG
CTAACCTGCACGGACAACCAGTCGCGCAACCGTCGCTTCGGCATTATGCTGGGGCAGGGTAAAGGCGTGCAGGAAGCGCA
GGACAGTATCGGTCAGGTGGTCGAGGGCTATCGCAATACCAAAGAGGTGTTGGCGTTGGCGCAGCGGCACGGTGTGGAAA
TGCCGATCACCGAACAGATTTATCAGGTGCTTTACTGCCACAAGGACGCCCGCGAAGCGGCGCTGAGCCTGCTGGGGCGA
GCCCGAAAGGACGAAAAACCCAGCGCGTGACATAAAACGATATGTCGGGGCAGCTGAATGCTGACCCCGCAAATGACCTG
GGCCGCTTCGCGCTACCGTGTGAAGCGGCCCGTTTGGCAAGGTAAAGGGGTATGTGATGTCGTCAGAAGAGTTGGAACAG
GTCTGGAACAGCATTAAATCAGAAGCGCGAGCACTGGCTGATTGTGAACCGATGCTGGCCAGCTTTTTCCATGCGACGTT
GCTCAAGCACGAGAATCTGGGCAGCGCGCTCAGCTATATGCTGGCCAACAAGCTGGCCACGCCGATCATGCCCGCCATCG
CGGTGCGCGAGGTGGTGGAAGAGGCCTACAAGTCTGACAACCAGATGATCGTTTCGGCGGCGCGCGATATCCTCGCGGTG
CGCCTGCGCGACCCGGCGGTCGATAAATACTCCACGCCGCTGCTTTACCTGAAGGGGTTCCATGCGCTGCAGGCTTACCG
CATCGGTCACTGGCTGTGGCAGCAAGGGCGGCAGGCGCTGGCGATCTACCTGCAAAATCAAATTTCCGTCGCCTTCGGCG
TGGACATCCACCCGGCGGCGACCATCGGTTGCGGCATCATGCTCGACCACGCCACCGGCATCGTGATCGGTGAAACGGCG
GTGGTGGAGAACAACGTCTCTATCCTGCAGTCGGTCACCCTGGGCGGTACCGGTAAAACCAGCGGCGACCGTCATCCGAA
AATCCGTGAAGGGGTGATGATTGGCGCAGGCGCCAAAATTCTCGGCAATATCGAAGTGGGCAAGGGCGCGAAGATCGGCG
CGGGCTCGGTGGTCTTGCAGGCGATACCGCCGCACACCACCGCCGCCGGCGTGCCGGCGCGCATCGTCGGGCGGCCGGAG
AGCGATACGCCGTCGATGGATATGGACCAATACTTCAACGGCACCAATCACGGCTTCGAGTACGGCGACGGCATTTGAAC
GCCGTTTGCGTATCCATTCAGGGGGAGCTTCGGCTCCCCCTGTGTTTTTCAGGCGGCGGTCAGCCCTGCTTAGGGAAGTT
GGTGATATCGGTAACGATGTCGTCGATCGCCGCCTTGACGTCATCCGCCGTGACCGGCGTGCTGTCGTTGTTGACGGTTT
TACCGTAGGCCTTGCGTACCACTTCCATCACCGTTTTACCGGTATCCTGGTCGATCAACTCGCCTTCGATATACAGCGCG
GTATTTTGCGTCCGGTGCCCGGTAGCCGCCATAGTGCTGGCAACCACCGCCGCGACCGGCACCACCTCATAGAACTTCAT
GTCTTCGTTTTCGGCCGAAACGGCGGTGATGGCGAGTTTGGCCACCAGAACGCGCGAGCCCGTCGGGCTTGGCAGAATGG
TAAAGCGGTTCTGCAGCGCGGTTTTGATTCGCTGGGTCGCGTAGGCCTTAATCTTGTTCAGCGTGTCCTGGCTGACGCGC
GCCGTGGGTTTCTCCGACGGGAAATAGACTACCGGTTGGAAATAGATGCCGCGATAGTTGGATTCCTTGTAGCTTGGATC
TACCCAGCGCAGCGTTTTATGACCGCTTGGTGAGGTGGTTTCCTGCAGTTTGCTGTAATCGGACAAGAAGCCCGAATATT
GCGACGTTTGGGTGACTTTGGACGAACAGCCCGCCAGCAACAGGCCCGCTGCCAGAACGGCCATGGCAACGCTCAAGCGT
TGTTTTTTCATGTAGTTTCCTATGATGAGTGGTGATTACCCTTACAAAACATAGCGCATTATCTGCGGCGTAGCGGGCAT
TTTCGGGGCCGGACGTGCCCTGCTGCGGCCTTTTTTCAGGATCGTGATGCGCCGCCGGTTTTCGCCGCCAGTGCCGGTGA
TAAGGCGGCGAGCAAGGCGTCCGCTCTGACCAGCGCCTGGCGTTGCTCAGCTTGCCACCGGGGCAACAAGGGCCAGAGAT
CCGCCTGATGTTCTGCCTGCAGGCACCAGATCTCCCGATCGTGCCAGTCACCGAGGGCGTTTTGCGCCGCTTTCAGGCTC
GCCATCGCGGCGGGAGAGAGGGGAAGGCGCTGCGGATAGGCTTCAGCCGCGTAACGCAGGCGTTTTATCAGCAGCCGCAG
GCGATGGCGATCGTAGCCGGTATCGGCCAATGCCCGGCGTAATTGCCGCTGCTGGCGCTGCAGGCGTCTATTCAGGCGGT
GTTTGGTGCCGCGCCACGCGGTGCGGCGAAAGCGGCACGGCCAGGCGTGCAAAAGCGAGGGAAAGCCGATGAGCTGCGGA
TGAGCGAGCAGTTGACGGCAGCGGGCCTGAAGTTCGCTCTGGCGCGCGTTGGCCTGCCAATCGAGGCGATGACGCGCCAG
CTCGGCGATCAGCACCTCGAGATCGCGCAGCGGCGTCGTGAGCTTGCCTAATTCGGCGGCGTCCCGATCGAGCCGGGTTG
CGCCGGGGCAGCCGCGCAACGGACGCAGCAGGCTGCGAATGCGGCGCAGGCAGACGCGCAAGTCATGCAACGCTTCGCTG
TCTTGCGCCTGTTGCAGTCGCAACAGCGCCTCGTTCAGCGCCGATTCGAGCCGGCGAAACTGGGTGACAATCTCTGCGAC
GAAAGCCATGTGCCGTGCCTGGAAGGGGTTAACCTTTCCAGTATGGCGCGACGTCGCGAATTATGCCTTGATCAGCGCAC
CGGCATAGTCCAGCTGCCGCCAGGCTTCATACACCACTACCGATACGGCATTCGACAGGTTCATGCTGCGGCTTTGCGCC
TGCATCGGGATGCGAATTTTTTGCTGCGCAGGCAGCGCATCGAGGATGTCGGCAGGCAACCCGCGCGTTTCCGGGCCGAA
CAGCAGGTAGTCGCCGGCCTGGTAGCTGACGGCGCTGTGCGCCGGCGTGCCCTTGGTGGTGAGGGCAAACAGCCGCTGCG
GGTTTTCGGCGGCGAGAAAGGCGGCGTAATCGGCATGACGGCTAACGCGAGTGAACTCATGATAGTCCAGCCCGGCGCGG
CGCAGGCGCTTGTCGTCCCACGGGAAACCCAGCGGTTCGATCAGGTGCAGATTAAAGCCGGTATTGGCGCACAGGCGGAT
GATATTGCCGGTATTGGGTGGAATTTCGGGTTCAAATAAAACGATGTTCAGCATGTTGCAGGCCCCTCGTGAACGAGGGG
CGCAGGATAGCAAACTCTTACTGTTCTGTCTTAGACGATAGGCGTTGATGATGCAGCGGCAGCCACAGCACCAGCCGCAG
ACCGCCAAGCGGGCTGTCTTCGGCCTTCACCCAGCCGCGATGCTGATTGACCGCCGCCTCGACGATAGCCAGGCCAAGGC
CGGTGCCGCCGGACTCACGGTCGCGCGCCTCATCGGTGCGGTAGAACGGACGGAAGATCTGCTCGCGATCTTCGGCGCTG
ACGCCCGGGCCGTCGTCGTCAACCTGGATGGTCACGCCCTGATTGTCAGCGCTGAACGCCACGGCAATGCGGGTGTGTGA
ATACCGCAGGGCGTTGCGCACGATGTTTTCCAACGCGCTGTCCAGCGCGCTCGCGTTGCCGAACAGCGTCCACGGGCCGG
GCGGCGCAGCGATCTCCAACTGCTTGCCCATCTGTTCGGCTTCGAAACGGGCGTTATCCAGCACGTCGGCCCACAGTTCG
TTGGCCTTCAACTGCTCGCGCGCCAGCTCGCCCTTCTGCTGCCCGCGCGATAGCGCCAGCAGATCGTTGATCATCGAATC
CAGCCGTTGCGCTTCGGTTTCGATGCGCGCCAGCTCGTGGCCTTCGCCGTGGCGGCGGCGCATCAGCGCGGTGGCCAGCT
GCAGGCGAGTCAGCGGCGTGCGCAGCTCGTGCGAGATGTCCGAGATCAGCCGTTGCTGGGCGTTCATCATGCGTTCCAGC
GCGCTGACCATCTGGTTGAAGCTGGCGCCGGTGGCCAGGAACTCCTGCGGGCCGGCCTCCAGTTCCGGATGCTGCTTCAG
GTTGCCGCGCGCCACGTCATCGGCGGCGTTCTTCAGCTTGCGAGCCGGTTTCGCCAGGCTCCAGGCCAGCCACAGCAGCA
GCGGGGCGCTGATCAGCATGGTGACGATCAGCAGCAGCAGCGGCCGGTCGAACATCAGGTTGATGAAATCGGATTGCGGG
CTGTTGGCGGGACGGATCAGGTACAGCTGGTAGTTGTCTTCGCCGTCGCGCACCGCGAACGGCCCGACCAGCTCGACGCG
GCCGTACTTTTTCTTCTTGGGATGATCCGAGTTGTCGGATTGGCCGATGAAGTTGCGGACGATCTGCATTTCGTTGCGCT
GCGCGCCGATCACCCGGCCTTCGCTGGTGACCAGCAGCAGGCGCTGGCCCGGCGGCGCCCATTTGTCGATGGCGCGGAAC
AGGCGGCGCCACCACATCAGATCGTTGGCCGGATCGTTTTGCAACTCGGCCTCGACGTGCTGTTCCAGCATCAACCCCTG
CCGCTGCTCGCTGTCGAGCAATGAGGTCATCTGGCGGGAGTCGAGCTTGGGCACCATCAGCACCAGCATTAGCACCAGGG
CTAACGTGAACCAGAAAATGGCGAAGATGCGTGCCGTCAAACTGTTGATCATGTTGCAGATACCATCAAATAACCACGCC
CGCGCAGGGTTTTGAACCACGGATGCCCGTCTTTGCGATCCGGCAGCTTACGCCGCAGGTTGGAGATATGCATGTCGATG
GCGCGATCGAACGGGGTCAGGCGTTTGCCCAGCACTTCCTGGCTCAGCAGTTCGCGCGATACCACCTGGCCGAGATGCTG
CGCCAGCAGATACAGCAGGGTGAACTCGGTGCCGGTCAGATCCAGCACCTGGCCGTCGAAGCTGGCCTCCTGGCGGCCGG
GGTTCAGCTGCAGGCCATCGACATCCAGCGTCGGGGCGCCGCTGTCGACCTGCTGCTGCTGTTCGCTCCAGTTGGAACGG
CGCAGAATGGCGCGAATGCGCGCGACCAGTTCGCGATCGTTGAAGGGTTTCGGCAGGTAATCATCGGCGCCCAGCTCCAG
GCCCAACACGCGGTCCAGTTCGCTGCCGCGCGCGGTCAGCATGATGACCGGCGTCTGGTGATGTTGGCGCAGTTCTTTCA
ACGTATCGATGCCGTTTTTCTTCGGCATCATGATGTCGAGCAGCAGCAGATCGACGGAGCTGTCCAGCAGCGACAACGCC
TGCTCGCCATCGTGCGCGACGACGATATTAAAACCTTCCATTTCAAGCAGTTCTTTTAACAGCGAGGTCAACTCGCGGTC
GTCGTCAACTAACAGAATCTTGTTCATTATGATTTACCTCCAGACGCAAAATACGTCATCAACTGTTGCCATTCCATGAC
TTTACGTAGTTTTACATGCACTGACGCAGGTTTTCAGGTGTGGCGGTACACTGCTCCTCGTTGATTCGCAAAGTGAGAAA
GCTTGAGGAGTTGAAATGCGTAAGGTGACCGCATTAGTTATGGCATCACTGCTGGCAATTGGTTCGACCGCTGCCTTCGC
TGCCGACACTATACCGGACACAGCCCAACCTCCCGGCAACGACGCGATGACCCGAATACCCGGCCAGCACCATATGTTCG
ACGGTGTCAGCCTCAGCGAACAGCAGCGCCAGCAAATGCGCGATTTGATGCGCCAGGCCCGGCACGATCTGCCTGGTGTC
AATGTAGCTGAAATGGAAGCCATGCATAAACTGGTGACCGCAGAGAAATTTGACGAAGCCGCCGTGTATGCCCAGGCGGA
AAAGATGGCCCAACAGCAGGTCAAGCGCCAGGTCGAAATGGCCCGGGTGCGCAACCAAATGTATAACCTGCTGACGCCAG
AGCAAAAAAGTGTTTTAGACCAGAAACATCAGCAGCGCATGCAGCAGATGGAGCAGCAAATTTCTGGTTTGCAGCAAGCT
TCTGCCCAGAAGTGAAGTACGACTGAGTAGTCCCCTGTTTTTCCTTGCCATAGACACCATCCCTGTCTTCCCCGCCATGA
TGGCGGGGTTTTTTTTATCCGACATTTCGCTATATTGAGCGCCATACCTTTTGACCGGGATCCCTCAATGGAACAGCGCT
ATGCACGCCTGGTAAAGTCCGCTGCGTTGGCCGCTACCGCGCTGGCGTCGTCGCTGTTGTTGATCAAAATCGTCGCCTGG
TACCACACCGGTTCTGTCAGTCTGCTGGCGGCGCTGGTGGATTCGCTGGTCGATATCGCGGCATCGCTGACCAACCTTCT
GGTGGTGCGCTATTCGCTGCAGCCGGCCGATGCCGAGCACACCTTCGGCCACGGCAAAGCGGAGTCGCTGGCGGCGCTGG
CGCAAAGCATGTTTATTTCCGGTTCCGCCCTGTTTCTGTTTCTCACCGGCTTCCAGCATCTGTATGCGCCGCAAACGCTG
CGCGATCCCGGCGTTGGGGTCGTCGTGACGGTGATCGCGTTAGTCAGCACCCTGGTGCTGGTCACCTATCAACGCTGGGT
GGTCAGAAAAACGCGCAGCCAGGCCGTGCGCGCAGATATGCTGCATTATCAGTCAGATGTCATGATGAATGGTGCTATTC
TTATCGCTCTTGGGCTAAGCTGGTACGGCTTCCAGCGGGCGGATGCGCTGTTTGCGCTGGGCATCGGCGTTTACATCCTG
TATAGCGCGCTGCGCATGGGCTACGAAGCGGTGCAGTCGCTGTTGGATCGGGCGTTGCCGGATGACGAGCGCCAGGCGAT
TATCGCCGTGGTTTCCTCCTGGCCCGGGGTGAAAGGCGCGCACGATCTGCGCACGCGGCAGTCAGGGCCGACGCGTTTTA
TCCAACTGCATCTTGAGATGGACGACACGCTGCCGCTGCGCGAGGCGCATCGGTTGGCCGATCAGGTGGAACAGGCGTTG
CGGCACCGTTTTGCGGGGGCGGACGTCATCATTCACCTGGATCCATGCTCCGTGGTGCCGCCGGGTAGGCAGGGGCATTG
GGAGCTATAATCAGATAGAGGCACAGATCGAAGTATTATCATGAATATCTGAGTTAGCTCAGCGTGCCATGCGGTGTTTT
AACCGTTATATTGCGTGACTTGAATCAATTCAGCTGGGTGTTTTTGATATAATATCCAGCAATAAGCCATAAAGCTGGTT
TTCTGCAGCCGGAGAGGTTTCAAGACGATCGGCGGAGACAGAATTCTTAAGAAATTGCATCTACACAGTTCAGAGGTAGT
CATGATCAAGAAAATCGGTGTACTGACGAGCGGCGGTGATTCGCCGGGTATGAACGCTGCAATCCGCGGCGTTGTGCGTT
CTGCGCTTTCAGAAGGTCTGGAAGTTTTTGGTATTTACGATGGCTACCTTGGCTTGTACGAAGATCGCATGGAGCAGCTG
GACCGTTATAGCGTGTCCGACATGATCAACCGCGGCGGCACCTTCCTCGGCTCGGCCCGCTTCCCGGAATTCAGGGATGA
AAACGTGCGCGCCAAGGCGATTGAAAACCTGAAGAATCGCGGCATCGACGCGCTGGTGGTGATCGGCGGCGACGGTTCCT
ACATGGGCGCCAAACGCCTGACGGAAGAAGGCTTCCCGTGCATCGGTCTGCCGGGCACCATCGATAACGATGTCGCCGGT
ACCGACTACACCATCGGTTACTTCACCGCGCTGGAAACCGTGGTGGAAGCAATCGACCGCCTGCGCGATACCTCCTCGTC
GCACCAGCGTATCTCTATCGTGGAAGTGATGGGCCGTTACTGCGGCGATCTGACGCTGGCGGCGGCGATTGCCGGCGGCT
GCGAGTTCATCGTACTGCCTGAAATCGAATTCAACCGCGAAGATCTGGTGTGCGAAATCAAGGCCGGTATCGCCAAAGGC
AAAAAACACGCCATCGTGGCGATCACCGAGCACATCTGCGACATCGATGAGCTGGCGCGCCACATTGAGCAGGAAACCAA
GCGTGAAACCCGCGCCACCGTGCTGGGCCACATTCAGCGCGGCGGTTCGCCGGTCGCCTATGACCGCATCCTGGCCTCGC
GCATGGGCGCCTACGCCATCGAACTGTTGCTGCAGGGGTACGGCGGCCGCTGCGTCGGTATCCAGAACGAAAAAATGGTG
CACCACGACATCATCGACGCGATCGAAAACATGAAGCGTCCGTTCAAGGGCGACTGGCTGGAAACGGCGAAAAAGCTGTA
CTGATACGCCGCTCACCGCACGACAAAAAAGCCTCCGCTCCTGGGGGCTTTTTTATGCTCGCCGGTGACATATTCCAGAA
TCATCTATCCCAAAATTTTTTATTCTTTAGTTGCCGGGAAAGTTTCTGGCAGGCTCTGATGCTAAATCAACCGATTGAGG
TTGCGCTTAATTTTCTGGGAGAGCCTGTCGATGCGTAAATGGGGTGTAGGTCTGACATTGGTGCTGTTGGCGTCCGGCGC
CATGGCGAAGGATATTCAGTTGCTGAACGTGTCATACGATCCGACGCGTGAGTTCTATCAGGCTTACAACACGGCGTTCA
GCAAGCACTACCAGGCGGAAACCGGCGACAAGGTGACGGTGCGCCAGTCGCACGGCGGTTCCGGCAAACAGGCGACCTCG
GTGATCAACGGCATCGAGGCTGACGTGGTGACGCTGGCGCTGGCCTATGACGTCGACGCTATCGCCGAACGCGGCCGCAT
CGAGAAAGACTGGATCAAACGCCTGCCGGACAACTCGGCGCCTTACACCTCGACCATCGTCTTCCTGGTGCGCAAAGGCA
ACCCGAAACAGATTCATGACTGGCCTGATTTAATCAAGCCGGGCGTGTCGGTGATCACTCCGAATCCGAAAACTTCCGGC
GGCGCCCGCTGGAACTACCTGGCCGCCTGGGGCTACGCGTTGCATCACAATAACAACGATAAGGCCAAGGCGCAGGACTT
CGTCAAAAACCTGTACAAGAACGTTGAGGTGTTGGATTCCGGCGCGCGCGGCTCGACCAACACCTTCGTTGAGCGCGGCA
TCGGCGACGTGTTGATCGCCTGGGAAAACGAAGCGCTGCTGGCGGAGAAAGAGCTGGGCAAAGACAAGTTCGAGATTATT
ACGCCGAGCGAATCGATCCTGGCCGAACCGACGGTGTCGGTGGTGGATAAGGTGGTCGATAAACGCGGTACCCGCGAGGT
GGCGACCGCCTACCTGAAGTATCTGTATTCACCGGAAGGGCAGACTATTGCGGCGCAGAACTATTATCGCCCGCGCGATG
CGGCGGTGGCGGCCAAGTTCGCCGGGCAGTTCCCGCAGCTGAAGTTGTTCACCGTGGATGACACTTTCGGCGGCTGGACC
GAAGCGCAGAAGGTGCACTTCGCCACCGGCGGCGTATTCGACGAAATCAGCAAACGTTGATGCCGTTTAAGTGGCAATAA
AAAACCCCGGCAAGCCGGGGTTTTTTTATGGCAAGCCTAGGGCAATCAGGCTTTTTTCGCTGCTGCGGCGGCTTTGACGA
TCACGGCGAAAGCGTCGGCTTTCAGCGAGGCGCCGCCAACCAGCGCGCCATCGATGTCCGGCTGGGAGAACAGCTCTGCG
GCGTTCTTGTCGTTCACCGAACCGCCGTACTGGATGATGATTTCAGCGGCAACCGCGGCATCGTGCTTGGCGATGTGATC
GCGGATAAATTTGTGCACGGCCTGCGCCTGCGCAGGGGTGGCGGATTTGCCGGTACCGATGGCCCAGACCGGCTCATAGG
CGATCACGGTGCCTTTCATCGCCGGTGCGCCCAGCGTTTTCAGCACGGCGTCGATCTGGCGCGCGCACACTTCTTCAGTT
TTGCCCGCGGCGTTTTCCGCTTCGGTTTCACCGATGCACAGCACCGGGATCAGGCCGGCTTCTTTCAGCACGGCGAATTT
CTCGGCGATGACTTCGTCGCTTTCTTTGTGGTAGGTGCGACGCTCGGAGTGGCCGATGATGATGTACTGGGCGCCGACGT
CTTTCAGCATGTTGGCGGAAACTTCACCGGTGAAGGCGCCGGACAGGTTAACGTCCACGTTCTGCGCGCCCAGCGCGATG
CGGCTGCCGGCCAGCGCGTGCTTGGCCTGATCCAGATACATCACCGGCGGGGCGATGGCGACGCCACAGCCGTCAACGCT
GCTCAGCTCATTGCGCAGACCGGCGATCAGTTCGTTGACCATGTGAGTGCTGCCGTTAAGCTTCCAGTTACCCATAACTA
ATGGATGACGCATGTTTTTTCCTCCAACTAGGGAACGCGAGAGTCGAAATGACAACTGCCGGACCGGCAGTTTACCTGCC
CAACAGTATAGAGATCATTAAGCGCGAAGGCTTTGCTTTTCGTCATTAAATGCCGCGCCGTTACGGCTCGGAAAGCGCCA
GCTTAATCGGTTCAACCGCGAAGGTTACGCCTTTATCACCGTTGTCCGAGACGACATAGCGAATGGCGCCGACCTGCTGT
TGGTAAAAGCGCGATCCTTTGCCTTTTTCCAGCAGGCTGTTCACCTTGTTCTGGCTCTGCTCCACCGTCAACGCCGGTTC
GAACTGGCGCATCAGCGCCGCCATGTAGTTGATGGCGATGGCGCGCGCGGCTTTTTCTTCATTGGCCTGCTGCAGCGGCA
GATGCGTGATCTGCAACGTTTTGATTTTGCCGGTGCCTTTTTCCAGCGCGGTGGAGGCATACAGGTTTTCGTTGAGTTTG
CTGGCGGCGCGCGTCAGCAGCGGCGAATCGTCTTCGGTGGCCGGAATGGCGCGGAATTCGCCAATCGGCAGCTTCGGGTT
GTCGCGATTGTATTTCTCGCGGAATTTGACCACCGTCAGGTCGAAGGTCGGCGCCCCGGCCAGCAGGTAAGGTGCGGTCG
GTTTCGCTTCGGCGGCGGGCGGTTCGGCCCAGGCGCTGGCGGCGGCCTGCAGCAGGCAGGCGATGGCGAGGGTTTTTCTC
AGCATGGCGTATGGCATCAAGGACAAAGATGGCTCCGATTAAAGCGATAACTCGCGGGCCTTGTCAAAGATCCCACGCCA
TTATCGGTTCGCTGACGAGAAAGCTGTGCGGCGCGCCGCGTTATGCAAGGCGGAAAACTCGGCCCGGCAGCGCCTATGTT
ACACTGCGTCGCAGAATATGGGCAGGCTTAGAGCGCAGGAATCGATGACGTTACAACAGTGGTGTTTTTCTTTTAAGGGC
CGCATCGGGCGGCGCGACTTCTGGATCTGGATGGGGCTGTGGCTGGTGCTGATGGCGGCGGCGTTTACGCTGGCCAATTA
TCAATTGATCGCCATCCAATCCATCGCCTTCTTTATCGTGGCGCTGCTGTGGCCGACGGCGGCGGTGCTGGTCAAACGTC
TGCACGATCGCAACAAGGCTGGCTGGTGGGCGCTGCTGCTGATCCTGGCGTGGATGCTGGCGGCGGGCAACTGGCAAATG
CTGGCGCCGATCTGGCAATGGGGCGTCGGGCGTTTCATCCCGACGCTGATTATCGTGATGATGATGATCGATCTGGGCGC
CTTCGTCGGCACGCCGGGAGACAATCGGTTCGGCCCGGAAGCCGAACCGGTGAAGTTCCGCTGATCCCCTTTGGGTTACC
AGTAGTGTTCGCTGGTGATGTGGCCCGGTTTGCGGCGCAGGTGTTTGCGCATCTGGCGATGGTCTTTCAGCGTTTGCTGG
GTGTCCCGCACCATCTGCGGGTTGCCGCACAGCATCACGTGGCTGGTTTCGGCGTCGATGGTCAAGCCGATCGCCGCTTC
CAGCCGGCCGTCCTCGATCAGCGCCGGCACGCGGCCGGTCAGTGAACCGGGCGTTTCTTCGCGGCTGACGACGGTCTGGA
TGCGCAGCTTGCCGTTGTAGCGTTGCTGCAATTGCTGCATCAGCGGCAGGTAGCTCAGATCGCGCGCAAAACGCGCGGCG
TGCACCAGCACCAGGTTGTTAAAGCGTTCCAGGCCGACGCCTTGCTGCAGAATCGATAAATAGGGGCCGATGGCGGTGCC
GGTCGCCAGCATCCACAGCGTGTCGCAGTCGGGCACCTCATCCAGCACGAAGAAGCCGGCCGCTTCTTTGGTCACCATGA
CATCCGACCCTGGCCGCAGCTGATTGAGGCGTGGGCTCAGTTTGCCTTCCGGCACCGTCACCAGATAGAACTCCAGGTTG
GCGTCATCGGGGGCATTGACGTAGGAGTAAGCGCGTTGCACTCGTTCGCCGTCGATCTCCAGCGCCAGTTTGGCGAATTG
CCCGGCGGTGAAAGGATCGATGGGGGCATTGACCACCAGGCTGAACAGCCCGTCGGTCCATTGTTTTACCTGCGTAACCT
TGCCGTTTACCCATTCAGCCATACTCTAAAGCTCCCGTGGTCGAATCAAATAAGCACAATGTCGTGAGCCGGAAATGGCG
TGCGTGGTGCGCTCTATCCGGTAGTCGTTGCCGAACAGGCGGTGAAACAGCTGCAGCTCGGAATTGCACAGGCTGCTGCA
GTTGGAACCGGCCACGCCGATCGGACAGTGGTTTTCCACCAACAGCGCACCGTGCGGATGGTCGAGCAATTCGGCCATGT
AACCGTCATGTTGCCGCAGACGCACCAATCGGGCTAACCGCTCTTGGTGGCTGCGCTCGGCGGACAGCTCTTCGGCATAA
CGCAGATAAAGCTGCTCTTCGCGCGCGCTCAGCAACGGTTCCACGCCGGCGCCGCCAAACAGCCGCAGCGCGGATGCCCG
CAGCCGTTCCTGATCGGCGGCCGCAAAAGCGTGCCCTCGCGCTGTCAGCGACCAGTAGCGCGTCGGGCGGCCGACCTTGC
TGCGCGCTTCTTCGTAACAAACCAACTCACGTTTTTCCAGGGATTGCAGATGTTGTCGGATGCCCATCGGCGTGATGTCC
AGACGCTCCGCCAGCATTTTGGCCGAGTGCGGGCCGAGAGCCTTTAACTGCAATAAAATCAGCTCAGGTGTTTTCATGAA
CCAAATCCCTATGGTGTTATTTTATTTCAAGTTGATGAAAATAATTATCGATTAAATGCTAAAGCGCAGCTACTGCAAAC
GCGCTAATTTTTAACTCCAAAGCGTTAGACGTACAGTTTAATTTACGAGCCTGGTCGGGTTTGCTGCCAGTGTGACCTGG
ATCAATATCTGCCTGAAACTCGCTAAAAAAATCAGATTTGATTAGTTTATGCCGCCATAGAGGGCTGCTCGCCGTTCTGG
CTGCTGCAACGGCCATACCGGGACGCTGTGACGAGTTGAAACGTTAACGAAGATAATGAGAAAACTAGAGAATTTTCACC
TGCTGGTGATGCTTATCCTGTTGGTCGCCGTCGGCCAGATGGCGCAAACCATTTATGTTCCCGTTATTGCTGATATCGCC
CACGATCTGTCGGTTCGCACCGGCGCCGTGCAACGGGTGATGGCGGCGTATCTGCTGACCTACGGTTTCTCCCAGCTGAT
TTACGGGCCGATATCGGATCGTATCGGGCGCCGCCCGGTGATCCTGACCGGCATGATGATCTTCCTGTTCGGTGCGCTGG
GCGCACTGCTGTCCACCAACCTAACGATGCTGGTTGCCGCCAGCGCGATTCAGGGCATGGGCACCGGCGTGGCGGGCGTG
ATGGCGCGCACCATGCCGCGCGATCTGTATGCCGGCACCGCTCTGCGCTACGCCAACAGCCTGTTGAACATGGGGATTTT
GGTCAGCCCGCTGCTGGCGCCGGTGATCGGCGGCGCATTGGCGATGGTGTTCGGCTGGCGCGCCTGCTACGCCTTCCTGC
TGGGGCTGTGCGCCTGCGTCGCCTTCGCCATGTTCCGCTGGCTACCGGAAACCCGTCCGGTGCAAACGGAAAAACGTCGC
ATGCTGGCCAGTTTCCGCCAGCTGCTGGGTGACAGCACCTTCAGCTGCTATCTGGTGATGCTGATCGGCGCGCTGGCGGG
GATTGCGGTATTCGAGGCCAGCTGCGGCGTGTTGATGGGCGGCGTGTTGGGGCTGAGTGGGCTGACCGTCAGCATCCTGT
TCATTCTGCCGATCCCGGCGGCGTTTTTCGGCGCCTGGTACGCCGGGCGCGACGGCAAGACCTTCCACACGCTGATGTGG
CATTCGGTGATTAGCTGCCTGCTGGCGGGGGCGATGATGTGGATCCCGGGCTGGTTCGGCGTGATGAACATCTGGACGCT
GATCGTGCCGGCCGCGTTGTTCTTCTTCGGCGCCGGCATGCTGTTCCCGCTGGCGACCACCGGGGCGATGGAGCCGTTCC
CTTACCTGGCCGGCGCGGCGGGCGCATTGGTAGGCGGCATGCAGAACATGGGGTCCGGTCTGGCGACCTGGCTTTCCGCC
ATGCTGCCGCAAACCGGGCAGTTCAGCCTCGGCTTGCTGATGTTCGCGATGGCGCTGCTGATCCTGCTGTGCTGGTGGCC
GCTGTCCAATCGTATGCAGCATCAGGGGCATACCGCATAACGACAGGGCGCCATTCGGCGCCCTGTTTCGTTACAGCAGA
AACTCGTGCAGCGCCGGGTCTTTGCGATCCAGATAGTGGGTCGAACGTATACGGCGGATGGTGCGCGACTTGCCGCGGAT
CAGCAACGTTTCGGTGGTGGCCATGTTGCCCTGGCGGCTGATGCCTTCCAGCAAATCGCCCTTGGTGATGCCGGTGGCGG
AGAAGATCACGTTGTCGTTGCGCGCCATCTGATCCAGACGCAGCGCCTGGCCGGCTTCGATACCCATCTCCCGGCAGCGG
GCCAACTCTTGTTCGCCGATGCGGCGGTTTTCGGCGCTGTCGCCTTTCACCTCATGACGCGGCAGCAAACGCGCCTGCAT
GTCGCCGTCCAACGCGCGGATCACCGCGGCTGAGATCACCCCTTCCGGCGCGCCGCCGATGCCGTACATCACATCGACCT
CGCTTTCGGGCATGCAGGTGAGAATGGAGGCCGCCACGTCGCCGTCAGGAATGGCGAATACTCGCACGCCCAACTGTTGC
ATCTGAGCGATGACGCCGTCGTGGCGCGGTTTGGCCAATACGATCACCGTCAGCTGCGACAGCGGTTTGCCCAGTCGTTC
GGCGACGTTCTGCAGGTTCTCCGCCAGCGGCCGGTTGAGATCGATGGCGCCGCGCGCCGCCGGGCCGACTACCAGCTTCT
CCATGTACATGTCCGGCGCGTGCAGGAAGGTGCCGCGATCGCCCACCGCCAATACCGCCAGCGCGTTGGACTGGCCCATG
GCGGTCATGCGGGTGCCTTCGATCGGATCGACCGCGATGTCGACCGCGTCGCCTTGGCCGGTACCGACCTGCTCGCCGAT
ATATAACATCGGCGCTTCGTCGATCTCGCCTTCGCCGATCACAATGCGCCCATCGATATCCACTTTGTTGAGCATGATGC
GCATGGCGTGGACCGCCGCGCCGTCGGCGGCGTTCTTGTCGCCGCGTCCCAGCCATTTGTAGCCCGCCAGCGCGGCGGCT
TCGGTAACGCGGGAGAATTCGATGGCTAATTCACGTTTCATGGCAAACCTGTCTGTGAGAAAGGGAAGAAAATATCGACA
AAGTCTATCACAGCGCGGTGGCGGCAGGGCGGGGCAAAAAAAAGCGCCGCCCGCAGGCAGCGCTTGTTGGAGAAACGGCA
ACTTCGGGATTACTCGTGATCTTCCCATGCCTGAGCGCGAGCCACCGCTTTTTTCCAGCCGCTGTAGCGGTAGTTGCGTT
CGGTGGTTTCGATGCTTGGGCGGAATTCACGCTCAACCACCGCTTTGCTCTTCACTTCATCCAGATCGTTCCAGTAGCCG
ATGGCCAGGCCCGCCAGGAACGCCGCGCCCAGCGCCGTCGATTCACGCACTTCAGGGCGTTCTACGCGGGTGCCGAGAAT
ATCGGATTGGAACTGCATCAGGAAGTTGTTGGCGACCGCACCGCCGTCCACGCGCAGCGATTGCAGGCGGGTGTTGGCGT
CGGCCTGCATGGCGTCCAGCACGTCACGGGTCTGGAAGGCGATGGATTCCAGCGTGGCGCGGATGATGTGGTTGCTGTTG
GCACCACGGGTCAGGCCGAAGATGGCGCCGCGGGCATACGGATCCCAGTAGGGCGCGCCCAGGCCGGTGAAGGCCGGCAC
CACATAGACGCCGTTGCTGTCTTTCACCTTGGTGGCGAAATATTCGGAGTCGGCGGCGTCGCTGATCAGTTTCAGCTCGT
CGCGCAGCCACTGGATAGACGCACCGCCGATGAACACCGCGCCTTCCAGCGCATAGTTCACTTCGCCGCGCGGGCCGCAG
GCGATGGTGGTCAGCAGACCGTTTTTCGAGCGCACCGCTTCTTTGCCGGTGTTCATCAGCAGGAAGCAGCCGGTGCCATA
GGTGTTCTTCGCCATGCCCGGTTGAACGCACAGCTGGCCGTACAGTGCCGCCTGTTGGTCACCGGCGATACCGGCGATAG
GAATACGCGTGCCGCCCTTACCGCCGATGTTGGTCTGGCCGTATACCTCGGAGGAAGGACGGACTTTCGGCAGCATGGCG
CGCGGGATATCCAGCACTTCCAGCATGCGCTCGTCCCAGTCCAGTTCGTGGATGTTGAACATCATGGTGCGTGAGGCGTT
GGTGTAATCGGTGACGTGTACGCGCCCCTGGGTCATTTTCCACACCAGCCAGGTATCCACGGTGCCGAACAGCAGTTCGC
CGCGCTTGGCGCGCTCGCGGGCGCCTTCGACGTTGTCCAGGATCCACTTCACCTTGGTGCCGGAGAAGTACGGGTCAACC
ACCAGGCCGGTGTTGTGACGGATGTACTCTTCCAGGCCGTCGCGCTTGAGCTTCTCGCAGATGTCGGCGGTGCGGCGGCA
CTGCCAAACGATGGCGTTGTAAATCGGCTTGCCGGTCTCTTTTTCCCAGACGATGGTGGTTTCGCGCTGGTTGGTGATAC
CGATGCCGGCGATCTGATCGGAATTGATGTCGGCTTTCGCCAGCACTTCTACCAGCGTCGAACTTTGCGACGCCCAGATC
TCCATCGGGTCGTGCTCAACCCAGCCGGCCTTTGGATAGATCTGCGGGAATTCGCGCTGCGATACCGCAACGATGTTGGC
GTCGTGATCGAGCACGACGGCACGTGAGCTGGTGGTCCCTTGGTCGAGTGCGACAATGTATTTTTTTTCTACAGTCATGG
TAATTATCCTGCTGTTGTTAACCGTGTAAAACTGCACCCATCACGCTTTACGCTGCTGGGTCTTGGCGTCGGGCTCTTCT
TCCGTCACGCAGACGTCGCACGGCAGGTGGCGGCCAATCAGCGCGCGGTAACCGAAAGCGCCCAAGCCACAGCCGACGAT
AGGGGCGAAGATCGGCACCAGGAAGTACGGGATGTCGCGTGCGCCGGTGAAGGCGACTTTGCCCCAGCCGGCCAGGTAGG
CGAACAGTTTCGGCCCGAAGTCACGCGCCGGGTTCAACGCAAAGCCGGTCAATGGTCCCATGGAGGCGCCGATCACGGCA
ATCAGAATACCGATCAGCAGCGGCGCCAGCGGGCCGCGCGGAATGCCGTTGCCGTCGTCGGTCAGCGCCAGGATCAGGCA
CATCAGGATTGCAGCGATCACCATTTCTACCAGGAAGGCCTGGCCGACCGAGATGTGCGCGTTAGGGTAAGTCGAGAAGA
TGCCTGCCAGTTCGAGGCTTTCGTTACTGCCGCGCACCATGTGGTGGGCCGCTTCGAAGTCGAAGAACAGATTGTAGTAC
AGCCCGTAGACCAAGGCCGCGGCGCAGAAGGCGCCGGCGATCTGCGCAATGATGTAAGGCACCACTTTGCGCCCGTCGAA
GCAGGCGAACAGCCACAGGGCGAGGGTGACCGCCGGGTTGAGATGCGCACCGGAAATGGCGGCGGTCAGATAGATGGCCA
TGGCGACGCCCAGGCCCCAAATGATGCTGATTTCCCACTGGCCGAAGCTGGCGCCCGCCAGTTTCAGCGCGGCAACGCAG
CCTACGCCAAAGAAGATCAGCAGCGCCGTGCCGAGGAACTCGGCGATGCACTGGCCTTTTAATGTCGGACTGGTGGTTTG
GCTCATAATGTTGTTGTCCTGCAAAACGGCGGTTGTTGGTTTATAGGCTCAGTTGGGTAGAGATCTGGCCTATGGGCACA
GTTTTTTTCATCTCGTCCAATTATTGAATAAGGACGTGATGTAAATTTATCGTTAACGAACATAAACGAGAAATAGCGAA
ATCAAAATGTGTGTGGCGCGTCATAAAATTGAGCGATTTCGCGTCGTTTAGTGTTCTTTCTGAGCCATAAAAGTGTGATC
TGACCAGTGGTTTGCTGAGGGTTGTTAACAACTCGCGGCGGCGGCGATGGGGATTTTCAGTTTTTGCTGATGGCGGGGGC
AGGAAAATTGCAACAGACTGCGCGATGATCCGGTATGTTGCTAGACAGGCGGAGACTGGCTACTTACAATCGTTTTTAAC
GAATCGAGACCGGCGCGCCTTTCGTAACGGCGCGCGTCACTGAGCGCGATGCAATATTCGCAGTAGCTGCAGCCGATGTT
GCGGCCGCTACTTATAGATGTACGCCTTGCTATCATGAGGGGACTGAAGCATGTCATTTGAAGTATTTGAGAAACTGGAA
GCAAAAGTACAGCAGGCGATTGATACCATCACCTTGTTGCAGATGGAAATTGAAGAGCTGAAAGACAAAAACAACTCTCT
GTCGCAGGAAGTTCAGGCTGCCTCCGGCAACCACGAAGCGTTGGTGCGCGAAAACCAACAGCTGAAAGAAGAACAGCACG
TATGGCAAGATCGCCTGCGCGCGCTGCTGGGCAAAATGGAAGAGGTCTGATCCTCACGCCATGCAGCAACGAAAAGGGCG
CCTCAGGCGCCCTTTTTCATGACCGGAAATCACTCGATGTCGAGCGGGTCCTCGGAGAGGATGATACCGGTGTTGTCGGC
ATACAGGTGGTCGCCGGAGAAGAAGGTGACGCCACCGAAGTTGACGCGGATATCGCTTTCGCCCACGCCTTCGCTCACGG
CACCCGCCGGGATCGCCGCCATCGCCTGAATGCCGATGTCGAGTTCTTCCAGATCGTCCACCTGGCGCACCGCGCCGTAC
ACCACGATGCCTTCCCATTCGTTCTGGGCGGCCAAGCGCGCCAGTTCGGCGTTGATCAGCGCCCGGCGTACCGAACCGCC
GCCGTCGACCAACAGCACGCGGCCGCGGCCGTTTTCTTCAAGCAGATCGAACAACAGGCCGTTATCCTCAAAGCATTTCA
CCGTGGTGATCTGCCCGCCAAATGAAGTACGCCCGCCAAAATTGGAGAACAGAGGTTCAACAACGTTCACCTCTTCATGA
TAGATGTCGCAAAGTTCGGAAGTATCGTATTTCATAGGATTTTACGTCTGTTTGCCGCTGGAATGTTCAGTATATCCCTT
TATTCGCCCTGTTGGCAAAATCATCAGTTTTTAACTGAGCGCCACGCCGATGGCGAACAGCAGGTTGGCCAGCAACGCCG
CTTTGACCATGTGTTCCAGCATCGGCCGCATGCCGACCGGCGTCGGATCGCGCAGCACGCGCAGGCCGTGGCGCGTCAGC
AGCGGGATCGCCAACACGAACAGCCAACCCCACGGGCTGTGCAGGTTGAAGAGCGTAAACAGCGCGAAACACAGCACTGC
GCCGCCGAGCAGCAGGGCATGGTAAATGCGCGCCTTGTGCGGGCCGAGACGCACCGCCAGCGTGTTCTTGCCGTTTTCGC
GATCGCTCTCGATATCGCGCAGATTGTTGATGTTGAGCACCGCCGTCGCCAGCAGGCCGCAGGCGGTGGCAGGCAGCATC
ACCACGCTGTCGAAGGTGTGCGTTTGCAGATAGTAGGTGCCGGCCACGCTCAGCCAGCCGAAGAACACCAGTACCGAGAT
GTCGCCCAACCCCAAATATCCGTAGGGCTTGTTGCCGACGGTATAGGTGATGGCTGCCACGATAGACAGCCCGCCCAGCA
CCAGAAAGCCCACCACGTCGCTGGGTTGCTCGCAGGCGACGGCGATCAGCGAACAGCCGGCGAGGGCGATCAGCACTACC
GTCACCACCAGTGCCCGTTTCATCTGCGCCTGGGTGATCATGCCTTTCTGCATGCCGCGCAATGGCCCGATGCGATCTTC
TTTGTCGCTGCCTTTGACCGCATCGCCGTAGTCGTTCGCCAGGTTGGAGAGGATCTGCAGCAGGCCGGCGGTCAACAGCG
CCAGCAGCGCCACTTCAGGTTTCAGGCTGCCGTGCCAGGCGGCGATTGCCGAGCCGACCACAATGGAAGCAAAGGCCAGC
GGCAGGGTGCGGGGGCGTAGACTTTCCAGCCAGGCGGAGATCGGGGTGGTGGGGGTTGATGAGCTCATGTTTCGCTTCTG
TGTCCGTTAGAAATAATAGTGGGAGGCAATGCCTCCCACACAGATGACTGACAAGACAATGATTGAGCGATTATAGGATA
AAACGACTCAAATCTTCATCCGCCACCAGTTCATCCAGATGACTGCGCACGTAATCCGCATCAATTGTAATGGATTGGCC
ATTAATTTCACTCGCATCGTAGGAAATATCTTCCATCAGACGCTCCAGCACGGTGTGCAGACGACGCGCGCCGATGTTCT
CGGTGCTTTCGTTGACCTGCCACGCGGCTTCGGCGATGCGGCGGATGCCGTCGGCGGTGAACTCGATATTGACGCCTTCG
GTGCCCATCAGCGCTTTGTACTGTTCGGTCAGCGACGCGCTCGGCTCGGTCAGGATGCGCTCGAAATCTTCGGTGGTCAG
CGCCTGCAGCTCAACGCGGATCGGCAGACGGCCCTGCAGTTCCGGGATCAGATCCGACGGATTGGCGGTCTGGAACGCGC
CGGAGGCGATGAACAGGATGTGGTCTGTCTTCACCATACCGTGCTTGGTGGACACGGTGCAGCCTTCCACCAGCGGCAGC
AGATCGCGCTGTACGCCTTCGCGGGAAACGTCCGGGCCGGAGCTTTGGCCGCCGCGCTTACAGATTTTGTCGATCTCATC
GATAAACACGATGCCGTGCTGCTCAACCGCTTCGATCGCCTGCTCTTTCAGTTCTTCCGGGTTTACCAGCTTGGCGGCTT
CTTCTTCCACCAGCAGCTTGAAGGCTTCTTTGATCTTCAGCTTGCGTGGTTTTTGCTTTTGGCCGCCGAGGTTCTGGAAC
ATCGACTGCAGCTGGTTGGTCATCTCTTCCATGCCCGGAGGTGCCATGATTTCCACGCCCATCGGCGCGGCGGCCAGATC
GATTTCGATCTCTTTGTCATCCAGTTGGCCTTCGCGCAGTTTCTTGCGGAATGCCTGGCGGGCGGCGGACGGTTCCTGAT
TTTCTTCCGGCTGGCCCCAGTTGTTCTTGGCCGGCGGGATCAGCACGTCGAGAATGCGCTCTTCGGCCAACTCTTCGGCG
CGGGTGCGGTTTTTCTCGATCGACTGCATGCGCACCATTTTGATGGCGGCATCGGTCAGATCGCGGATGATGGAGTCCAC
TTCTTTGCCCACATAGCCCACTTCGGTGAACTTGGTGGCTTCAACCTTGATGAACGGCGCGTTGGCCAGCTTCGCCAGAC
GACGGGCGATTTCGGTTTTACCGACGCCGGTCGGGCCGATCATCAGAATGTTTTTCGGGGTCACTTCGTGACGCAGCATC
TCGTTGAGCTGCATCCGGCGCCAGCGGTTGCGCAGGGCAATGGCGACAGCGCGTTTGGCCTTGTTTTGGCCAATGATATA
GCTGTCCAGTTCGCTGACGATCTCGCGCGGGGTCATTTCAGACATGGTATTCGATCCTTACGCTTTGGAAGGCAATTCTT
CAATGGTGTGGAAATGGTTGGTGTAAATACAGATGTCGCCGGCGATGTTGAGGGATTTCTCAACGATGTCGCGGGCGCTC
AGCTCGGTATTTTCCAACATGGCGCGGGCGGCGGCCTGGGCGTACGGGCCGCCGGAGCCGATGGCGATCAGATCGTTTTC
CGGCTGCACCACATCGCCGTTGCCGGTGATGATCAGCGAGGCGGTTTCATCGGCGACCGCCAGCAGCGCTTCGAGCTTGC
GCAGCATGCGGTCGGTGCGCCAGTCTTTCGCCAGTTCGACGGCGGCTTTCACCAGGTGGCCCTGATGCATTTCCAGTTTG
CGTTCAAACAGTTCAAACAGCGTGAAGGCGTCAGCGGTGCCACCGGCGAAACCGGCGATCACTTTGTCGTTATACAGGCG
ACGCACTTTCTTGACGTTACCCTTCATCACCGTATTACCCAGGGTTGCCTGGCCATCACCACCGATGACGACCTGGCCGT
TGCGGCGTACGCTTACAATTGTTGTCACGAGCAGACCCTCGTTAAAGACGGAAAGAAGTCCCCGCAGCGCCTGCTTTCGC
AGACGCTACGAGGCATATTGAGAGTATAGATGGGGGGGGATTGACGCTTTTCAACCCCCAACGGAGAGGGGAATGCAACT
CGACATGCCGACGCCCTTCAGGCGTGAAAGGGTTTTATCCGCTGCGGCGCGGCTGCTGTAGGGGCCGAGCACCACGCGAT
TCCAACCGCCGCCGGCGGTGATGCGGCTCTCGATGCCTTCGAACGCCAGGCGCGCGCGCACGGATTCAGCCTGATCGGTG
GCGCGGAACGAACCGCATTGCACCATCCACTTCTGTTTCGATTCCGGCTTGGTGTCCTGCTTGGCCGTGTCCTGTTTCAC
TTCCGGTTTCGGCTCCGGCTTCGGTTGCGGCTTCGGCTCAGGCTGTTTCACCTGCACCGGCGGTGGGGTGACCGGCTTCG
GCTGCTGCTGGTGCTGCTGCACCGGCGCGGTGGCGGCCCCGTTGTTGAATGGGTTGCGCGGCGCCTGGGTAACCTGCTGC
TGTTGCTGTACCGGCTGCTGCTGCATTTGCTGTTGTTGCATCTGTTGCTGCTGGCGGTTGCTGCGCGCGTTGGCCTGGCC
CGGATCGTTATACGGCACTTCGTTCAACTGCGTCGGGCGCTGCTGCATGTCGGCCTGCATTTGTTCCAGCAACTGCCGCT
GTTCGGCGGTCAACTGAGTTTTGGAATTGAGCTCGCCGCCGGCCGTCGGTTCGGTCGGGGTTTGCACGCCGATCTGCCGG
TTTTCCAGCTCTTTGATGTAGCGCCAACGCTCTTCCGGCTTCGGCGGCAGGCCGTTGCCTGGGCGCGTGGTGTGCGCAGG
CAACAACGGCGCGTCTTCCGGCTTGTTGTGCGTAATGAAATAGAGGCCACCGACAAAGACAACCAGCAACGCGGCGGCTA
ACGCCAGCACGGTTTTGGAAACCTTCGGAGAACTGCGTTTTTTACGGCTGGGGGTTTTACGCTTAGCTCCTGCTGCGCGC
CCACGGCTTACATAGTCTTTTTGTGCCACTATTATTCCGCTGTGTCCTGATGAGAGGATAAGTCCGTCATGTTACTGAAC
CCTAAAATATTTGACTAGCGTTTCGGGGCAGCGGTGCTGCCTCTGATAATCAATTCACTGTCCAATAGCCGGGAGCCGCT
GGCCACCGTCTGGCCGTTCAACTGCTCCAACAGCAATAACATCGCCTGTTGGCCTATCTGGAAACGCGGCTGCGCCACCG
TGGTCAGCGGCGGATCGCAATACTGCGCCAGCTTGAGGTCGTCAAAGCCGACGATCGACAGATCCTGCGGTACCCGCAGC
CCCATTTTCTTCGCCTGGGACAGCACGCCGATCGCCATGACGTCGCTGTGGCAGAACACCGCCGTCGGCGGTTTCGGCTG
AGCCATCAGCGCCGTCAGCGCTTGCGCGCCGGCTTCGTAGGTAAAATCACCCCGGGTAATATAGCTGCTTTCGACGGTAA
TGCCATTACGACGTAGCGCTTGAACGTAACCCTGCAGCCGATAATGGCTCAGCGGCATCTGTTCCGGCCCGGCGACGCAG
GCGATCTGCCGGTGGCCCAATTGATGCAAATAATGCACGGCTTCAAAGGCGGCGGTCAGGTTATCGATGTGCACCGTCGG
CAGTTCCAGCTCGGGGGCAAACTCGTTGGCCATCACCATCGGCGGCAGGTTGCGCTGCTCTTCCTTGCTGGCGTCAAACG
GCAGGTTGGAGCCCAGCAGCAGCATGCCGTCGATCTGTTTGGTGATGATCAGATTGACGAAGGTGCGCTCTTGCTGATTT
TGCTGCGCGCAGTCGCCGATCAGCACCAGATAACCTTGTTGGGCCGCGGTCTGTTCGATCCCCTGGATCACATCGGCGAA
AAACGGATCGCAGATGTCGGGCACGATCACCAGGATGGTGCGGGATTCGTTGCGTTTGATATTGCGTGACAGAGCATGAG
GAGAATAACCCACGGCCAGCACGGCCTGTTCCACTTTCTGGCGCGTTGGCGTTGACACCTTTTCCGGGTTCATCAGCGCA
CGCGATACGGTAGCCGTTGAAACGCCCGCCATTTCGGCGACGTCTTTCATGGTCGCCATGGATAACTCTTTCTTGTGTTC
CAACGCCTTTCTCCTTGCGTCAGCCCCATGCCGACGCCACTACTGCTGTTTGCTCACAATGTCCGGCATGCGGTGGCGGG
ATTGTTGTCATTGAGCGCCACTCGCGTTCGGGCACTCCGTCGCGCTGCGATGTGGCGACAAAATTTGCCCTCGCAGACAT
TCTAAACAGAATACGCCCCGCCTTTGTTACCTAATTTGCATAAAAAATGTGACCTGAGAAGGTTTTTTAGCGTTCGCTCG
CAATTTCAAGGGTAAACGTTTGCACTGCGGCAGCTAAATCGGACTTTTCCGGGATCAGCTGTCGATCGGATCGACATCCA
GCGTCCATTTCACCTTGCGCGTTTGCGGCAGGGTGCCGATCAGCGGCAGCGAGCTTTTCATCAGCTGTTGCAGGACGCGC
CGCGTCGGGTGCTGCAGCAGCAGCTGCCAGCGGAAACGGCCGCCGCGTTTTGATTGCAGCGCCGGCACCGGGCCCATCAC
CCACAGCGAGTCGTCCTTCAGCGGGCTGGCTTCCAACAGATTGCGCAGCTGCTGCAAGAACAACGGGGCCTGCTGGTTGT
CGTGATCTTCGGCGCGCACGATGATGTGGCTGGTGTAGGGCGGCAGAAACACGCTATTGCGCTCCGCCAGCGTTTGTTTG
GCGAAGGCGTCGTAACCCTGTTGCAGCAGCACCTGCAGCAGCGGGTGCTCCGGATGGTGGGTTTGCAGCAGCACTTCACC
CTGTTTGCCCGCGCGGCCCGCCCGGCCGGAGACCTGGGTATACAGCTGAGCGAAACGCTCGGCGGAGCGGAAGTCGGCGG
AGAACAACGCGCCGTCCACGTCCAGCAACGCCACCAGCGTGACGTCGGGAAAATGGTGGCCTTTGGCGAGCATCTGCGTG
CCGATCAGAATGCGCGCTTCGCCGCGATGAATATCCGCCAGGTGTTGCTCCAGCGCCCCTTTGCGGCTGGTGGTGTCGCG
ATCGATGCGGGTGATCGGCGTGTCGGGGAACAGCGGCGCCAGCTCCTGTTCCAGCTGTTCGGTGCCGACGCCGACCGATA
CCAGGTGGGTGGAGCCGCACTGCGGGCACTGGTGCGGCACCGGTCGCTGGCTGTCGCAGTGGTGGCAGCGCAGCTGGCGC
TGATGCTGGTGGAAGGTGTAGTAGTGATCGCAGCGCTGGCACTCGGCGATCCAACCGCACTCGTGGCACAGCAGCGCCGG
AGCGTAACCGCGGCGGTTGAGGAACAGCATCACCTGGTTGCCGGCTTTTAAATGGTGCTGCATGCTTTTCAAAAGCGGTT
GCGACAGGCCGACCTTCAGCGGCAGCCCTTTCAGATCGATCAGATGCTGCGCCGCCGGTTTGGCGTTGCCCGCGCGCTGG
GTGAGCTTCAACTGGCGATATTTGCCCAGTTGCACGTTGTGCAGCGTTTCCAGTGCCGGCGTGGCGGAGCCCATCACCAT
CGGGATGTCTTCTTCCCGGGCGCGGAACACCGCCAGATCGCGGGCGTGGTAGCGCCAGCCTTCCTGCTGTTTATAAGAGC
TGTCGTGCTCTTCGTCGATGATGATCACGCCCAACTGTCGGAATGGCGTGAACAGCGCCGAGCGGGTGCCGATGACGATG
GCGGCTTCGCCGCTGCGCGCGCGCAGCCAAACCGCCAGCCGCTCGCTGTCGTTCAACCCGGAGTGCAGCACGTCCACCGG
CGCGTTGAAGCGCTCGCGAAAGCGGGCGATGGTTTGCGGCGTCAGGCCGATTTCCGGCACCAGCACCAGCGCCTGTCGGC
CTTTGGCCAGCACGTTTTCCAGCACGCTGAGGTACACCTCGGTCTTGCCGGAGCCGGTCACCCCGGCCAGCAGCCAGGCG
GCGAACTGCTCATCCTCGCTTCTGATCGCCCCGACGGCGGTGGCCTGTTCGGTATTCAGCCGCAGCCGCTCGCCCAGCAC
CGCGAAGTTGGGGCGCCAGTCCTGGGTGGCCGCGACCTGAGCGCGCAGGTCGATCAGCCCTTTGGCGCGCAGCGCCTGCA
GAGCGCTTTCCGTCAGCTCAAGCTGGCTGACCTGATGGCGATAGACCGGGCGTTGCAGCAGCGCCGCCAGCGCCTGCTGC
TGTTTCGGCGCGCGTTTCAGGCTTTCGGGCGGGGTGGCGCGCCCCTCTTCGGTGGCGAACCACTGCCACAGCGGCGCGGC
CTCGGCCGGTTTGCCTTGGCGCAGCAGGATCGGCAGCGCATGGAACAGCACTTCACCGATGGGATAGTGATAGTAATCGC
TGGCCCAGCGCAGGATGCGCCACAGGCTGGGAGAGAACAGCGACTCGGTGTCGATCACGCTGTCGATCGGCTTGAGCTTG
TCCAGCGGCAGTTCGCTGGTGTCGCTGCAGCCGGTGACGATGCCGATTGCATGCTGCCTGCCCCAGGGCACGCCCACGCG
CGCGCCGGCCACCGGCTGCATGCCGGGCGGCAGCAGATAGTCGAAGGTGCGGGCGAGGGGGACCGGCAAAGCAACGTGTA
CGACGGGCATGATCTCATCCAAATTGAAAAAAAGTGGGCATCAGTTTACACGGCGCATCGGCAAATGTACGGTTCCGATT
GCGCGCCCCGACTAATGCTGTATAATTTGCCGCCTTTGGTATAATTCGATACCAAAATTCTATTATCAACCACGTGTGGT
GTCTGGCGAAACAGGGCTGGATAGCGACACGGCCTTAACTGAGGTTTCCCATGAAACAAGGTATCCACCCAAAATACGAA
GAAGTTACTGCTAACTGCTCTTGCGGTAACGTGATGAAGATCCGCTCCACCGTGGGCCACGATCTGAACCTGGACGTTTG
TGGCGCATGCCACCCGTTCTACACTGGCAAGCAGCGTGACGTTGCTACCGGTGGCCGCGTTGACCGCTTCAACAAGCGTT
TCAGCGTACCAGGCGCTAAGAAATAAGATTTCTTATCGACCGATGAAAAAGGCGCCCTGGGCGCCTTTTTTCTTTTCTGC
CGCCGGCGTTCGCCGGGCGGTTCTCAATATTCCCAGGTATCGGGATCGACACCCAGTTCGCGCATCAACGCTTTTGCGGC
TTCCGGGATTTCATCGCTGCGCTCTTTGCGCAGGTCTTCATCGTTCGGCAGCGGCTGGCCGGTAAAGGCATGCAGAAACG
CTTCGCACAGCAGTTCGCTGTTGGTGGCGTGGCGCAGGTTGTTCACCTGGCGACGGGTCCGTTCGTCGGTAAGGATTTTC
AGGACCTTCAGCGGAATGGATACCGTGATCTTTTTGACTTGCTCGCTTTTTTTACCGTGTTCAGCGTAAGGGCTGACATA
CTCGCCGTTCCACTCAGCCATGGGACACCTTAACTTTGTCAGAAAAATTACAAAATTCTAAAAACCGGCCAATTATGCCC
GATCTTCACTGTTCTCACTAAATAAATGTCAATTTTACGCGACCAGGGTCACTGAATGCCCCGCTTCGGCCAGGCATTGC
CGCTTAACATCTTATCGTCATGTCATATCGGCATAATTTTAGCGGGTATTGTGTCATTGCTCAATCTATACGCAAAGAAG
TTTAGATGTCCAGATGTATTGACGTCTATCAATCCTGCGATTACTCTTTAGGCCTCATCCACCGAACCGAGAGCCGAGCG
AGCCCATGACGCGTAAACCAGCCACGATTGCCGTACGCAGCGGCCTGAACGACGACGAACAGTACGGCTGCGTTGTCCCG
CCGATTCATCTTTCCAGCACCTATAACTTTACCGACTTCAACCAACCCCGAGCCCATGACTACTCGCGACGCGGCAACCC
GACGCGCGACGTAGTGCAGCGCGCGTTGGCGGAGCTGGAAGGCGGCGCCGGCGCGGTGATGACCGGCAGCGGGATGTCGG
CGATCCATCTGGTGACCACCGTGTTGTTGAAGCCCGGCGATCTGCTGGTGGCGCCGCACGACTGCTACGGCGGCAGCTAT
CGGCTGTTCGACAGCCTGAGCAAGCGCGGCGCCTATCGCGTGCTGTTCGTCGATCAGGGTAATGAAGAAGCCCTGCAGCA
GGCGCTGGCGCAAAAGCCGAAGCTGGTGCTGATAGAAAGCCCCAGCAATCCGCTGCTGCGGGTGGTGGACATCGCGGCGA
TCTGCGCTGCCGCGCATGCGGCGGGCGCGTTGACGGTGGTGGACAACACCTTCCTCAGCCCGGCCCTGCAACAGCCGATC
GAACTCGGTGCCGATCTGGTGGTCCATTCTTGCACCAAATACCTGAACGGGCATTCGGACGTGGTGGCCGGGGCGGTGAT
TGCCAAAGATCCCGAGCTGGCGGTCGAGCTGGCCTGGTGGGCGAACAACATTGGCGTGACCGGCGGCGCGTTCGACAGTT
ATCTGTTGCTGCGCGGCATGCGCACGCTGTCGCCGCGCATCAAGGCGGCGCAACAAAATGCTGAAGCGATTGTTGACTAT
TTACAGCAGCAACCGCTGGTGAAAAAGCTGTATCATCCCTCCCTGCCGGAGAATCCGGGGCATGAGATCGCCCGCCGTCA
GCAGCGCGGTTTCGGCGCGATGCTGAGTTTTGAACTGGACGGCGATGAAGCGGTGCTGCGCCGTTTTCTCTCTGCCCTTG
AGCTGTTTACTCTGGCAGAATCGTTGGGCGGCGTAGAAAGCCTGATCTCGCATGCAGCGACCATGACTCACGCCGGCATG
GCGGCGGAGGCGCGGGCAGCGGCCGGCATCTCCGAGAGCCTGCTGCGCATTTCCGTGGGTATTGAAGACAGTGAAGATTT
GATTGCCGATCTGGAACGCGCTTTCCAGGCGGCGGCAACGAGGTAAGCATGAATGCAATTGCTGTAGCAGGGCCGGTGAG
CGGGCGTCAACTGCACAAGTTTGGCGGCAGCAGTCTGGCGGATGTGAAGTGTTATCTGCGTGTGGCCGGGATTATGGCGG
AATACAGCCAGCCGGGCGACATGATGGTGGTATCGGCCGCCGGCAGTACCACCAACCAGTTGATCAACTGGCTGAAGCTC
AGCCAGAGCGATCGCCTGTCTGCGCACCAGGTGCAGCAGACGTTGCGTCGCTATCACAGCGATCTTATCAGCGGCCTGTT
GCCGCCGGAAAGCGCCGAGCCGCTGATCGCCGAGTTCATTCAGGATCTGGAACGTCTGGCGGCGCTGCTGGACGGCAACG
TCGACGACGTGTGCTATGCCGAAGTGGTCGGGCACGGCGAGATCTGGTCGGCGCGCCTGATGGCGGCGGTGCTCAACCAT
CTGGATATGCAGGCGGCCTGGCTGGACGCGCGTGATTTCCTGCGCGCCGAGCGCGCCGCGCAGCCGCAGGTGGATGAAGG
CCGTTCTTACCCATTGCTGCAGCAATTGTTGGCTCAACATCCGGGCAAACGCCTGGTGGTGACCGGGTTCATTTCGCGCA
ATGACGCCGGGGAAACCGTGCTGTTGGGGCGTAACGGCAGCGACTACTCCGCCACTCAGGTCGGCGCGTTGGCCGGCGCT
GCTCGCGTCACCATCTGGAGCGACGTGGCCGGGGTATACAGCGCCGATCCGCGCAAGGTGAAAGACGCCTGCCTGCTGCC
GCTGCTGCGTCTGGACGAAGCCAGCGAGCTGGCGCGTCTGGCGGCGCCGGTGTTGCACACCCGTACTCTGCAGCCGGTCT
CCGGCAGCGATATCGATCTTCAGCTGCGCTGCAGCTATCAGCCGGAGCAGGGCTCGACGCGCATCGAGCGCGTATTGGCG
TCCGGTACCGGCGCCAAGATTGTCACCAGCCACGATGACGTGTGCCTGATTGAACTGCACGTCGCCGCTCAGCATGACTT
CAAACTGGCGCAGAAAGAGTTGGATCTGGTGCTCAAGCGCGCGCAGATCAAACCGCTGGCGGTGGGCATCCACCCTGACC
GCAATCGGGTGCAGCTGTGCTACACCTCCGAGGTGGTCAACAGCGCGCTGGTGACGCTGCAGGCCGCGGCGCTGCCAGGC
GAGCTGCGCCTGCGCGAAGGGTTGGCGCTGGTGGCGATGGTCGGCGCCGGGGTATGCAAGAATCCGCTGCACAGCCACCG
TTTCTATCAGCAGTTGAAAGATCAGCCGGTCGAGTTTATCTGGCAGGCGGAAGATGGCATCAGCCTGGTGGCGGTATTGC
GCCAGGGGCCGACCGCGCTGCTGATCCAGGGGCTGCACCAAAGCCTGTTCCGCGCCGAGAAGCGCATCGGCCTGGTGTTG
TTCGGCAAGGGTAACATCGGCTCCCGCTGGCTGGAGCTGTTCGCCCGCGAGCAGACCCATATTTCCGCGCGCAGCGGCTT
CGAATTCATCCTGGCGGGGGTGGTGGACAGCCGCCGCAGCCTGCTGAACTATGACGGGCTGGACGCCAGCCGCGCGCTGG
CATTCTTTGAGGACGAAGCGCAGGAGCTGGATGAAGAATCGCTGTTCCTGTGGATGCGTGCGCACCCGTTCGACGATCTG
GTGGTGCTTGACGTGACCGCCAGCGAAGAGCTGGCCGGGCAGTATCTGGATTTCGCCAGCTACGGTTTCCACGTGATCAG
CGCCAACAAGTTGGCGGGGGCCTCGTGCAGCGACAGCTATCGCCAAATTCGCGACGCCTTCGCCAAAACCGGCCGCCACT
GGCTGTATAACGCCACCGTCGGCGCCGGCCTGCCGGTCAACCACACGGTGCGCGATCTGCGCGACAGCGGCGACAGCATT
CTGGCGATCAGCGGCATCTTCTCCGGCACGCTCTCCTGGCTGTTCCTGCAGTATGACGGCACGGTGCCGTTCACCGAGCT
GGTGGATCAGGCCTGGCAGCAGGGGCTGACCGAACCGGATCCGCGGGTCGATCTCTCCGGCCAGGACGTGATGCGCAAGC
TGGTGATCCTGGCGCGTGAGGCGGGCTACGACATCGAACCGAACCAGGTGCGGGTCGAGTCACTGGTGCCGGCGGGCTGC
GAACTGGGCTCCGTCGATCAGTTCTTCGAGAACGGCGAGGCGCTGAATCAGCAGATGCAACAGCGCTTTGAGGCCGCCAG
CGAAATGGGCCTGGTGCTGCGTCACGTGGCGCGTTTCGACGCCAACGGCAAGGCGCGGGTCGGCGTGGAGGCAGTGCGCC
CTGAGCATCCTCTGGCCTCGCTGCTGCCGTGCGACAACGTGTTCGCCATCGAGAGCCGCTGGTATCGCGATAATCCGCTG
GTGATCCGCGGGCCGGGCGCCGGCCGCGATGTGACCGCCGGCGCGATCCAGTCAGACCTTAACCGATTGGCGCAGCTGCT
TTAATCCTCTGCGGGCGCGGGTTCACCGCGCCCCTTTGCTTTTCCTGCCATACTTATCCCTGCCGCTGTCATGAAATTTC
CTCTTTGAGCGGGTGAGGATTAATCATCTTATTCCCCTCATTTTCCTGTTGACTCTTTAGCCAACATGCGGCATTTTCTA
TCTAGACGTCTAAACGTATAGACGCTCATCAAGATGAAATAAAAACAGTGATCGATAAGAGGTGAGCAGGGTATGAGTTT
TTTCCACGCAAACCAGCGGGAAGCGCTGAATCAGAGTCTGGCGGAGTTGAACGGCCAGATTAACGTATCATTCGAGTTCT
TCCCGCCACGCACCAGCGAGATGGAAGAGACCCTGTGGCAGTCGATCGATCGTCTGAGCATCCTCAAACCTAAATTCGTT
TCCGTCACCTACGGCGCCAACTCCGGCGAGCGCGATCGCACCCACAGCATCATCAAGGGGATCAAGGAGCGCACCGGCCT
GGAGGCTGCGCCGCACCTGACCTGCATCGACGCCAGCCCGGCGCAGTTGCGCGACATCGCGACCGACTACTGGAACAGCG
GCATCCGCCATATCGTGGCGCTGCGCGGCGATCTGCCGCCGGGCGGCGGCAAGCCGGACATGTACGCGACCGATCTGGTG
GCGCTGTTGAAAGACGTGGGCGACTTCGACATTTCCGTCGCCGCCTACCCGGAAGTGCACCCGGAGGCGAAGAGCGCCCA
GGCCGATTTGATTAACCTGAAACGCAAGATCGACGCCGGCGCCAGTCGCGCCATCACCCAGTTCTTCTTCGACGTTGAGA
GCTACCTGCGCTTCCGCGACCGTTGCGTCGCCGCCGGTATCGACGTGGAAATCGTGCCGGGCATTCTGCCGGTGTCCAAC
TTCAAGCAGCTGCAGCGCTTCGCCACCATGACCAATGTGCGGGTACCAAGCTGGATGACCAGCATGTTCGAAGGGCTGGA
CGACGATGCGGAGACCCGCAAAATGGTCGGCGCCAACATCGCCATGGACATGGTGAAGATCCTCAGCCGCGAAGGGGTGA
AAGATTTCCACTTCTATACGCTGAACCGCGCCGAGATGAGCTACGCCATCTGCCACACGCTGGGCGTGCGTCCGGTGGCC
GCCGCCTGACGGGTCTGTTCCATTTAAAAGGGCGCCGCTTTACCGCGGCGCCCTTTTTTTGTGGGGGAAGGCATAAAAAA
ACGGCCCCGATAAACGGGGCCGCGATGAGGCGCACTAGCCAGTGTTGCGCATCCCGGCGGCGACGCCGGCGATGGTGACC
ATCAGAGCCTGCTCTACGCGGGCGTCCGGCTGCTCCTGCTGGCGCGAACGGTGCAGCAATTCGGCCTGCAAGACGTTCAA
CGGGTCGGTATAAACGTTGCGCAGTGCGATGGATTCGGCGATCCACGGCAGGTCTTCCATCAGGTGCGCATCGTTGGCGA
TGGTCAGCACCACCTTGATGTCGCTTTCCAGCTGATCGCGCAGCTGTTGGCCCAGCGGCCACAGCGATTTATCCACCAGG
CGCTGATCGTAGTATTCCGCCAGCCACAGGTCGGCCTTGGCGAACACCATTTCCAGCATGGCGATACGGGTGGAGAAGAA
TGGCCAGTCGCGGCACATCGCCTCCAGCTCCGCCTGTTTGCCGGCTTTCACCGCTTCCTGCAATCCGGCGCCGGCGCCGA
GCCAGGCCGGCAGCATCAGGCGGTTCTGCGTCCAGGCGAAAATCCACGGAATGGCGCGCAGGCTCTCCACGCCGCCGTTC
GGCTTGCGCTTGGCCGGGCGTGAGCCCAGCGGCAGTTTGCCCAGCTCCAGCTCCGGCGTGGCCGCGCGGAAGTAAGGCAC
GAAGTCCGGGTTTTCACGCACGTAGCCGCGATACATCCGGCAGGAGGTCTCGGACAGGTCGTCCATCAGCGCCCGCCATT
CTTTCTTCGGTTCCGGCGGCGGCAGCAGGTTGGCCTCGAGGATCGCGCCGGCATACAGCGCCAGGCTGCTGATGGTGACT
TCCGGCAGGCCGAACTTGAAGCGGATCATCTCGCCCTGTTCGGTGACGCGCAGGCCGCCCTTCAGGCTGCCCGGCGGCTG
CGACAGCAGCGCCGCATGCGCCGGAGCGCCGCCGCGGCCGATGGAACCGCCGCGGCCGTGGAACAGCGTCAGCGCCACGC
CGGCCTTTTCACAGGTTTTGATCAGCGCGTCCTGCGCGCGGTACTGCGCCCAGGAAGCCGCCATCACGCCGGCGTCTTTC
GCCGAGTCGGAATAGCCGATCATCACCATCTGTTTGCCCTGGATGAAGCCGCGATACCAGTCGATGTTCAGCAACTGGGT
CATCACGTCGTCGGCGTTGTTCAGGTCGTCGAGGGTTTCGAACAGCGGGGCGACCGGCAGCGCGAACGGGCAGCCGGCCT
CTTTCAGCAGCAGGTGCACCGCCAGCACGTCGGAAGGCGTGCGCGCCATCGAAATCACATAGGCGGCGATCGAGCCCTGC
GGCGCTTCGGCGATCACCCGGCAGGTTTCCAGCACTTCCTGCGTGTCGGCGCTCGGTTGCCATTTCAGCGGCACCAGCGG
GCGTTTGGAGTTCAGCTCGCGGATCAGGAACGCCTGTTTATCGGCTTCCGACCAGCTTTCATAGTCGCCCAGCCCCAGAT
AGCGGGTCAGCTCGGCGATGGCTTCGGTATGGCGGGTGCTCTCCTGACGCACGTCGATGCGCACCAGCGGCACGCCGAAG
CAGCGCACGCGGCGCAGGGTATCCAGCAGTTGGCCGTTGGCGATGATGCCCATGCCGCAGGCCTGCAGCGACTGGTAGCA
GGCATACAGCGGCTCCCACAGCTGCTCGTTGTTCACCAGCAGGTCGTGCGGTTTCAGCACGCGCTCGCCCTTCAGGCGGC
CTTCAAGATAAGCTTGGGAACTCATCAGCTGGCTGCGCAGCTGCTTCATGATTTCGCGGTACGGCTCCTGCACCTCATCG
CCGCCGGCGCGGGCGCGCAGCTCCGGGGTGCATTCGGTCATCGACAGCTCAGAGACCAGCACCTGGATATCGCGGGTGAA
CAGGTCGCAGGCTTTCCAGCGGCTGAGCAGCAGCACATGGCGGGTAATTTCGGCGGTCACGTTCGGGTTGCCGTCGCGAT
CGCCGCCCATCCAGGAGGTAAAGCGCACCGGCACCGCTTCCACCGGCAGGCTGTAATCGATGGAGTTTTCTAGCTGTTCG
TTGAATTCGCGCAGGAACGCCGGCACGCCTTCCCACAGGCTGTTTTCCACCACCGCAAAGCCCCATTTGGCTTCGTCGAT
CGGGGAAGGGCGGTGTTTGCGAATTTCATCGGTGTGCCACGACTGGGCCACCAGCTGACGCAGGCGGCGCATGATCTTGT
TGCGCTCGTAGTCGGCCAGATCGTTGTGATCGAGCTGGCTGAGGCAGGTGTTGACCTCCACCAGCTTGTGGATCAGGGTG
CGGCGGGTGATCTCCGTCGGGTGCGCCGTCAGCACCAGCTCGATGGAGAGTTGCGATACCGCGTGCTGCAGCTCTTTGTC
GCTGAGCTTTTTGTCTTTGAGACGGCTGAACAGTTGAGCCAGCGCTTCCGGGTTGCTGGCGGCCTCGCCGTTGGGCGAAA
TGCTGTGGTACTGCTCGGCGACGTTGGTCAGGTTGAGGAACTGGCTGAAGGCGCGCGCCACCGGCAGCAGCTCGTCGTTG
GACAAGTTCTGCAGGGTGGAGAGCAGCTCCTGGCGATGCGCTTCGTTGCCGGCGCGTGAGGATTTGGAAAGCTTACGGAT
GGTCTCAACGCGATCGAGAATATGCTCACCCAGCGCTTCTTTGATGGTATCGCCGAGCAATTTGCCGAGCATACTGACAT
TACTGCGCATTGCCGAATATTGTTCGTTCATATAACCCCTGACCCAGTTCTGTATGATTTTTATCTTGTAAATAAATTTC
ACGCGTCAGGCGCAGACCGCCTGCCTGATCACATCGCGTTCCTGTCCAATCGTCAATTGACACTATTTTTAGCAAAAAAA
CATCAAAATCGGCGCATTTTCTGAAATTTAATTACGGCGCGTCGGTTATCAGCACGGCTTATTTCGCCGTTTTCTACTTA
TTTTGAGTTAGGGGAAAGCATAAAGCATTTCCCCTGCTAAATGTCGGGTTTATTGCCGGCAAAAGTGATTGACCAGTTGG
CCCAGCAGTTTGCGCGTCGGTTCGATAAACGCGGTGTCGATGTACTCGTCCGGCTGGTGGGCCTGATCGATGGAACCGGG
GCCGAGCACCAGGGTCGGGCAGACCTGCTGCACGAACGGCGCTTCGGTGCAGTAGTTGACCACCTGCGTGCGGGTGCCCA
GCAGCTCCTCGATCACCGCCACCATGCGGTGGTCGGTCGGGCACTCGTAGCCCGGCACCGACGCGTGCAGCTCTTCGATG
GTCAGGCGGCCCGGCCAGCGTTGGCTTACCGGCTCCAGCGCCTGATGCATCAGTTCGTTGATGTTGTCGAGCGTCATGCC
GGGCAGCGGGCGGATGTCCAGGTGCAGCTCGCAGCAGGCGCAGATGCGGTTGGCCGCGTCGCCGCCGCTGATATGGCCGA
AGTTCATGGTGGGATAAGGCACGGCGAACGCCGGGTTGTTGTAGCGCTCCTGCAGGGTTTTGCGCAGCTCCATCAGGCGG
CCGATGGATTCGTGCATCAGATCGATGGCGTTGACGCCGCGCGCCGGATCGCTGGAGTGGCCGGACTGGCCGACGATGCG
AATGGCGTTGGCCATGTGGCCCTTGTGCGCGCGCACCGGCTGCAGCGAGGTCGGTTCGCCGATGATGGCGAAATCCGGCC
GAATGGCGGTGGAGGCGGCGAAATAACGTGCGCCGGCCATCGTCGTTTCTTCATCTGCGGTCGCCAGAATGTACAGCGGC
TTGGTCAGTTTGCTCGCGTCGATGTCGCGCACCGCATCCAGAATAAAGGCGAAGAAGCCTTTCATGTCGGCGGTGCCCAG
CCCGTAGAGCTTGTTGTCGTGCTCGGTCAGGGTGAAGGGATCGCGCGTCCAGCGGCCTTCGTCGTAAGGCACCGTATCGG
TGTGGCCGGCCAGCAGCAGGCCGCCGCTGCCTTCGCCGATGCTGGCCAGCAGGTTGAATTTGTGGCGCGATTCCGGCACC
GGCTGTACGTCGACGCGAAAGCCCAGGTCGGCAAACCATCCGGCCAGCAAGTTGATTAACGCCTCATTGCTCTGATCGAG
GCCGGCATCGGTGGCGCTGATCGACGGAGTGGCGATCAACGCCCGGTACAGCTCAATAAATGGAGGTAATTTCATCTTCA
CTGTTGACAGCCTTTGGTTAGGATAGTATCAATATTCATGCATTTATTTTGAATAAAAATACAGTAAGCCGAAGCGTAAG
GGAACCCGATACCCGGATGTTTATAAAAGCATCAACGCCTGGCTCCGTGGGTGAACGGCGCAACAACGCTGGCTAGCCCT
GTTACCTGGGTCGCAAGCGACCGCACGTCAGTTTAGAAGGTGAAAGGCCACATGTTGAATACGCTGATCGTTGGTGCCAG
CGGTTACGCCGGAGCGGAGCTCACGGCTTACCTGAATCGCCACCCACACATGAACATAACCGCTTTAGCGGTTTCAGCGC
AAAGTGCAGATGCAGGAAAGTTGCTTTCCGATCTCCATCCCCAGTTGAAAGGCATCGTCGATCTGCCGCTGCAGCCGTTG
ACCGACGTCGCCAAGGCGGCGCAGGGCATCGACGTGGTGTTCCTCGCCACCGCTCATGAAGTCAGCCACGATATCGCACC
GGCCTTCCTGGCGGCAGGCTGCGTGGTGTTCGATCTGTCCGGCGCCTTCCGCGTGCAGGATGCCGGTTTCTATAGCCAGT
ATTACGGTTTCGAACATCAGCATGGCGCCCTGCTGGAGCAGGCGGTTTACGGCCTGGCGGAGTGGCAGAGCGACAAGATC
AAACAGGCGCAGCTGATCGCCGTGCCGGGCTGTTACCCGACGGCGGCGCAGCTGGCGCTGAAACCGTTAATCGAAAAACA
GTTGCTGAATCTGGATCAGTGGCCGGTGATCAACGCCACCAGCGGCGTCAGCGGCGCCGGGCGCAAGGCCAGCATGACCA
CCAGTTTCTGCGAAGTGAGCCTGCAGCCGTACGGCATTTTCACTCACCGGCACCAGCCGGAGATCGCCGCGCACCTGGGC
GTGCCGGTTATCTTTACGCCGCATCTGGGCAACTTCCCGCGCGGCATTCTTGAAACCATCACCTGCCGCCTGAAAGCCGG
CGTAACCGCGCAGGACGTGGCCGCCGCCTATCATGCCGCCTATGACGACAAGCCGCTGGTGCGGCTGTACGACCAGGGCG
TGCCGGCGGTGAAAGCGGTGGTGGGGCTGCCGTTCTGCGACATCGGTTTTGCGGTGCAGGGCGAGCATCTGATCGCCGTG
GCGGCGGAAGATAACCTGCTGAAAGGCGCGGCGGCGCAGGCGGTGCAATGCCTGAATATCCGTTTCGGCTTCCCGGAAAC
CCAATCACTCCTTTAAACCAGCGTGAGTAAACAGCAATGAACCCGTTAATTATCAAGTTAGGTGGCGTGTTATTAGACAG
TGAAGAAGCGCTGGAGCGTCTGTTTACCGCGTTGGACAGCTATCGGCAGCAGCACCAGCGCCCGCTGGTGATCGTGCACG
GCGGCGGCTGCGTGGTGGACGAGCTGATGAAGCAGCTCGCTTTGCCGGTGGTGAAAAAGAACGGCCTGCGCGTCACGCCG
GCCGATCAGATCGACATCATCACTGGCGCACTGGCCGGCACCGCCAACAAAACGCTGCTGGCGTGGGCGATTAAGCATCA
AATCAACGCCGTCGGCCTGAGCCTGGCGGACGGCGGCAGCGCAGTCGTGACCCAGCTCGATCCGGCATTGGGCCACGTCG
GCAACGCGCAGCCCGGCTCGCCCGCGCTGCTCAATACCCTGCTGGGCGCCGGCTACCTGCCGGTTATCAGCTCCATCGGC
ATCACCGCCGAAGGGCAGTTAATGAACGTGAACGCCGATCAGGCGGCGACGGCGCTGGCGGCGACGCTGGGGGCGGATCT
GATCCTGCTGTCGGACGTCAGCGGCATCCTCGACGGCAAGGGCCAACGCATTGCGGAAATGACGGCGCAAAAAGCGGAAC
AACTGATCGCGCAAGGCATCATCACCGATGGTATGGTGGTGAAGGTGAATGCGGCGCTCGACGCCGCCCGCACCCTCGGC
CGCCCGGTGGATATCGCCAGCTGGCGCCATGCCGATCAGCTTCCTGCTTTGTTTAACGGCGTGTCGATTGGCACCCGGAT
CCTCGCTTAATTTTAGAATTAGAAAGGAATAGATCATGCAAAACCAAGGCATCAAAAAAATCGTTCTGGCGTACTCCGGC
GGCCTGGATACCTCGGCCATCATTCCATGGCTGAAAGAGAACTACGGCGGCTGTGAAGTGGTGGCGTTCGTGGCGGACAT
CGGCCAGGAGCGCAGCGATCTGGAAGGCGTGGAGCAAAAAGCCCTGCAGTCCGGTGCCTCTGAATGCCACGTGGTCGATC
TGCGTGAAGAATTTATCCGCGATTACGTTTATCCGGTGCTGCAGACCGGCGCCCTGTACGAGGGCAGCTACCTGCTGGGC
ACCTCGATGGCGCGGCCGATCATCGCCAAGGCGCAGGTCGAGCTGGCGTTGAAAGTGGGCGCCGACGCGCTGTGCCACGG
CGCAACCGGTAAAGGCAACGATCAGGTGCGTTTCGAAACCACCTACACCGCGCTGGCGCCGCAGTTGAAAGTGGTGGCGC
CGTGGCGTGAGTGGAACCTGCGTTCCCGTGAAGCGCTGCTGGATTACCTGAAAGAGCGCAATATCCCGACCACCGCATCG
CTGGAGAAAATCTACAGCCGCGATGAGAACGCCTGGCACATCTCCACCGAAGGCGGCGTGCTGGAAAGCCCGTGGAACGC
GCCAAATAAGGATTGCTGGGTATGGACCGTCGATCCGCAGGAAGCGCCGGACCAGCCTGAGCAGGTGACCGTTACCGTCG
AGAAAGGCCGCGTCGTGGCGGTTAACGGTAAAGCGCTGTCGCCGTACCAGTGCCTGGAAACCCTGAACGCGCTGGGCGCC
AAGCACGGCGTCGGCCGTATCGACATCGTGGAAAACCGTCTGGTGGGCATCAAATCCCGCGGCTGCTATGAAACCCCGGG
GGGCACCATCATGGTGGCGGCGCTGCGCGCCATCGAGCAGCTGGTGCTGGATCGCGACAGCTTCAAATGGCGCGAGCAGC
TGGGCCTGGAGATGTCCTATGTGGTGTACGACGGCCGTTGGTTCGCGCCGCTGCGCCGTTCGCTGCAGGCCTCTGCCGAA
GCATTGGCTGAAGAGGTGAACGGTGAAGTGGTGCTGCAGCTGTACAAAGGCCAGGTGACGGCGACCCAGAAAAAATCCGC
CAACAGCCTGTACTCCGAAGAGTTCGCCACCTTCGGCGAAGACGAAGTTTACGATCACAGCCACGCGGGCGGCTTTATCC
GTCTGTTCTCTCTGTCTTCACGCATTCGCGCGTTGAACGAGAAAAAGAATAAATAATCGATTGGCGTGACTCTGCAAGGG
CGCAGCATGCTGCGCCCTTTCGCATAAAAATTCAGGAGTAAGATATGGCACTTTGGGGCGGACGGTTCACTCAGGCGGCG
GATCAGCGGTTCAAACAACTCAATGATTCGCTGCGGTTCGATTATCGCCTGGCGGAGCAGGATATCGTGGGCTCGGTGGC
CTGGTCGAAGGCGCTGGTGACCGTTAACGTGTTGACCGCAGCGGAGCAACAGCAGCTGGAGCAGGCGCTGAATGCGCTAC
TGAAGGAAGTCCAGGCCGATCCTTTGGCGATCGTCCAAAGCGATGCGGAAGACATCCACAGCTGGGTAGAGCAGAAGCTG
ATCGAGAAGGTCGGCGACTTGGGCAAGAAGCTGCACACCGGCCGCAGCCGCAACGATCAGGTCGCGACCGATCTGAAGCT
GTGGTGCAAACAGCAGATCGGCGATCTGCATCAGGCGATCGTCCAACTGCAGCAGGCGCTGGTGGAGACCGCCGAAGCCA
ATCAGGATGCGGTGATGCCGGGGTATACCCACCTGCAACGCGCGCAGCCGGTGACTTTCGCGCACTGGTGCCTGGCCTAT
GTCGAGATGCTGGCGCGCGATGAGAGCCGTCTGCAGGATACCCTGAAACGGCTGGACGTCAGCCCGCTGGGCAGCGGCGC
GCTGGCCGGCACCGCTTATCCTATCGATCGCGAGCAGCTGGCCGGCTGGCTGGGCTTTGCCTCGGCGACCCGCAACAGCC
TGGACAGCGTCTCCGATCGTGATCACGTGCTGGAGCTGCTGTCCAACGCCGCCATCAGCATGGTTCACCTGTCGCGCTTC
GCCGAAGATCTGATCTTCTTCAACAGCGGCGAGGCGGCGTTTGTCGAGCTGTCTGACCGCGTGACCTCCGGCTCTTCGCT
GATGCCGCAGAAGAAAAACCCGGACGCGCTGGAGCTGATCCGCGGCAAGTGCGGCCGCGTACAGGGCGCGCTGACCGGCA
TGATGATGACGCTGAAAGGCCTGCCGCTGGCGTACAACAAAGACATGCAGGAAGACAAAGAAGGGCTGTTCGACGCGCTC
GACACCTGGATGGACTGCCTGCAGATGGCGGCGCTGGTGCTGGACGGCATTCAGGTGAAGCGCCCGCGCTGCCGGGAAGC
GGCGGAGCAGGGTTATGCGAATGCCACCGAGCTGGCGGACTACTTGGTTGCCAAAGGCGTGCCGTTCCGCGAAGCGCACC
ATATCGTCGGTGAGGCGGTGGTAGAAGCGATTCGCCAAGGCAAACCGCTGGAAGCGCTGCCGCTGGCGGATTTGCAGCAG
TTCAGCGCGACGATCGGCGACGACGTCTATCCGATCCTGGCGTTGCAATCCTGCCTGGACAAGCGTGCGGCCAAAGGCGG
CGTCGCGCCGCAGCAGGTCGCGGCGGCAATCGCCGCAGCGAAACAGCGTTTGGCTTGACGACGACAAGGGCGGCCTGGCG
CCGCCCTTGAACCTTTACCCCGCCAGGCGTGCGCAGAGATAACGGTTCAGGCTCACGCCTTCTTCCATCGCGCCGATCGC
CAGCCGGCGATGCTGTTCCGGCGTCATGCGCAGCACCAGTTTGCCGCTGAAATTTTTCTCCGCCAACGCCTGCGGCGGCG
TTTCGCCTTGCGCCAGCATGTCGGCGATCGTTTCGCTCACCACTTTCTCGATACCCTCCAATGCGCCGGTACGCGTGGCG
GCCAGCCAGGACAACGAGGGGAATTCGGCGCACAGCCCGACATATTCACGGTCTTGCGCTGACCAGGTGATGCGATAGGT
ATAGTGTTCATGCTTTTCCATGTTCTTCCTCCATTCTGGCTTCGCCCTCCAATTTAGTGTCATTATTGATATCACTTCAA
TATCGAAGCATAAAAAATGAGCGTAGGAGGGCAGTGAGGCAAGAGGAGGGAGGAAAATCTGGAAAGTGCTGCGCAAAAAA
CCGGGCCTGAAGGCCCGGTGGGGATGAACGGAGAATAAGAGGTTACTCGCCCGGGCAGCGCTGGCAGCGCTCGATTTCGG
TCGCGCCGAGTTTGAGCTTCGCCTGCAGATCGCGCAGCGCGGTGCGCAAGCCTTCTTCGATCACCGGATGATAGAACGGC
ATGTCCAGCATCTGATCGACGGTCATCTGCTGCTGGTGCGCCCAGGCCAGCAGGTGCGCGATGTGTTCGGCGTCCGGGCC
GATCATTTCCGCGCCGAGGAAACGGCCGGTGCCTTGCTCGCCGTAGACGTGCAGAATGCCTTTGTTGCGCAGCATCACCC
GCGAGCGGCCCTGATTCTCAAACGAGACGTTGCCCACTTCAAAGCAGCCGCAGGCGCTGAACTTCTCGCTCAGCTCGCGG
AAGGTTGAGCCGACCATGGCGATCTGCGGATCGGAGAACACCACCGAAATCGCGCTGCGGCGCAGACCCGGATTGATCTC
CGGGAAGCTGCCGGCGTTGGCGCCGGCGATGCGCGCCTGATCGCTGGCCTCGTGCAGCAGCGGTAGTTGGTTGCTGGCGT
CGCCGGCAATGAAAATATGCGGCACGCTGGTTTGCATCGTCAGGCGGTCGGCCAGCGGCACGCCTCGGGCGTCGAGCTGC
AAGCCGGTATTTTCGAGGCCTAACCGATCGACGTTGGGGCGGCGGCCGGTGGCGGCCAGCACGTAGTCCACCAGGATCTC
CTGCGGTTGGCCCTGCAGATCCTGATAGCGGATAAATACGCGGTCGCCTTCGCGCTGCATCATCTCCACTTTCACGTCGG
CGTCGAGGTAGAACTCTTCCCCCAGCGCCTTCGCAGCGTAATCGCGCACGGCGCTGTCGGTCAGCGGCCCGACGGCGCCG
CCGATGCCGAATACCTTGGTGTCGACGCCGAGGCGGTGCAGCGCTTGCCCCAGCTCCAGCCCGATGACGCCGGGGCCGAA
TACCGCTACGGATTGCGGCAAGTCATCCCAGTTGAACACGTCGTCGTTGACGATCAGGCGATCGCCCAGTTCGTTCCACG
GCGCCGGCCAGCTGGGGCGGGAACCAGTGGCGATCACGATACGCTGTGCCACGATGCGCGTATGGTCATCGACCTGCAGC
GTGTTGTCGTCGATAAAGCGGGCATAGCCCTGAATTTTGTCGCCGGCCGGGATCTCGTCCACGCCTTCCAGCACGAAGCC
GACGAAACGGTCGCGTTCGCGTTTGACGCGCGCCATCACCTCGCGCCCATCAATGCGCGTTTTGCCGGTTGGGTGCACGC
CAAAGCCCGGTGCACGTTCGATTTGATGCACCGCTTCGGCGGCGGCGATCAATAATTTGGATGGCATGCAGCCAACGCGC
GCACAGGTGGTGCCATAAGGCCCGCCTTCAATCATCACCACGCTGGGGGTAGACAGTTTGGCCGCGCGGTAGGCGCCGAG
CCCTGCGGTGCCGCCGCCGATGACCGCGACATCAACGTTCAACAGTTTCATATCCGCTCCTGAAAGGTAAAAAAAGGGCG
GGCCGTAGCCCGCCAAAGTTCACGTTGGCTTTGTTATTACTTATTAAGCTGACAGGAAGGTTTCCAGATCGTCGCTGCCG
CCGATGTGACGACCGCCGATGAATACTTGCGGCACCGTGGCGCGGCCGCTGACGGCGCGCAGGCTGACGGTGGTGGCGTC
TTTGCCCAGCACGATCTCTTCATACTGAATGCCACGCTCTTGCAGCATCTGCTTGGCTTTGGCGCAGAATGGGCAGCCCG
GTTTGGTGAACAGAGAGACCGATTCCTGCACTTTGAATTCCGGCGCCAGGTATTTCAGCATGGTGTCGGCGTCGGACACT
TCAAACGGGTCGCCCGGCTTGTTCGGCTCGACAAACATTTTCTCGACCACGCCGTTGCGTACCAGCATCGAGTAGCGCCA
TGAGCGAGGGCCAAAGCCCAGATCCGCTTTCTCGACCAGCATGTTCATGCCTTTGGTGAATTCACCGTTGCCGTCCGGTA
CGAAGGTGATGTTTTCCGCATGTTGGTCAGCTTTCCAGGCGTTCATGACGAAGGTGTCGTTCACGGAGACGCAAAGAATG
CTGTCGACGCCGTGCTGCTTGAATACGCTGGACAGTTCGTTGTAGCGCGGCAGGTGGCTCGAAGAACAGGTCGGCGTGAA
CGCGCCCGGCAGCGAGAAAACAATGACGGTTTTGTTTTTGAACAGGTCATCAGTGGTCACATCAATCCATTGGTCGCCCT
GACGGGTGTGGAAAGTAACCTGAGGAACTTTCTTGCCTTCTTGACTGGTAAACATTGATTAACCCCTTAATTAGGAAAAG
TAATTTTTAGCATTTAGCGCGATATCGCTTCGTTGGGACACATTATTGTCGCTGGGGCTTGATAGATCTAATCGCTCATT
GCTATCTTATCTATCGCCATGAGCTATCATGGAATGGAGGGAAACAATGAATATTCGTGATTTAGAGTATCTGGTCGCCT
TGGCCGAGCACCGGCACTTCCGCCGCGCGGCCGATTCATGCCATGTAAGCCAACCCACGCTGAGCGGGCAGATCCGCAAG
CTGGAAGACGAGTTGGGCGTCATGCTGCTCGAGCGCACCAGCCGCAAGGTGCTGTTCACCCAGGCGGGTCTGTTGCTGGT
GGAGCAGGCGCGTACCGTGCTGCGCGAAGTGAAAGTGTTGAAGGAGATGGCCAGCCAGCAGGGCGAAGCCATGTCCGGGC
CGCTGCACATCGGCCTGATCCCGACCGTGGGGCCTTATCTGCTGCCGCAGATCATACCGACACTGCACAAAACCTTCCCG
AAACTGGAAATGTACCTGCACGAAGCGCAAACCCACCAACTGCTGGCGCAACTCGACAGCGGCAAACTGGACTGCGCCAT
TCTGGCGTTGGTGAAGGAAACCGAGGCGTTTATCGAAGTGCCTCTGTTCGATGAACCGATGAAGCTGGCGGTGTATTCCG
ATCACCCGTGGGCGCAGCGCGAGCGCGTGGCGATGCCGGATTTGGCGGGAGAGAAGCTGCTGATGCTGGAAGATGGCCAC
TGCCTGCGCGATCAGGCGATGGGCTTCTGCTTCCAGGCGGGCGCGGACGAAGATACTCACTTCCGCGCCACCAGTCTGGA
AACGTTGCGCAATATGGTCGCTGCCGGCAGCGGCATTACCCTGCTGCCGTCACTGGCGGTGCCGCCGCAGCGCGAACGCG
ACGGCGTGTGCTATCTGGATTGCTACAAGCCGGAACCGAAGCGCACCATCGCGTTGGTATATCGCCCCGGTTCCCCACTG
CGCAGCCGTTATGAGCAGTTGGCCGAAGCGATCCGCGAGCACATGCAGGGCTACATCGACAGCGCGTTAAAACAGGCGGT
TTAAGCCGTTAAGCGCCGCCACCCGGTAGGCTTCGGCCATGGTCGGATAGTTGAAGGTCGTATTAACGAAATACTCGATA
GTATTGCCTTCACCTTTCTGTTCCATGATCGCCTGACCGATGTGGATGATCTCCGCCGCACGCTCGCCGAAGCAGTGGAT
CCCGAGGATCTGCAGGGTGTCGCGATGGAACAGGATCTTCAGGCTGCCGACGTTCATCCCGGCGATCTGCGCGCGCGCCA
GATGCTTGAACTGGGCGCGGCCCACTTCATACGGCACTTTCATCGCCGTCAGTTCCTGCTCGGTTTTGCCGACGGAGCTG
ATTTCCGGAATGGTGTAGATGCCGGTCGGGATATCTTCGATTAGATGGCCGCTGGCTTCGCCGGAAGCGATCGCCTGGGC
GGCGATGCGGCCCTGATCGTAGGCGGCGGAAGCCAGGCTCGGATAGCCGATCACGTCACCGACCGCGTAGATGTGCGACA
GCGCGGTTTGATACATGCTGTTCACCTTCAGCAACCCGCGGCTGTCCGACTCCAGACCGACGTTCTCCAACCCCAACGAA
TCGGTGTTGCCGGTACGGCCGTTGGCGTACAGCAGGCAGTCCGCTTTCACCTTCTTGCCGGACTTCAGGTGCACGATCAC
GCCGTCTTCGGTGCCTTCGATCTTCTCGAATTCTTCGTTGTGGCGGATCACCACGCCGTTGTTCCAGAAGTGATAAGAGA
GCGAATCCGACATCTCTTGATCGAGGAACGCCAGCAGGCGATCGCGGGTGTTGATCAGATCCACCTTGACGTTCAGACCG
CGGAAGATAGACGCATATTCACAGCCGATCACCCCGGCGCCGTAAATGATCACGTGGCGCGGTTCATGGCTCAGCTCGAG
AATGGAGTCGCTGTCGTAGATGCGCGGGTGATTGAAATCGACGCTGGCCGGATGGTAAGGGCGCGAGCCGCAGGCGATCA
CGATGTGGTCGGCGCGGATGGTGTCCTGGGTGCCGTCCATGTAGCTGACGCTGACGGTGTTGGCGTCGATGAAGCGTGCG
TCGCCGGCGAACAGTTTGCACTGGTTCCGCTCATAAAACCCTTGGCGCATGCGGGTCTGCTGGCTGATGACGTTATCGGC
GTGGCGTAAAATGTCAGGGAAGGTCGCGCTGAGCGTGCGCGAGTTGTTGTAAAGCGGGTTCTGGTTGAATTCGATAATGC
GGCTGACGGCGTGGCGGAGGGCTTTGGAAGGGATGGTGCCCCAGTGGGTACATCCGCCGCCTACGTTGTTGTACCGTTCG
ATAACGGCCACGCGGGCGCCCTGTTTCACCAGCCCCATGGCGGCACCTTCACCACCAGGGCCCGAGCCAATCACAATGGC
ATCAAATTGATAGTGCTGTTGCATGTAGGAGAGACCTGTTTTTTTATACAAGATTACAACGGTATCTTAACATCATAGCG
CTACTCACCCAATCACCATTAGGCTTTTTGAGTCAAAGCACAATCGGCTCAGGGCGGAAGTGTGATAGAGCGCGTTAGTA
TAAATGCTGTTGCAATAAAATTTGCTATATTGCCGAGTCTAGGGCGTTAGACTGAGAGAATGGAACCTATCCGGATATGC
ATATGGGCGTCAGAGCACAACAAAAAGAACGGACTCGTCGTTCCCTGATCGAAGCCGCATTCAGCCAGCTGAGCGCCGAA
CGCAGTTTCGCCAGCCTGAGCCTGCGGGAAGTTTCACGCGAGGCGGGCATCGCGCCCACGTCGTTTTACCGCCATTTCCG
CGACGTGGATGAGCTGGGGCTGACCATGGTGGACGAAAGCGGCCTGATGCTGCGTCAGTTGATGCGCCAGGCGCGCCAAC
GCATCGCCAAGGGCGGCAGCGTGATCCGCACCTCGGTGTCCACCTTTATGGAATTTATCGGCAACAACCCGAACGCCTTC
CGCCTGCTGCTGCGCGAGCGCTCCGGCACGTCGGCGGCATTCCGTGCGGCGGTGGCGCGCGAGATCCAGCATTTCATCGC
CGAACTGGCGGACTACCTCGAGTTGGAAAACCACATGCCGCGCAGCTTTACCGAAGCGCAGGCGGAAGCGATGGTCACCA
TCGTGTTCAGCGCCGGCGCGGAAGCGCTGGATATCGACGTCGAGCAGCGGCAGCAGCTGGAAGAACGGCTGGTGCTGCAG
CTGCGGATGATCTCCAAAGGGGCGTATTACTGGTATCGTCGCGAACAAGAAAAAGCTTCTGTGTCCCACGTATAAAAAAG
GTAAACAATGATGGAAAAACCAGGCCGTGAAAATGGCACCTTACTGCTGGCGTTGATTGCCGGCCTTTCGATCAACGGTT
CCTTTGCAGCGCTGTTCAGCTCGGTGGTGCCGTTTTCGATCTTCCCGCTGATCGCGTTGGTGCTGGCGGTGTACTGTCTG
CATCAGCGTTACCTGAACCGCGCCATGCCGGACGGCATGCCGAAGCTGGCGGCGGCCTGCTTCCTGTTGGGGCTGCTGAT
GTACAGCGCCATCGTGCGCGCCGAATACCCGCAGATCGGTTCCAACTTCCTGCCGTCGGTAGTGTGTGTGGCGCTGGTGC
TGTGGATTGGGGTCAAGCTGAAGGCGCGCAAGACGCTGGATGCGCCGACTCAAGAGCCGTAATGAAACGGGGCGCCATAT
GGCGCCCCTGTCGTATCAGCGGTGTTTTTCCAGCAACACGCCGCATTCCATGTGATGGGTATACGGGAACTGGTCGAACA
GCGCCAGACGGCTGACCCGGTGCGTGGCCTGCAGCGTTTCCAGGTTGGCGCACAGCGTTTCCGGATTGCATGAAATATAC
AGAATGCGCGGGTAAGCCTGCACCATCTTCACCGTTTCCGCGTCCAGCCCGCTGCGCGGCGGATCAACGAAAATCGTCTC
GCAGTTGTAGCCGCTCAGATCGATGCCTTTCAACCGGTTGAATTCGCGTACTCCGTTCATCGCCTGGGTGAAGTCTTCCG
CCGCCATGCGGATGATCTGCACGTTGTCGATATGGTTGGCGGCGATGTTGTACTGCGCCGCCGCCACCGACGGCTTGGCG
ATCTCGGTCGCCAGCACGCGCTCGAAATTGCGCGCCAACGCCAGCGAGAAGTTGCCGTTGCCGCAATACAGTTCCAGCAA
ATCGCCTTTGGAACCGGCGGTGACCGCCAGCGCCCATTCCAGCATCTGCACGTTCATGGCCGCGTTGGGTTGAGTGAAGC
TGTTTTCCACCTGGCGATAGATCATATCGCGGCCGGCGACCGTCAGCACTTCGTCAACATAATCCTGGTCGAGCATGATT
TTGGTCTTCGACGCCCGGCCGATCAACTGCAGGTCAAAACCCTGCGCGCGCAGCTCGTCACGCAGCTGCTCGGCGCGCTG
CTGCCAAACGTCATCCAGCTTGCGGTGGTACAGCAGCGAGGCGATGATTTTGCCGCTTTGCGTCGACAGATAATCGATCT
GAAACAGCTTGTGGCGCAGGATCGGCTCCGGTTTCAGCGCGGCGATCAGGGCGCTCATCAGGCGGTTGATCAGTTCGCTG
GCGGCCGGGAATTGATCGACGCGAATACGCTGCTTGGTCTGCTGATCGAACATGATGTGATACATGTCGTCCGCGTCGTG
CCAGATGCGGAACTCGGCGCGCATGCGGTAGTGGTCGACTGGCGAGCGGAACACTTCCGGCTCGGGCGCCGCGAACGGTG
ACATCAACGTCTTCAGGCGGGCGACTTTCTCCGCCAGTTGGTCATCGTAACGTTCAATAGGCAAATTCTCGGGCGTCATG
TGTGTCTTCTCGTCAGGCAAATTTGATCAGCGGGGATTGTAGGGAATCAGCCCGTGAAGTCCAGTTTTGTCGCGTTTATT
ATTTGTAACATTAATAGCAGTCTAGACATCTATTTGCATTGATCGTAGCATTGCCGTCCGGCCTCAAGCAGCGAGTGAAA
AGGGAATCCGGTGTGAATCCGGAGCTGACGCGCAGCGGTAAGGGGAAGTCACGGCGATAGCGTTTCGACGCAGACACTGT
CCATTGCAGGATGGGAAGTCATCGCCCGTTGCCGGCCGCGCCTCGCGGCCCGCAAATCCCAAGCCCGAAGACCTGCCGGT
GTTACGTCGCAATGTCCGTGGCCGTCGCGAACTACCGGCCATGATCCTGCGGCATCCGCCAATTAAGTTTGGATGCTTTT
CTCATGACAATTACAAAAAATACGCTGCTGGCGGTGGTCTCCTCCGTCACGGCTTTTTCTGGATGGGCGCAAGACAACAC
CACAGCCACGAATGGCGATAACCTGGTGGTGACCGCCAACCGCTTCCCGCAGCCGGTTTCTTCCGTATTGGCGCCGACCT
CCGTCGTCACCCGTAACGATATCGATCGCTGGCAGGCCAAGAGCCTGACCGACGTGATGCGCCGTTTGCCGGGCGTGGAC
GTTGGCCAAAACGGCGGGTTGGGGCAAAAGAGCTCGCTGTTTATTCGCGGCACCAACTCCAGCCACGTGCTGGTGCTAAT
TGACGGCATTCGCCTTAATCAGGCGGGCGTCAGCGGCTCTTCCGATCTCAGCCAAATCCCGATTTCTCTGGTGCAGAAAG
TCGAATACATTCGCGGCCCGCGTTCGGCGGTATACGGTTCCGACGCCATCGGCGGCGTAGTCAACATCATTACCACGCGT
GAAAAGAACGGTACTACGCTCTCAGCCGGCGTCGGCTCCAACGGCTATCAATCCTATGACGCGTCGACTCAACAGCCGTT
GGGCGACAGCACCGTGGCGACGGTGGCGGGGAACTACACCTATGCCAAAGGGTATGACGTGGTGGCCTACGGCAGCACCG
GCATGCAAAGCCAGCAGGATCGCGATGGCTTTATGAGTAAGTCGCTGTATGGTGCGCTTGAGCACCAGTTCAGCGAATCG
GTCAGCGGTTTTGTGCGCGGGTATGGTTACGACAACCGCACGGCGTATGATAGTTATTATTCCTCACCGACCAGCCCTCT
GCTGGATACGCGCAAACTGTATAGCCAAACCTGGGATACCGGATTGCGCTATAAAGAAGGCATTTACGCAACACAAGTGA
TTGGCAGCTACAGCCATAGCAAGGATTACGATTACGATCCTCGCCTCGGCATGCATGACAGCTCGGCCAGCCTGGTGGAT
TCCGAACAGTACAACCTGCAGTGGGGCAATACGCTGCAGGTTGGACAGGGTACCGTAAGCACTGGCGTCGACTGGCAGCA
ACAGAAAATCAAACCGGATTCCACCACCGTGAAGGGTGAAAAAAGCCAACGTGATGCAGGCATCTATCTGACCGCGCAGC
AACTGGTTGGCCCGGTAACGCTGGAAGGCGCGGTTCGAGGTGACGATCATTCCGAGTTTGGCTGGCATGGCACCTGGCAA
ACCAGCGCGGCCTGGGAATTCGTCGAGGGATACCGTTTTATCGCGTCGTATGGCACGGCGTTCAAAGCACCGAATATGAG
CCAGCTATACGGCAACTTCGGTAACAACACCGATCTGAAACCGGAAGAAAGCAAGCAGTGGGAAGGTGGCTTTGAAGGGC
TGACCGGCCCGGTGACCTGGCGCATCTCCGGTTATCGCAACGACATCGACAATTTGATCGATTCCACGGGGGAAACCAAC
TATGTCTATTACAACGTGGGTAAGGCGACCATCAAAGGGATTGAAGCTACGGCCTCGTTTGATACCGGCCCGTTGACGCA
TCAGATTGGTTATGACTATGTCGATCCTCGCAACGCCAAGACCAATGAAGTGCTGCTGCGGCGCGCCAAGCAGCAGGTGA
AATATGAGCTGGACTGGCAGCTGTATGACTTTGACTGGGCGGTGACTTATCAATATCTGGGTCAACGTTATGACAAGGAT
TACAGTACCTATCCGGAACAAAGCGTTAAACTTGGCGGCGTGAGCCTGTGGGATCTCGCAGTTTCGTATCCGGTCACATC
TCATCTGACAGTTCGTGGTAGAATTGCCAACCTGTTTGATAAAGATTATGAGACGGCCTATGGCTACGCTACTCCAGGAA
GAGAATACTACCTCACTGGAAGCTATACCTTCTAACAGCACCGCCACACCTCGCCCGACGGTGCTGGTCTTCGATTCCGG
CGTTGGCGGGCTGTCGGTGTATCAGGAGATTCGGCAGTTGCTGCCGGATCTCCACTATATATATGCGTTCGACAACGTGG
CGTTCCCCTACGGCGAGAAGTCCGAAGAGTTTATCGTTGAGCGCGTGCTGGAGATTGTCGGCGCGGTGCAGCAGCGTCAT
CCTCTGGCGATTGTCGTCATTGCCTGCAACACCGCCAGCACCGTTTCCTTGCCGGCCTTGCGCGAGCGTTTCAGTTTCCC
TGTCGTGGGCGTGGTGCCCGCCATCAAACCGGCGGCCCGTCTTACCGTCAACGGCATTGTCGGCCTGTTGGCGACCCGCG
GCACCGTACAGCGCAGCTACACCCACGAACTGATTTCCCGTTTCGCCACCGACTGCAAGATTGAACTGCTGGGCTCTTCA
GAGCTGGTGGAGCTGGCGGAGGCCAAGCTCCACGGCGAAGCCGTGCCGCTGCCGGTGCTGAAGAAGATCCTGCATCCGTG
GCTGAGCATGCGCGAGCCGCCGGATACGGTCGTTCTGGGCTGCACCCATTTCCCTCTTTTAGCTGAAGAGCTGATGCAGG
TGTTGCCGGAAGGCACCCGGCTGGTGGATTCCGGCGCGGCGATTGCCCGTCGCACCGCTTGGCTCATCTCTACGCAGGAA
AACCTGGTCTCGAGCCAGGAAGAGAATCTGGCGTATTGCATGGCGTTAAATGAAGATACTGACGCTTTATTGCCCGTTTT
GCAGGGCTATGGCTTTAAATCGTTGAAAAAACTGCCGCTTTAACGGTGTTTTGGTCAAACATTCAACGGTTGGAAAAAAT
ATTGAAAATAGGGGTTGCGGCCTGCCGAGAACTCCCTATAATGCGCCTCCACTGACCGGGAACAACGACTGACAAGCCGC
CGGGTCAGCGAGAAGAAAGCGAAATAAACGCTTGACTCTCCGGGCGAAAAGCGTAGTATACGCAGCCCGCGCCGATGAGT
TTCTCGGCACTGCTCTTTAACAATTTATCAGACAATCTGTGTGGGCACTCCACAAGACGATATCCAGCATCTTCGGATGC
AAAAAAATATCAAGTCTTGAAGAGTGACTAACTGAAGTAAAATTCATGCAGTAAATCTTTGAGCATCGCTTCTCGAGTGG
AAGCAAATCAAGCTTTTAATTGAAGAGTTTGATCATGGCTCAGATTGAACGCTGGCGGCAGGCTTAACACATGCAAGTCG
AGCGGTAGCACAGGGGAGCTTGCTCCCTGGGTGACGAGCGGCGGACGGGTGAGTAATGTCTGGGAAACTGCCTGATGGAG
GGGGATAACTACTGGAAACGGTAGCTAATACCGCATAACGTCGCAAGACCAAAGAGGGGGACCTTCGGGCCTCTTGCCAT
CAGATGTGCCCAGATGGGATTAGCTAGTAGGTGGGGTAATGGCTCACCTAGGCGACGATCCCTAGCTGGTCTGAGAGGAT
GACCAGCCACACTGGAACTGAGACACGGTCCAGACTCCTACGGGAGGCAGCAGTGGGGAATATTGCACAATGGGCGCAAG
CCTGATGCAGCCATGCCGCGTGTGTGAAGAAGGCCTTCGGGTTGTAAAGCACTTTCAGCGAGGAGGAAGGTGGTGAACTT
AATACGTTCATCAATTGACGTTACTCGCAGAAGAAGCACCGGCTAACTCCGTGCCAGCAGCCGCGGTAATACGGAGGGTG
CAAGCGTTAATCGGAATTACTGGGCGTAAAGCGCACGCAGGCGGTTTGTTAAGTCAGATGTGAAATCCCCGGGCTCAACC
TGGGAACTGCATTTGAAACTGGCAAGCTAGAGTCTCGTAGAGGGGGGTAGAATTCCAGGTGTAGCGGTGAAATGCGTAGA
GATCTGGAGGAATACCGGTGGCGAAGGCGGCCCCCTGGACGAAGACTGACGCTCAGGTGCGAAAGCGTGGGGAGCAAACA
GGATTAGATACCCTGGTAGTCCACGCTGTAAACGATGTCGATTTGGAGGTTGTGCCCTTGAGGCGTGGCTTCCGGAGCTA
ACGCGTTAAATCGACCGCCTGGGGAGTACGGCCGCAAGGTTAAAACTCAAATGAATTGACGGGGGCCCGCACAAGCGGTG
GAGCATGTGGTTTAATTCGATGCAACGCGAAGAACCTTACCTACTCTTGACATCCAGAGAACTTTCCAGAGATGGATTGG
TGCCTTCGGGAACTCTGAGACAGGTGCTGCATGGCTGTCGTCAGCTCGTGTTGTGAAATGTTGGGTTAAGTCCCGCAACG
AGCGCAACCCTTATCCTTTGTTGCCAGCGGTTCGGCCGGGAACTCAAAGGAGACTGCCAGTGATAAACTGGAGGAAGGTG
GGGATGACGTCAAGTCATCATGGCCCTTACGAGTAGGGCTACACACGTGCTACAATGGCGTATACAAAGAGAAGCGACCT
CGCGAGAGCAAGCGGACCTCATAAAGTACGTCGTAGTCCGGATTGGAGTCTGCAACTCGACTCCATGAAGTCGGAATCGC
TAGTAATCGTAGATCAGAATGCTACGGTGAATACGTTCCCGGGCCTTGTACACACCGCCCGTCACACCATGGGAGTGGGT
TGCAAAAGAAGTAGGTAGCTTAACCTTCGGGAGGGCGCTTACCACTTTGTGATTCATGACTGGGGTGAAGTCGTAACAAG
GTAACCGTAGGGGAACCTGCGGTTGGATCACCTCCTTACCTAAAGATATTAGTTCGCGTGGCGTGCTCACACAGATTGTC
TGATAAAAAGTAACGAGCAGAAATACCTTTATAGCTGTAGCTCAGGTGGTTAGAGCGCACCCCTGATAAGGGTGAGGTCG
GTGGTTCAGTCCACTCAGGCTACCACTTCTCGGAAGTGGAAACAGGTACTGCGCGTGACTGTATGGGGCTATAGCTCAGC
TGGGAGAGCGCCTGCCTTGCACGCAGGAGGTCAGCGGTTCGATCCCGCTAGCTCCACCATATAGTCCGTATTTCAATACT
TCAGAGTATATTGGCGACAGTATGCTGCGAAGTATTTGCTCTTTAACAATCTGGAACAAGCTGAAAATTGAAACATGACG
GCTGAAATTTATCCCTCCGTAGACGTATTGGGATGAAGAGTAACCTGTCATAGAGTCTCTCAAATGTTTGCAGCGCGAAC
GATGGAAACATCTTCGGGTTGTGAGGTTAAGTGACTAAGCGTACACGGTGGATGCCTAGGCAGTCAGAGGCGATGAAGGG
CGTGCTAATCTGCGAAAAGCGTCGGTAAGGTGATATGAACCGTTATAACCGGCGATACCCGAATGGGGAAACCCAGTGTG
TTTCGACACACTATCATGTCATGAATACATAGTGGCATGAGGCGAACCGGGGGAACTGAAACATCTAAGTACCCCGAGGA
AAAGAAATCAACCGAGATTCCCCCAGTAGCGGCGAGCGAACGGGGAGGAGCCCAGAACCTGAATCGGCTTGTGTGTTAGT
GGAAGCGTCTGGAAAGTCGCGCAGCAAAGGGTGATAGCCCCGTACACTAAAATGCACAGGTCGTGAGTTCGATGAGTAGG
GCGGGACACGTGACATCCTGTCTGAATATGGGGGGACCATCCTCCAAGGCTAAATACTCCTGACTGACCGATAGTGAACC
AGTACCGTGAGGGAAAGGCGAAAAGAACCCCGGCGAGGGGAGTGAAATAGAACCTGAAACCGTGTACGTACAAGCAGTGG
GAGCACCTTCGTGGTGTGACTGCGTACCTTTTGTATAATGGGTCAGCGACTTATATTTTGTAGCAAGGTTAACCGTATAG
GGGAGCCGTAGGGAAACCGAGTCTTAACTGGGCGATTAGTTGCAAGGTATAGACCCGAAACCCGGTGATCTAGCCATGGG
CAGGTTGAAGGTTGGGTAACACTAACTGGAGGACCGAACCGACTAATGTTGAAAAATTAGCGGATGACTTGTGGCTGGGG
GTGAAAGGCCAATCAAACCGGGAGATAGCTGGTTCTCCCCGAAAGCTATTTAGGTAGCGCCTCGTGAACTCATCTTCGGG
GGTAGAGCACTGTTTCGGCTAGGGGGCCATCCCGGCTTACCAAACCGATGCAAACTCCGAATACCGAAGAATGTTATCAC
GGGAGACACACGGCGGGTGCTAACGTCCGTCGTGAAGAGGGAAACAACCCAGACCGCCAGCTAAGGTCCCAAAGTCATGG
TTAAGTGGGAAACGATGTGGGAAGGCATAGACAGCCAGGATGTTGGCTTAGAAGCAGCCATCATTTAAAGAAAGCGTAAT
AGCTCACTGGTCGAGTCGGCCTGCGCGGAAGATGTAACGGGGCTAAACCATGCACCGAAGCTGCGGCAGCGACGCTTAGG
CGTTGTTGGGTAGGGGAGCGTTCTGTAAGCCGTTGAAGGTGGCCTGTGAGGGTTGCTGGAGGTATCAGAAGTGCGAATGC
TGACATAAGTAACGATAAAGCGGGTGAAAAGCCCGCTCGCCGGAAGACCAAGGGTTCCTGTCCAACGTTAATCGGGGCAG
GGTGAGTCGACCCCTAAGGCGAGGCTGAAAAGCGTAGTCGATGGGAAACAGGTTAATATTCCTGTACTTGGTGTTACTGC
GAAGGGGGGACGGAGAAGGCTAGGCTAGCCGGGCGACGGTTGTCCCGGTTTAAGCGTGTAGGGGGTGTGACCTGGTAAAT
CCGGTTGCATATCAACCCTGAGGCGTGATGACGATGCACTACGGTGCAGAAGTAGTTGATGCCCTGCTTCCAGGAAAATC
CTCTAAGCTCCAGGTAACATTAAATCGTACCCCAAACCGACACAGGTGGTCAGGTAGAGAATACCAAGGCGCTTGAGAGA
ACTCGGGTGAAGGAACTAGGCAAAATGGTGCCGTAACTTCGGGAGAAGGCACGCTGGCATGTAGGTGAAGTCCCTTGCGG
ATGGAGCTGAAGCCAGTCGAAGATACCAGCTGGCTGCAACTGTTTAATAAAAACACAGCACTGTGCAAACACGAAAGTGG
ACGTATACGGTGTGACGCCTGCCCGGTGCTGGAAGGTTAATTGATGGGGTCAGCCGCAAGGCGAAGCTCTTGATCGAAGC
CCCAGTAAACGGCGGCCGTAACTATAACGGTCCTAAGGTAGCGAAATTCCTTGTCGGGTAAGTTCCGACCTGCACGAATG
GCGTAATGATGGCCAGGCTGTCTCCACCCGAGACTCAGTGAAATTGAACTCGCTGTGAAGATGCAGTGTACCCGCGGCAA
GACGGAAAGACCCCGTGAACCTTTACTATAGCTTGACACTGAACATTGAGCCTTGATGTGTAGGATAGGTGGGAGGCTTT
GAAGCGTGGACGCCAGTCTGCGTGGAGCCATCCTTGAAATACCACCCTTTAATGTTTGATGTTCTAACTCGGCCCCATAA
TCTGGGGTGAGGACAGTGTCTGGTGGGTAGTTTGACTGGGGCGGTCTCCTCCCAAAGAGTAACGGAGGAGCACGAAGGTT
AGCTAATCACGGTCGGACATCGTGAGGTTAGTGCAAAGGCATAAGCTAGCTTGACTGCGAGAGTGACGGCTCGAGCAGGT
ACGAAAGTAGGTCTTAGTGATCCGGTGGTTCTGAATGGAAGGGCCATCGCTCAACGGATAAAAGGTACTCCGGGGATAAC
AGGCTGATACCGCCCAAGAGTTCATATCGACGGCGGTGTTTGGCACCTCGATGTCGGCTCATCACATCCTGGGGCTGAAG
TAGGTCCCAAGGGTATGGCTGTTCGCCATTTAAAGTGGTACGCGAGCTGGGTTTAGAACGTCGTGAGACAGTTCGGTCCC
TATCTGCCGTGGGCGTTGGAAGATTGAGAGGGGTTGCTCCTAGTACGAGAGGACCGGAGTGAACGCACCACTGGTGTTCG
GGTTGTCATGCCAATGGCATTGCCCGGTAGCTAAGTGCGGAAAAGATAAGCGCTGAAAGCATCTAAGCGCGAAACTTGCC
TCAAGATGAGTCTTCCCTGGGCCTTTAAGGCCCCTGAAGGAACGTTTAAGACTAAGACGTTGATAGGCTGGGTGTGTAAG
TGCAGCGATGCATTGAGCTAACCAGTACTAATGATCCGTGAGGCTTAACCTTACAACACCGAAGGTGTTTTTAGAGAGAT
TTTCAGCGAAGTTCCGAGATTGGTTCTGATGGCGACACGAGAGTGAAGCGATTGGAATGAAACAGAATTTGCCTGGCGGC
AATAGCGCGGTGGTCCCACCTGACCCCATGCCGAACTCAGAAGTGAAACGCCGTAGCGCCGATGGTAGTGTGGGGTCTCC
CCATGCGAGAGTAGGACACTGCCAGGCATCAAATAAACGTTATCAGTGTGACGACTGGTAATGCGCAAATCGCAGAACGC
GATATTGCCGGCATCGAAAGATGCAACGTAAAAGAATCGGTGGAGCGGTAGTTCAGTTGGTTAGAATACCTGCCTGTCAC
GCAGGGGGTCGCGGGTTCGAGCCCCGTCCGTTCCGCCACTTATTTAATTATGCCTGCTTTTTTAGCAGGCATAATGTTAA
GCGAGATTTAGGGGCGTAGCTCAGTTGGTAGAGCACCGGTCTCCAAAACCGGGTGTCGCGAGTTCGAGTCTCTCCGCCCC
TGCCATATTAAGAACCCTTTGCGAAAGCAAAGGGTTTTTTTTTCCTATTATCCCGATCCTTAGAGCGTTATCGTTTTGGA
AAAGAGCGCAATTGCTCCATAGCCTTTCGATCTTTACCCCCGCAGACCTCCTGATTCTCCTACCATTTTGCATTTTCTTC
TCTCAGAAGGCGATGGGCGGCTTTTGGCATGATAGACAGCCAAGACCACGGTGGCGGCTTTTAAGGCCGCCATGGCGCTT
TAGGCTGCGGTATTTAAAGGTATTTTAAGTAATTGCCGAATCAAAGGTTGTTGATCGCTGTTTTGCAACCAGACGGCATA
CAGTGGGCGGATAATCGGCGGGATCTCGGTGGCGGCCACCAGCTGTGGGTACTCTTTTTCCCAATGGCTGGGCAGGAAAG
CGCATCCGCCCGTGGTTTCCAACAGCTGACGCGTCAGGTGAGCGGAGGTGGTGGTAAGCACCGGTACGTTATCACCTTCC
AACATGCGGTTTTCTTGTTGGTGGAAGTCGGCTCCCCATTCCAGCTTGATGTAGGGCATTGGGGCCTGTTTGTCACGATA
AGCGGATGAGAACAGGCGTAATGAGAAATTGCTCAGTTGCTGGCTGGCCAACTCATCCATCTTCGGCGGTTCAGTGGTGA
TCAGTAAATCGAGCTGCCTTTCATGCAGTTGTTTTACCAAAGAGTGCCTTAATGCCACCCTGGCTTCTAGCTGCAGCGCC
TCGCGTTGTTGATAGAGTGCTTGCAACCAGGGAGTCAGATAGGCCTCCCACAACGAAGCGGTAGCGCCGATCGACAACTC
GGTGTGTTGCAGCGAACGCACGACTTCCTTCTTCGCCAACTGCCAGGTGTTCATCAGGCTCTCGGCATAGGGCAGAAGCC
GCTCGCCGGCAGGCGTCAGGCGGATGTTATTGCGATGACGGGTAAATAAATTTGCGCCCAACTGGTTTTCTAGCTGACGG
ATGCGGAAACTGACCGCGGACTGCGTTAAGTACAAAGATTCTGCGGCTCTGCCAAAGTGACGCGTTCTACTGACCTCCAA
AAAGGTTTTCAGTAATTCGGTATCCACACCTATCTCCAAAAAAATTTGTCGTTAAGATTTAAATGTTTTGTTTTACACGC
TGTCAAGCCTATCTAATACTCCGCGCCATAAACAGCACGGCCATAAGAGAATTAGGAGCGTGTCAGATGGCGGATAGCTT
CACCACGACCAATCGTTTTTTTGATAATAAACATTACCCTCGCGGGTTCTCCCGTCACGGCGATTTCACCATTAAAGAGG
CGCAATTGCTAGAGCGCTTCGGCTACGCGTTTAACGAGTTGGACTCGGGTAAACGCCAGCCGGCCACTGAAGAAGAACAG
CTGTTCGTCGCAGTGTGCCGCGGTGAGCGCGAAGCGGCTACCGAGCAGGAAAAAGTATGGGCTAAATATCTGGCGCGCAC
ACGTCGCCCGAAGAAATTCCATACTCTGTCCGGCGGTAAACCGCAGGCTGACGCAGTAGAAGATTACAGCGACAGCGAAG
ACTAAAGACGATGGGGCCTGCGGGCCCCATTTTCATTCCAGACTGCGATGCAGTTGTAACAGCAGACGGTCCATACTGCG
ATAGCCCAGCGCTTCGCTGAGGTGGCGCCTGTCGAGCTCAGCATCTCCCGCCAAATCCGCCAGCGTGCGCGCCACTTTCA
AGATGCGCTGCCAGGCGCGGACCGATAACCCCAGCGTGTTTAATGTCGCTTCCAAAAACTCGGCGTCTGCCGCCTGCAAA
ACGCAATCTCGTTCCACTTCACGGTTGCTCAACAGCGCGTTGACTTTACCGGCGCGTTCGAGCTGCCGGGCGCGTGCCTG
CTGCACCCTTTTCCGTACTTGTTCGCTGCTTTCTCCATGGGTTTTCCGATGACTGAGCGTACCCGGCGGCAACAATGGCA
CTTCGATAGACAGATCGAAACGGTCGAGAAAAGGCCCTGACAGCCGGGCCAGATAGCGCAACACCTGCTGCGGTGAGGCG
CGATTGTGCAACCCCTGATAATGCCCTGTCGGACTGGGGTTCATTGCCGCGATCAGTTGCACCCTGGCGGGGAAACAGAC
CTTGGCGTTGGCACGTGAAATCACGATCTCGCCGGATTCCAACGGCTCACGCAGCGCATCCAGTACCTTACGCTCGAATT
CCGGCAGTTCATCCAGAAACAGCACGCCGTTATGCGCCATCGAGATCTCGCCCGGTCGCGGCAGTGAGCCGCCGCCGACC
AATGCCGCCATCGAGGCGCTGTGGTGCGGCGCGCGAAACGGCCTCTGGCGCCATGGTAGCGCGGCGGGAATGTGATGCTG
CAAGCTGGCGATCGCCAGGCTTTCCAGCGCCTCAGCCTCCGTCAGCGGCGGCAGCAAGCCCGTGAGACGGCTGGCCAGCA
TGGTTTTACCGGTGCCCGGTGGCCCAATCAACAGCAGGTTATGCCCGCCGGCGGCGGCGATCTCTAATGCCCGCTTGGCC
TGTTCCTGACCGATGATGTCGCGCAGGTCGGCGTTTTCGCACGCGTTGTCCGCATCGGGGGGCGTGGCCGCTACCGGCAG
TTCGCCTTGGCCGAGCAAAAAAGCGCAGACTTCCAGCAGGTGTTGGGCGGTATGGGAGCGCGACTGCGCGATCAGGCCGA
CTTCGGCGGCGTTGTCCATCGAGAGGATCAGTTGCCGCCCGGCATCAGCCGCCGCCAGTGCCGCCGGGATCGCTCCCCTG
ACCGCGCGCAGTGAGCCAGACAGCGCGAGCTCGCCAAGAAACTCGTAGCGCGCCAACGGCGCGAGGGGCAATTGCTCGGA
GGCGGCGAGGATCGCCAGCGCTATCGGCAGATCGTAACGCCCGCCTTCTTTTGGCAGATCGGCGGGCGCCAAATTGACGG
TGATGCGCCGGGCGGGAAAGGTGAAACCGCTGTTGATCAGGGCGCTGCGCACCCGATCGCGCGCCTCTTTTACCGTGGTT
TCCGGCAGGCCGACCAGCGTCAGGCCGGGCAGGCCATTGCTGATATGCACCTCCACCGTTACGGAAGGGGCCTGAACGCC
GATGATGGCGCGGCTATAGATTAACGCCAGTGACATATCGCTCTCCTTGCTGAGGACGACATGATGCGAGGTTCATCCAG
GCATTGCGCGGCGTTATTGGTAGTTTTTCTATGGGTTTCGCAGCGTAATTGCTCATTTTCATCGAAGTAAAGAGATTGTG
CGAGCCGCCTCGCAACCTGCGGCAATACCCATTAACAATTCGCTGAAGGCTGCAACACATTAGCGGCCCATACACATTGC
AATCATAGGGTTAACGGGTGTATTTAACAATTGATTAAAAGAAAAATCACTTCTTTAACAAGCTCCGACCGCCGCCGCAT
TCTGCCCGGCAGCCGCTAAACCTCCTGACTTCGTACTCTACGGTAGGGATAACACTATGTTTGGTTGGACCCCGCTGCAA
CGCAACGCGGCAATCGCCAGCTTTTCAAGCTGGACGCTCGACGCTTTCGATTTTTTCGTGCTGGTATTCTTACTCAGCGA
CATCGCGCAATCCTTTCACGTCGGTCTGGAACAGGTCACGTTGGCGATTCTGCTCACGCTGGCGGTGCGCCCGATTGGCG
CGCTGATCTTCGGGCGTGCGGCGGAAAAGTATGGCCGCAAACCGATCCTGATGTTGAATATCGTCTTTTTCTCGGTGTTT
GAGCTGCTCTCCGCCGCCGCGCCCTCGCTGACGGTCTTCTTGCTGTTGCGGGTGTTGTACGGTGTCGCGATGGGCGGCAT
CTGGGGCGTGGCGTCGTCGTTGGCGATGGAAACCATACCGGACCGCTCACGCGGCCTGATGTCGGGCATTTTCCAGGCCG
GCTATCCGTTCGGTTATCTGCTGGCGGCGGTGGTGTACGGCCTGCTGTTCGAAACGGTCGGCTGGCGCGGCATGTTCGTC
ATCGGCGCGGCGCCGATCCTGCTGCTGCCGTTTATTTATTATTGCGTGCAGGAGTCGCCGGTGTGGCTGGCGGCGCGTGA
ACGCAAAGAGAGCACCGCCTTGCTGCCGGTGTTGAAGAGCCACTGGAAGCTGTGCTGCTATCTGGTGCTGCTGATGGCGG
CGTTCAATTTCTTCTCCCACGGCACGCAGGATCTGTATCCGGTGTTTCTGAAAGTTCAGCACGGTTTCGACCCTAAAACC
GTCAGTATCATCGCCATTAGCTACAATATCGCGTCAATCATCGGCGGTGTTTTCTTCGGTTCGTTGTCGGAAAAGATCGG
CCGCAAAAAAGCGATCATCATTGCCGCGCTGCTGGCGCTGCCGGTGATCCCGCTGTGGGCGTTTTCCAGCGGTTCGCTGA
TGTTGGGGATCGGCGCTTTCCTGATGCAGTTCATGGTGCAGGGCGCCTGGGGCGTGGTGCCGACCTACCTGACCGAGTTG
GTGCCGGCCAATACCCGCGCGGTGCTGCCGGGGTTTGTGTACCAACTGGGTAACCTGATCGCTTCGGTCAACGCCACGCT
GCAAGCCACCATCGCCGAGCATCATGGGCATAATTACGGCCTGGCGATGGCGATCGTCGCCGGTACGGTGGCGGTGGCGA
TCGCCCTGTTGGTGTTCTTCGGCAAGGATACGCGCGGCAAGGCGATCACCGACGCGGTAGAAAATCCGGGTATGCGCGCC
AACGTGTGAAAGATGGGCGATTCGCGTGAGGTATGACCAGATTGCGCCGAATAATAACGCAAAAAAAGTGTTGTCATGCC
GCGCGCGACTATGATACCTCTGTAAGCATTAGTTCTGAATGAGCACAGTGAACAAACCCATTATGAAAGCCTTTGCCCAA
GTGATTAGCCTAGTCGTGATTAGCGTGGTGGTGATTATTATCCCACCGTGCGGGGCTGCACTTGGACGAAGAAAGGCTTA
GCAAACAAGCCGGAATCGCAAGAGAACCCCCGCACCGTCAGGTCCGGGGGTTTTTTATTGGCAAGAGAAAAGTGGAGCAA
GGGGCAGAACATGAAAAACAGAACAAAATCCTGCAGTTGTCGAAGTAAGGCGGGGAAATAACCATGAATGGCGCTCAGTG
GGTAGTTCAAGCGTTGCGTGCGCAGGGGGTGGATACCGTATTCGGCTATCCGGGCGGGGCAATCATGCCGGTGTACGATG
CGTTGTATGACGGCGGCGTGGAACACCTGCTGTGCCGCCATGAACAGGGCGCCGCCATGGCCGCCATCGGCTACGCCCGC
GCCACCGGCAAAGTCGGCGTTTGCATCGCCACTTCCGGCCCCGGCGCCACCAACCTGATCACCGGCCTGGCTGATGCGCT
GCTCGATTCTGTTCCCGTTGTCGCCATCACCGGTCAGGTGGGTTCCGCGCTGATCGGCACCGATGCCTTTCAGGAGATCG
ATGTTCTCGGCCTGTCTCTGGCCTGCACCAAGCACAGCTTCCTGGTGGAGTCGCTGGACGCCTTGCCGGGCATCATGGCG
GAAGCGTTCGCCATCGCCGCCGGCGGCCGTCCCGGTCCGGTGCTGATCGATATCCCGAAAGACATCCAGCTGGCGCAGGG
CGACTTGCACCCGCATCTGATGCCGGTCGACGAAGCGCCGGCGTTCCCGGCGGCGGCGTTGGCCGAGGCGGCTGAGCTGT
TGGCGCAGGCGCATAAACCGATGCTGTACGTCGGCGGCGGCGTGGGCATGGCGCAGGCGGTGCCGGCGCTGCGTGAATTT
ATCGCGGTGACCCGCATGCCGAACGTCGCCACCCTGAAGGGGCTGGGCGCGCCGGACGCGCAAGACCCGCTGTATCTCGG
CATGTTGGGCATGCATGGTGCCAAGGCTGCCAACCTGGCGGTGCAGGAGTGCGATCTGCTGATCGCCGTCGGCGCGCGTT
TCGATGACCGCGTGACCGGCAAACTGAACGCCTTCGCGCCGCACGCCAAAGTGATCCACATGGATATCGACCCGGCGGAA
ATGAGCAAGCTGCGCCAGGCGCATGTGGCCCTGCAGGGTGATTTGAAAACGTTGCTGCCGGCGTTGCAGCGCCCGCTGGA
CATCGCCGCCTGGCAGCAGCAGGTGACGGCGCTGAAAGCCGAGCACGCCTGCCGCTACGATCACCCCGGCCAGCCGATCT
ACGCGCCGCTGTTCTTGCGCCAGCTGTCCGCCCGCAAGCCGGCCAACAGCGTGGTGACCACCGACGTCGGTCAGCACCAG
ATGTGGAGCGCGCAACACATGACGTTCGAGCGCCCGGAGAATTTCATCACCTCCAGCGGTCTCGGCACCATGGGGTTCGG
CGTGCCGGCGGCGGTAGGGGCCCAAATTGCCCGCCCGCAAGATACGGTGATCTGCGTCTCGGGCGATGGTTCCTTCATGA
TGAACGTGCAGGAACTGGGCACCATCAAGCGCAAACAGCTGCCGCTGAAGATCGTGCTGCTGGACAACCAGCGCCTCGGA
ATGGTGCGCCAATGGCAGCAGCTGTTCTTCGACGGCCGCTACAGCGAAACCAACCTGTCCGATAACCCCGACTTCCTGAT
GCTGGCCGCCGCCTTCGGCATTCCCGGCCAGCGCATCAGCCGCAAGGATCAGGTGGAGGGCGCGCTCGAGGCGCTGTTCA
ACACCGAAGGCCCTTATCTGCTGCAGGTCTCTATCGACGAACTCGAAAACGTCTGGCCGCTGGTGCCGCCGGGCGCCGGT
AACGAAACCATGTTGGAGGAAATATCATGATGCAGCATCAACTCTCGATCCAGGCGCGTTTTCGCCCCGAAATGTTAGAG
CGCGTATTGCGGGTCGTGCGTCATCGCGGCTTTCAGGTTTGTGCTATGAATATGGTTTCCCCGGCCAACGCCGACAGCAT
CAATATCGAATTGACCGTTGCCAGCCCGCGCCCGGTCGCCCTGTTGTCATCTCAATTAAGCAAACTGATGGACGTCTCCT
GCGTCGAGATCCAGCAGCCAACATCACAACAAATACGCGCCTGAGGCGCCGAGAAGGATAAATAACAATGACAAAGAAAG
CCGATTACATTTGGTTCAATGGTGAGATGGTTCCTTGGGCCGAGGCCAAAGTGCACGTGATGTCGCACGCGTTGCATTAC
GGCACGTCGGTGTTTGAAGGGGTGCGCTGCTACGACTCGCACTTGGGGCCGGTGGTATTCCGTCATCGCGAGCATATGCA
GCGCCTGCACGATTCGGCGAAAATCTACCGCATGCCGGTGTCGCAAAGCGTCGACGAGCTGATGGAAGCCTGCCGCGCTA
CGCTGCGCAAGAACAACCTGGTCAGCGCGTACATTCGCCCGCTGGTGTTCGTCGGCGATGTCGGCATGGGCGTCAACCCG
CCGGCCGGTTATAAAACGGACGTGATTATCGCGGCGTTTCCTTGGGGCGCTTACCTGGGTGAAGAAGCGCTGGATCAAGG
CATCGATGCGATGGTCTCCTCCTGGCACCGCGTCGCACCAAACACGATCCCCACTGCGGCCAAGGCCGGCGGCAATTATC
TTTCCTCCCTGCTGGTGGGCAGCGAAGCGCGTCGCCACGGCTATCAGGAAGGCATTGCGCTCGACGTGCACGGTTACATT
TCCGAAGGGGCGGGCGAAAACCTGTTTGAAGTGAAAGACGGCGTGCTCTATACCCCGCCATTCACCTCTTCGGCGCTGCC
GGGCATTACCCGCGACGCGATCATCAAGCTGGCGAAAGACATGGGCTTCGAGGTGCGCGAGCAGGTGCTGTCGCGCGAAT
CGCTGTACCTGGCCGACGAAGTGTTCATGTCCGGCACCGCGGCGGAGATCACGCCGGTGCGCAGCGTGGACGGCATTCAG
GTCGGCATCGGCAAATGCGGCCCGGTGACCAAACAGATCCAACAGGCGTTCTTCGGCCTGTTCAGCGGCAAGACCGAAGA
CAAATACGGTTGGCTGGATCCGGTCAATCCGTAACGACAAGGTTCGCCGCGCAGCGTGGCGGACGACAAGACAGACAAGA
TAAGAATATCCAGGCGGTTCGTTCGCCGCCTGTCATAAATACATTTGGAGTGAAAAGAGCATGCCTAAGTACCGTTCCGC
CACCACCACCCACGGCCGCAATATGGCGGGTGCCCGCGCATTGTGGCGCGCGACCGGGATGACCGACGCCGATTTCGGCA
AGCCAATCATCGCCGTGGTCAACTCCTTTACCCAGTTCGTGCCTGGCCATGTGCATCTGCGCGATCTGGGCAAACTGGTC
GCCGAACAGATCGAAGCCTCCGGCGGCGTGGCCAAAGAGTTCAACACCATTGCGGTGGATGACGGCATTGCCATGGGCCA
CGGCGGCATGCTCTATTCCCTGCCGTCGCGCGAACTGATCGCCGACTCGGTCGAATACATGGTGAACGCCCACTGCGCCG
ATGCGATGGTGTGCATCTCCAACTGTGACAAGATCACCCCGGGCATGCTGATGGCGGCGTTGCGCCTGAATATTCCGGTG
ATCTTCGTCTCCGGCGGTCCGATGGAAGCCGGCAAGACCAAACTCTCCAACCAGATCATCAAGCTGGATCTGGTGGACGC
GATGATCCAGGGCGCGAACCCGAACGTCAGCGACGCCGACAGCGAGCAGATCGAGCGTTCCGCCTGCCCGACCTGCGGCT
CTTGCTCCGGCATGTTCACCGCCAACTCAATGAACTGCCTGACCGAAGCGCTGGGCCTGTCGCAGCCGGGCAACGGTTCG
CTGCTGGCCACCCACGCCGATCGCAAGGAACTGTTCCTCAACGCCGGCAAGCGCATCGTCGAGCTGACCAAACGCTATTA
CGAGCAGGACGACGAGAGCGCGCTGCCGCGCAATATCGCCAACAAGGCGGCATTTGAAAACGCCATGACGCTGGACATCG
CCATGGGCGGCTCGACCAACACCGTGCTGCACCTGCTGGCTTCGGCGCAGGAAGGCGAGGTGGACTTCACCATGGAGGAC
ATCGATCGCCTGTCGCGCAAAGTGCCGCACCTGTGCAAGGTGGCACCGAGCACGCAGAAATATCACATGGAAGACGTGCA
CCGCGCCGGCGGCGTGATCGGCATCCTCGGCGAGCTGGATCGCGCCGGCTTGCTGAACCGCGAGGTGAACAACGTATTGG
GGCTGACCCTGCCGCAGACGCTGGAAGCCTACGACGTGATGCTGACCCGCGACGAAAGCGTCAAGAAAATGTACTCCGCC
GGGCCGGCCGGTATCCGCACCACGCAGGCATTCTCTCAGGATTGCCGTTGGGATTCGCTGGACACCGACCGCAAGGAAGG
CTGCATCCGCACCCGTGAGCACGCCTACAGTCAGGACGGCGGGTTGGCGGTGCTGTACGGCAACCTGGCGGAAAACGGCT
GCATCGTCAAAACCGCCGGCGTCGACAAGGAAATCCTCACCTTCCGCGGCCCGGCCAAAGTGTATGAAAGCCAGGACGAC
GCGGTAGAAGCGATCCTCGGCGGTAAAGTGGTAGCGGGCGACGTAGTGGTGATTCGCTACGAAGGGCCGAAAGGCGGGCC
GGGCATGCAGGAAATGCTTTACCCAACCACCTACCTGAAATCGATGGGACTGGGCAAGGCGTGCGCGCTGATCACCGACG
GGCGTTTCTCCGGCGGCACCTCCGGGTTGTCCATCGGCCACGCTTCGCCGGAAGCGGCCAGCGGCGGCCTGATCGCCCTG
GTGCAGGACGGCGACATGATCGCGATCGACATTCCTCATCGCGGCATCCAGCTGGATGTCAGCGAGCAGGAGTTGGCGGC
GCGGCATGAGGCGGAACTGGCGCGCGGCGACGCGGCCTGGACGCCGAAAAATCGTGAACGTCAGGTGTCCTTCGCGCTGC
GCGCCTACGCCTCGTTGGCCACCAGCGCCGACAAAGGCGCGGTGCGCGACAAGAGCAAACTGGGGGGATAAGCAGCATGG
CGGTCTCTCAACCCCTACCCAGCGCCCCCTGCGGCGCGGAATATCTGCGAGCGGTACTGCGCTCGCCGGTCTACGAGGTG
GCGCAGGTCACCCCGTTGCAGGCCATGAGCAAAATCTCTTCGCGCCTCGGCAACACCATTTTGGTGAAGCGCGAAGATCG
CCAACCGGTGCACAGCTTCAAGCTGCGCGGGGCCTATGCGATGATCGCCGGGCTGGACGAAGAGCAGAAGGCGCGCGGCG
TCGTGACGGCTTCGGCCGGCAACCACGCGCAGGGCGTCGCCTTCTCCGGTAAACGGCTGGGCATCAAAACGCTGATCGTG
ATGCCGGTGTCCACCGCGGACATCAAGGTGGATGCGGTGCGCGGTTTCGGCGGCGAAGTGTTGCTGCACGGCGCCAATTT
CGACGAGGCCAAGGCGAAGGCGATTGAACTTTCCCAACAGCAGGGCATGACCTTCGTGCCGCCGTTCGATCACCCGACGG
TGATCGCCGGGCAGGGCACGCTGGCGATGGAGCTGCTGCAGCAAGACGCGCATCTGGATCGGGTTTTCGTGCCGGTCGGC
GGCGGCGGCCTGGCCGCCGGGGTGGCGGTGCTGATCAAACAGCTGATGCCGCAGATCAAAGTGATCGGCGTCGAAGCGGA
AGACTCCGCCTGTCTGCGCGCGGCGCTGGATGCCGGCCATCCGGTGGATCTGGCACGCGTCGGGCTGTTCGCCGAAGGCG
TGGCGGTGAAGCGCATCGGCGACGAAACCTTCCGCCTGTGCCGTGAGTATCTGGACGACGTGATCACCGTGGACAGCGAC
GCCATCTGCGCGGCGGTCAAAGATCTGTTCGAGGACGTGCGCGCCATTGCCGAGCCTTCCGGCGCGCTGGCTTTGGCGGG
GCTGAAAAAGTACGTCCAGCAGCACAACATTCAGGGGGAGCGTCTCGCGCACGTGCTGTCCGGCGCCAATCTCAACTTCC
ACGGGCTGCGCTACGTTTCCGAGCGTTGTGAACTGGGCGAACAGCGCGAAGCGCTGCTGGCGGTGACCATTCCGGAACAG
CAGGGCAGCTTCCTCAAGTTCTGCCAACTGCTGGGCGGGCGATCGGTGACCGAATTCAACTACCGCTACGCCGATGCCGA
CAACGCCTGCATTTTTGTCGGCGTGCGGCTGACGCGCGGCCACGCCGAACGGCGGGAGATCATCGACGAACTCAACGCCG
GCGGTTATCAGGTGGTGGATCTGTCGGACGATGAGATGGCCAAGCTGCACGTGCGCTACATGGTGGGCGGGCGTCCGTCG
AAGCCGCTGCGCGAACGGCTGTACAGCTTTGAGTTTCCGGAGTCGCCGGGCGCGCTGCTGAAGTTCCTGCAAACGCTGGG
CACGCACTGGAACATCTCGTTGTTCCACTATCGCAGCCACGGCACCGACTTCGGCCGGGTGCTGGCGGCCTTTGAACTGG
CGCAAAGCGAGCCGGAATTCGAGCGGCACCTGCAGGCGCTGGGCTACGATTGCCACGACGAAACCGACAACCCGGCGTTC
CGCTTCTTTTTGCAGGGGTGAGCCGGATTGATAAGCAACCGTGACGCGTTAGTCAGTTTATAGGTTGCATGGTTGTGATT
TTGTCGTGCATTTTTATACTGCCAAGACTTCTGACGTATAGGGATGCACGACAATGAAAACCGCTTTTTCTACGCCGTTC
GGTTCTCCCGAAGACGATTTGACCAACGCCGAATTTGCCCGCTTGTTGGGCAATGCCGGGGTACAAGAGTTCTATCGCGA
TATTAATCTGCAAGCCTTGCAGGACTCGCTGGACTGCAGCCTCGCTTTTCATGGCGTGGGAATTATTTTTTCCGACGGGC
AAAACTCATTTTTAGTCCGCCCGACGCAGCACACCGGTTATTCGAACGCTTCGCAGGTCACCCACGTGGTCATCAGCAAA
ACGGTGGCTCATACCTCGCGCGTTGCCGCGACCAATACGCTGTCGGAAGCGTTGAGCAAACCCAGCGTCAGCAAAGAGTT
GGCCTCGGCCGCGCTGTCGTGCGGAACGCTGCTGGTATCGGTATTTTTACTGGCGTCGGGCAGCGTCGCCGTGCCGTTTA
CCGGCGGCACCAGCTCGGCGGTGGCTTATCTGGGCTATGCCGGCATGGCCGCCAGCGCGCTGCAGTGCGGCAATGGGCTA
TACCGCGTCAACAAGCTTTATGACGGAAAAGGCGATGAATTGGCTCAGCTCGACTCTGAGCAGTGGTATATCGCCACCAG
CACCGTACTCGATGTGATCTCGCTGGCCAGCGCGGGGGCCGCCCTGAAGGAAGCGACGATGACCTACCGCGCCATGCGCC
GCATTTCGGCGCGCAAGGCGACGGAATGGCTGAAAAGCATGCCCCGCAGCGAAAGGAAGCGGCTGACCGAAAACATCATT
CGGGCGGAAAACCCGGGGATTTCCAATAACGTCTTGAAAGAGATGGTGAAGAACGGCTTATACCCGAAGCGCTATCCGAC
GGAAGCGATCCAAAACGGGCTGCGTCAGCAACTGCATTCGGCGCTCAATAACTCATTGACGTTCGTGGGCAGCGGCATCA
GCGGCACCCTGTCTGCGCCGGTGAATGTGAAAACCACCGGGCAGTATTTTGTGGGCATTATGCAGAAATTGCCGCAGATG
GTGAGGTAATGGCGGATTGGATGATTAAACGCCTGATCGTGCAGGGCCGGGAGATGGAAAGCCAAATCGCGGCGCGCGAT
CGTGCGCTTTTCGCCGGCGTGGATGCGCAGCTTGAGCAGCATTTCCTGACGCCGGGCCAGCGGCTGTCACCGCCGGGCGT
CGGCAATGTCATGTTGCTGATGGTATGCCTGACGCTGGGGCTGGCGGGGGTGATGGGCCTGGCCACGGACGTGGCCGCCG
CCTGGAGCGGCAAGACTTCTGCCGCCGTTCTAATGGGCAGCGGCGCGATCGTGGCGGTGTGGATGACGCTGATCCTGTTC
CAACTGGTGCAGGGTAAAAACAGCGGGGTGGTATTGCTGCAATATTACCTTGGCATGCTCGGTCTGTGTTGCCTCGGCGC
CGCGGCGGCGTGGGCGGCGGGCATGACCGGCATCGCCACCGGCGCCCTGCTGCTGGGGGGCGCGGTTGGCGGGGCGCTGT
TCAGCAACCGGGCGGCGTTCTACCTGTATGTCGCTTATTTCCGCACGCGTCGGCGCGTGTTTATCAAACGCCGTTGGCAG
AGGGAAGATCTGCGCAACACCCGATAAACCGTCAGAACGGAAAAACTTATGACGCAACCTTTCTCCGGCTTTAGCCAGCA
GGGCCTGAATTTCCTGCAGCAGGTGCGGATCGAGAACGATAAGGCGTGGTTCGACGGCAACCGCGACATCTACGATCGCG
AGCTGCTGGCGCCGTTTCGCGCGCTGGTGGAGCAGTTGGCTCCCGGCATGCTGGCGATCGATCCGCAGTTCGAGACTCGC
CCGGCGATCGGCAAAACGCTGTCGCGCATTCATCGCGATACGCGGTTTTCTCACGACAAGTCGCGCTACCGCAGCCGCAT
GTGGCTGACGTTCAAGCGCCCGAGCAAAGACTGGAAAGATGCGCCGGTCTACTTTTTCGAACTGGGGCCGGACATGCTGC
GCTATGGGCTCGGCTACTACAGCGCCAACAAGCCGACCATGGATCTGTTCCGCCATACGCTGAAACAACGGCCGCAGCCT
TTCCTGGAGGTGGCCGCCTGCTGCCGGCCGCCGTTCGAGCTGGTGGGCGAAAGCTACAAGCGCCCGCTGGTGAAGGAGCA
GGCGGCGGAGATCGCCACCTGGTACAACCGCAAGTCGTTTGCGGTGATGGTGACGGACAGCGAAGTGGAAAAGCTGTTCA
ACGCCGATCTGGCGCCGCTGCTGGCCGGGGCGTTTTTGCAGCTTGAGCCGCTCTACCACTGGCTGATGCAGGTAGAGACG
ATGAAGCAGATCGATCCGGCAGACCTTTGAAACCCCGCGTCAGCGGGGATGCAGCAACCGCCAAAAGGCGTCGATCAACG
GATCGCTGAGGCGCTTTTTCTGAACGCAGACCCCCAGTTCGAAGGGTTCGACCATCGAGATGTTATCCAGCTGCGAGATG
CGGTTGCGTACCGGCTCCGGGCTGTTGTCCACCACCACGCTTGGGATCAGCGCGATGCCGCAGCCCAGGGCCACCATCGA
CACGATGGCCTCGTGGCCGCCGACGGTAGCGTAAATCAGCGGATTGCTGATGCGGTGGCGGCGGAACCACAGTTCGATAC
GTTTTCGCGAAGGGCCGTGCTCCGGCAAGATGAACGGGATCTCGGCCCAGTCGGGCTTGTCGGCGAACGCCTGGCTGCGC
ACCGCGCAGGGCAGCGCCGGCGCGATCAGCACCAGCGGAATTTCGCCGATTTTGGTGAACGCCACGCTGGCGGGCAGCGT
TTCCGGCCGGCCGGCGATGCCGAGATCGGCCTCGTTGGATTGCACCTTGTCGACCGCGTCGGCGGCATCGCCGGTGGTCA
GCTTGATCTCTACCAGCGGGTGCTGCGCACGGAAGCGATCGAGGATCGGCGGCAGGTGGCTGTACGCCGCGGTCACCGAG
CAGAACAGCCGCAGTTCGCCGCTCAGCGAAGGGCCGTGCTGGCCGAGCGAGTGTTTCAGCTGCTGATACTGCAGCAACGT
CTGTTGGGCGAATTCTTTCAGCTGTTCGCCGGCGTCGGTGAGCTGCACGGTGCGGTTATCGCGCAGGAACAGCGGCTGCC
CGAGGATCTCTTCCAGCCGCTGGATCTGGCGGGAGAGCGTCGACGGGCTGACGTGCATCGCCTTGGCGGTGCGCCCGAAG
TGATGGCTTTCGGCCAGATGCAGGAACAGCTTTAAATCACGTAAATCCATATCGATACGCTCGCAGTGAGAGTGTTGCAA
AAATTGCAATGTCACGTTCTCAATATATCAATTTAAGCAACGCGTTTCCTGTTATACATTGAGTTTAACGAATCTCCGCA
CAGACAGGGCGGGGAATGAAAATAACAATGCAAGACAACATCAAACCGGAGTACCACCATGGCTAACTATTTCAACACAT
TGAACCTGCGTCAGCAGTTGGCGCAATTGGGTAAATGCCGCTTTATGGCGCGCGACGAATTTGCTGACGAAGCCGGCTAC
CTGAAAGGTAAAAAAGTGGTGATTGTCGGCTGTGGCGCCCAGGGGCTGAACCAGGGGCTGAACATGCGCGATTCCGGTCT
GGATGTCGCCTATGCCCTGCGCAAAGAAGCGATTGACGAGAAGCGCGCTTCCTGGCGCAAGGCGACCGAAAACGGCTTTA
AGGTCGGCACCTACGAAGATTTGATCCCGCAGGCGGATCTGGTGGTTAACCTGACCCCGGACAAGCAGCACTCTTCCGTG
GTGCGTGCGGTGCAGCCGCTGATGAAAGACGGCGCGGCGCTGGGTTACTCCCACGGCTTCAACATCGTTGAAGTGGGCGA
GCAGGTGCGCAAAGACCTCACCGTGGTGATGGTCGCGCCGAAGTGCCCGGGCACCGAAGTGCGCGAAGAGTACAAGCGCG
GCTTCGGCGTGCCGACCCTGATTGCGGTTCACCCGGAAAACGATCCGAAAGGCGAAGGCATGGCGATCGCCAAGGCCTGG
GCGGCGGCGACCGGCGGCCACCGTGCCGGCGTGCTGGAATCCTCCTTCGTCGCTGAAGTGAAATCTGACCTGATGGGCGA
GCAGACCATTCTGTGCGGCATGCTGCAGGCGGGTTCTCTGCTGTGCTTCGACAAGCTGGTTGCTGAAGGCGCCGATCCGG
CTTACGCCGAGAAACTGATTCAGTTCGGCTGGGAAACCATCACCGAAGCGCTGAAGCAGGGCGGCATCACGCTGATGATG
GATCGCCTGTCCAACCCGGCCAAGCTGCGCGCCTATGCGCTGTCCGAACAGCTGAAAACCATCATGGCGCCGCTGTTCCA
GAAGCACATGGACGACATCATCTCCGGCGCTTTCTCCAGCGGCATGATGGCCGACTGGGCGGAAGACGACGTGAAACTGC
TGACCTGGCGCGAAGAGACCGGCAAAACTGCGTTCGAGAATGCGCCGCAGTTTGAAGGCAAAATCAGCGAGCAAGAGTAC
TTCGATCACGGCGTGCTGATGGTGGCGATGGTGAAAGCGGGCGTTGAGCTGGCGTTCGAAACCATGGTCGATGCCGGCAT
CATCGAAGAATCGGCTTACTACGAGTCGCTGCACGAGCTGCCGTTGATCGCCAACACCATTGCGCGTAAGCGTCTGTATG
AAATGAACGTGGTCATCTCCGATACCGCGGAGTACGGCAACTACCTGTTCGCCAACGCGGCGGTGCCGTTGCTGAAGGAC
TTCATGACCACCCTGCAGGCGGGCGATTTGGGCAAAGCCGTGGCGGGTACGGCGGTGGACAACGCGCAGCTGCGCGACGT
GAACGAAGCGGTGCGCAGCCATCCAATCGAAACCGTCGGCCGCAAACTGCGCGGCTACATGACCGACATGAAACGTATCG
CCGTTGCGGGCTGATTTTCCGCAAGATAAAAAACAAAAAGCCGGCTGCAATGCCGGCTTTTTTATGCCTGAGGCGGCGCG
ATCAGTTGCCGTTCAAGGCCGCGCCGGATCGCGTGTTTGGCGTTGGCGACCCCCAGCTTCCGCACCGCATTGCCGATGTG
AAACTTCACCGTGCCGGTTTTGATCCCCAGGATCAGCGCGATCTCATTATAGGTTTTGCCCTGGCTGGCCCAATAGAGAA
TTTCCCCTTCGCGCGGCGAGAGCCGATCCTTTCGGCTCGCCTCGGCGCTGGCCAACGCAAGCGCGTGCTGGTGGGTATCG
ACCAAGACCATCTGCAGGCTGGCCTTTTCTTCCTCCATTAGCTGCCGCAGTTCGGCGTCATCGGCCGCCGTCGCGCTGAT
CGACAAGATCGCCAGATTGTTGTCGTGATCGTGCAAAACAAAGCTGCAACCGTGCACGATGTCGTACTCCCGCGCCTGGC
TGAAGATCTTCCGGTAATGCCGATCCTCGGTGGTGAGGGCGGTGTCGTGCCACATAAAGGGCGCACAGCGGTTATGGGCG
GCGCGCACGACGGGATCGATGCGCTGATAGCGATTGGCACTGTAGATGTCCAGCCATTCTTGCGGATAGCTCGATACCAG
CAGATGGCGGTCGGGATGGTGTTTATTGAAGGTCAAGTAAGCGTATTTGAATTTGCTGAAGGCCTGTAGCCGGCCATCAA
GATGCAGTCTTGCGGCGACGGCGTTGGCGAATGTGACGGCCATCGGTAACCTCCCTGTCGTTCGGCGGCTCAGCCCGACC
TGCACCAAAGTCCAGCTAGTCAGTGCGGCGGATTGAAATTTATACTCGGCTAATAAATTCAAAAAGACGGCAATGCCAAG
ACCCGAGCTTAGCAGCTCTGGGCGGAAATAAGCCAACGCCAGGGAAATTCTTTCAATCATCCTCCGATCAATGCTTCTGG
GATCCATTGCGTGGGCGGCGGGGCGACTTCGCCGCCGCCTTATTGATTATGCGGGCATCGCCGCTGCGGGAATGATGGCG
CCGCGATGTTGGATCACCGTCGCAGCAAGCTGGTGGCCGCGCTGCGCCGCCTGCCGGGCGCCGCCGCCGTTCAGGCGCAC
CGCCAGGTAGCCGGCGCTGAAAGAGTCGCCCGCCGCAGTGGTATCCACCACGCGCTCCGGCGGCAGTGCGATCGCCGGCA
CCTCAAGCCGCTCCCCCTCCACATTGAACACCAGACAGGCATCCGCGCCGCGTTTGATAACGATCTCGCCGACGCCGAGC
GCCTGCGTGCGCGTCACTATCTGTTCAACCGGCTGCGCTCCCCACAGCAATTCTTCGTCATCCAGCGTCAAAAAGGCGAT
GTCGGTGCAGGCCAGCACCTCGCGGTAGGCCTGCTGCGTTTCCTCACGGCTTGGCCACAGACGCGGGCGGTAGTTGTTGT
CGAAGATCACCTGGCCGCCGTTGGCGCGACAGCGGCGCAGCAACGTCAGCAGCTTCGTGCGGTCGGCAGGCGCGAGGATC
GCCAGGCTAATGCCGCTGAGGTACAGGTAATCGAACTGCGCCAGCCGCGCGCACAGTGCGTCGACCTGCGGTCCAGCAAG
CCAATAGCGGGCGGCGGCGTCATTGCGCCAATAGTAGAAAGTGCGTTCGCCGGCGGCGTCGGTTTCGATCACGTACAGGC
CCGGCAGCTTGTTGTCGAACTGCTGAATCAACCCGGTCTCGATCTTCTCCTGCCGCCAGGCCTGCAGCATCTCGCCGCTG
AAGCTATCGGTGCCGAGCGCAGTGACGTAATGCACCTGCAACGTCTGTTTCGGCATTTGGCGGGCGAGGTAGACGGCGGT
GTTGAGGGTATCGCCGCCAAAGCCGCGCGTCAGCTGTGCGCCCTGCTGTGACAGCTCGATCATGCATTCGCCGATCACGG
CGAGGTTTCGGATAGTCATCGTCAATAAGCCCTGGCTAAAGAAGAAGCAACAGCCACCAGTCTCCACGCAAGGCGGTAAG
GGAGTCAATAAATTAAAACAGTGTTTTAATTTTTTATGATCGCGATCGGCCAACGCCGACAGGGTGAAGAGGAAAGCGTG
CGGCAATTCGTGCTTAAAGTTTTACGTGGCGTGGCCGATAAGTTGGGTAAAGAAACAGCGGCAGCGCTCTCACTTCCCCG
CCACGGCGATAGTACCGATGATAACCAATCTGATCTCGGGTCTGCTGGCGCCCTGTTTTGCCCTCTATGCCTGCGCCAAA
TCGCGGCGCTACTGGCGGCAATGCCGGCGCTTGTATACCTTCCAGCCGATTTATCGCACCAGCGGCGCGCTGTTGGCGGT
GGAACTGCTGACGGCGGTGCATCACCCGAATGAGCCGGACAAGCGGCAATCCCCGGAACAGTATTTTGCCTCGCTCGGCG
TCGCCCAGCGTTTGCGGGTGGTTCAGGAACAGCTGGCGCTGTTGCAGCGCTGGCAGGCGTTGTTCATCCGCCACGCGGTG
ATGGTATCGGTCAATATCGACGGCATCGCGCTGCAAGCATTGCAGCGTCATCGCGCGTTGCAACGGCAGATCGCCGAGAT
GCCCTATCTGCGCTTCGAGCTGGTGGAGCACGCCGCAACGGCATCAAACCGCCCGCTGCAGCAGATTGTCGGCGGCGAGC
GGCTGTGGCTGGACGATTTCGGCAGCGGGCTGGCCAACTTCTCCGCCGTCGGTGCCTGGCGGTATCAATACATCAAGGTG
GCGCGCGAATTGTTCACCTTGCTCAAACAATCGGAAGAGGGGGTGCAGCTGCTCGGCACCCTGATCAAGATGATGAACCA
GCACAGCGACGGGGTGATCGTCGAGGGGGTGGAAACCGAGCAGGAGTGGCGCCTGGTGCAGCGCTCCGGCGCGTTGGCCG
CACAGGGCTACTACCTTTCCCGTCCGGCGTGCTTTGAAACGCTGCACAGCGTGCCGACGCTGTTCGCCGCGCCCGGCGCG
TCGGCGTGAACTCCGGCCTATCCTCAGCTAGGCTTAAACGGGGCTGCTAATTCCTTTTCCTTTTATTCGGCAGCCTGGCT
TATGCGCTGAGGGAGCCGCTATGACAAGAACAGGAAAGGTTTTCAGCTGGCTGGGCGGCATTGTGCTGCTGGCGATCGCC
GCACTGGCGATCTTCATCGCTACCTTCGACTGGAATCGACTCAAGCCCACCATCAACGACAAAGTGTCGGCCGAACTGCG
GCGGCCGTTCGCCATCCGCGGCGATCTGGGCGTCGACTGGTCACGTAATCCGGATGAGGGCGGCTGGCGCGCCTGGGTGC
CCTGGCCGCATATTCATGCCGAAGACGTGTGGCTGGGTAATCCGAAAAACATGCCCGGCGACAGCATGGTGACGCTGCAG
CGCATCGACGCCAGCATCGCACCGCTGGCGCTGCTGGGTAAAGAGCTGCTGATCCCGCGCATCTGGCTGAAGCGGCCGAA
TGCGTCGTTGCAACGCCTGGCCAACGGCGACAACAACTGGACGTTTGACCTGGCCGGCGGCCAGGATCCCAAGCAGCCGC
CTTCCGACTGGTCGTTCACCGTTCACGATATCGTGTTCGACAAGGGACAGATTGCCTTTAAAGACGCCACGCTAAAGGCG
GATTTCCGCGCCGTTATCGATCCGCTCGGCAAACCGCTGCCGTTCAGTGAAGTGACCGGCAAACAGAGCGGCGGCAAGAG
CGCTACACCCGATTATGTTTTCGGCTGGCAGGTGAAAGGCAAATATAACGGCGAACCGCTGAGCGGCAGCGGCAAGATCG
GCGGCATGCTGTCGCTGCAGAGCGCCGATTTGCCGTTCCCGCTGCAGGCCGATGTGCGCTCCGGCAGCACCCGGGTGGCG
GTGGCGGGCACCTTGTCCGATCCGCTGAATCTCGGCGGCCTGGACGTGCAGCTGAAATTTTCCGGCGACAGCCTGGGCAA
CCTCTATGGCCTGACCGGCGTGCTGTTGCCGAACACGCCGCCGTATGCGACCGATGGCCATCTGATGGCTCGTCTGCATC
AGCCGGGCGGCGCCGTGTTCGAGTATCAGAAATTTGACGGCAAAATCGGCGACAGCGACATTCACGGCAGCTTGAAGTAC
GTCGCCGGTAAACCGCGGCCCACGCTGAGCGGCGCGGTGAGCTCCCGGCAGCTGAGGTTGGCGGATCTGGCGCCGCTGAT
CGGCGCGGACTCCAACGCCGCCAAAGCCGGGCGCGGCGAGAAGAGCCGCCAGCCGGCAGATAAGGTGCTGCCGGTCGAAC
AGTTCGATACGCAAAGCTGGCGCAAGATGGATGCGGACGTGAAGTTTGCCGCCGCGCGCATTGAACGCGGCAGCGATTTG
CCGCTGAGCGATCTGGCCACGCACCTGAAACTGAACAATGGCGAACTGCGCCTGGATCCGCTGCGCTTCGGCATGGCGGG
CGGCAGCCTGAGCGCCGTCGTGCGCCTCGATGGCGGCAAAAAGCCGATGCGCGGTCAGGTAGATATGCACGCGCGCAAAC
TCCAGCTCAAACAGCTGTTGCCGAACGTGGCGGCGATGAAGCGCAGCCTCGGGCAGATGAACGGCGACGCCAGACTGACG
GGCAGCGGCAATTCGGTGGCCGAACTGCTGGCGACCAGCAACGGCGACCTGCGCCTGTTGATCAATAACGGGGTGATCAG
CCGTAGCTTGATGGAGATCCTCGGTCTGAACGTCGGCAACTATCTGGTGGCGCAGCTGTTCGGTGACGACGTGGTGGGCA
TCAACTGCGCGGCGGCGGACGTCGGCATCCGCAGCGGCGTCGCCGCGCCGCGGCTGTTCGTGTTCGACACCGAAAACGCG
GTGATCAACATCACCGGCAACACCAACCTCGCCACCGAACGGCTGGATTTGTCCATCGATCCGGAAAGCAAGGGGATGCG
CGTGCTGACCCTGCGCTCGCCGCTGTACGTGAAAGGCACCTTCAAGCATCCGGACGCCGGGGTCAAAGCCGGGCCGCTGA
TCGCGCGCGGCGCGGCGGCGGTGGCGTTGGGGGCGGTGCTGACGCCGGCGGCGGCGCTGCTGGCGCTGGTCTCGCCCAGT
GAGGGCGGCGAGGAGAACCCGTGCGGGCAGATCCTGCGGGAGATGAAAGGCAAAAAATAATCAGGCGTGCGGCGGCGGCG
TGAGCAGCCGGCAGTCGTGATCCTGGATCTCTTCCGCCGAGGCCAGGGTAAACGGCAGCAGGCTGCGCTCGGTCGCCAGC
AGCAGGAAATCGCCGTCCGGCAGCGCGGTCATCGCCAGGCCGAAGCTGCCCATGCGCCCGTCGGCGCGCGGCAGGCCGGA
GGCCAACAGGCGGAAGGCGCCCTGTTGTTCCAGTTCGGCGGGGGTCACCCGCCGCCCCAGATAGTCATGCCCCAACAGGC
CGCCGGGCAGCGGTTGCCATTGCTCGATGAAATCGGGGCCAATCTGCGCCAGCCGCTGTTTTACCGCCGGCGACAGGCAG
GAGATATGAATGTGCAGCTGGTTTTGCGTGCGGCCATATTCCGAGTTGATCGCCAGTGAAATATCGCCGTCGTCGATGGG
TTTGCCATAACGCTCCGCCATCACGTGGCGCGCGCGCCAGGCCTGCGCGAAGAAATTCGGCGTGGCGGCGTCCAGCAGCG
CCGGGCTTTCGATACCGGTGATTTTGGCGCTGGGCATCAGCAGGTATTGCAACGGCCCGTTGCGATCTTTAAACACCACG
AAACCGGCCGGCACATCCACCTGCGCGCAGGGCGCCGGGTTGTCATGCGCTTGCTGATTGGGCAGACATTGCTGGCTGAC
GATGCGCCATAGCGCATCGGGATGGTCAGGCTTCAACCCGTAATAGAGCGCGATGGCGAGAGCCGCCAGCAGCGCCACGC
AGACAAATACCCCACGACGCAAAGACATCGGCCGATCCTGTTACCGAGAGAAACATTCAGCATAGCCCGGTTTTATGACA
GGAAACGAACAACGCGTGCGGCCCCCCGCAGTGAGGGGGCCGCAGAGGATCACAGCGACTGGTGGCGGGTTTCTTTCATC
AGCAGCAACGCCAGCAGCGTCAGCCCGGCCATCGCCGCCAGGTACATGCCGACGTAGAACAGCCCGTAGTGGGCCGCCAG
CCAGGTGGCGATATAGGGCGCCACGGACGCGCCGAGGATCGATGCGACGTTGTAGGAGAACGACGCGCCGGTATAGCGCA
CTTCGGTAGGGAACAACTCCGGCAGCAGCGCGCCCATCGGGCCAAAGGTCAGCCCCATGATGCTCAGGCCGCACAGCAGG
AAGCCCATCACCAGCGCCTGGTTGCCGGAACCCAGCAGGGTCGGGAACAGGAACGCGAAGCCGATCATCAGCAGGGTAAT
GGCGATCATGGTCTTGCGGCGGCCGAACGCGTCCGCCAGCAGACCGGCGATCGGCACCATCACGCCGAAACCAATCACCG
CCACCATCAGCATCCACAGGAAGCTGTTGCGGGAGTAACCGAGGCCCAACGGCTGCGGCGCGGTGCCGTAGGTCATCGAA
TACACCGTCATCAGATAAAACAGCGTGTAGGTCGCCAGCATGATGAAGGTGCCGAGGATGGTGGCTTTCAGATGCTTGCT
CAGCAGCGTGCCGAGCGGCACTTTCACCTGTTTGCCGGCCTTGGCCGCTTTGGCGAACACCGGCGTTTCATGCAGCGATA
CCCGCACATACAGGCCAATCAGCACCAGCGCCGCGGAGAGGATGAACGGCACGCGCCAGCCCCATTCCATAAATTGCTGG
TCGCTCAGCAGCCATGAGAGCAGCAGGAAGGTGCCGTTGGCGAAGAAGAAACCGATAGGCGCCCCCAACTGGGGGAAAGA
ACCGTACAGCGCGCGCTTTTTGGCCGGCGCGTTCTCCGTCGCCAGCAGGGCTGCGCCGCCCCATTCGCCACCCAGCCCCA
GGCCCTGGCCAAAGCGCGCCAGCGCCAGCAGGATAGGGGCGAAGATGCCGATGGTTTCATAGCTCGGCAGCAGGCCGATC
AGCACGGTGGAAATCCCCATGGTCAGCAGCGAGGCGACCAGCGTGACCTTGCGCCCGACGCGATCGCCGAAGTGGCCGAA
CAGCGCAGAGCCGATAGGGCGCGCGACAAAGGCGACGGCGAAGGTGGCCAGCGACTGCAGCGTCGCGGTGGTCGGGTCGC
CCTGCGGGAAGAAGATGTGTGGGAACACGATCACCGCGGCGGTGGCGTAGATGTAGAAGTCGAAAAACTCGATGGCGGTG
CCGACCAGCGAGGCGACGATGACTTTCCCGCGGGAATTCACCGGTGTAGACGCGTCGTCGGCGTCGAGTGGGGGTGCGAT
GGTGGCTTGCATATCTATTTCTTATTGTTGGAGGGGGTAAAAATCCATCTTAGTGACAGCATTCCGCCTTTTCAACGCTG
TAACTTTGGGCAACGCCGCCGCTAACCGGTTAAAAAGACTAATGTTTTATCGGGCTTCTTTTCTGTAGCGTTAAACGTTG
AGAAATGGGTTTCATACAGAGGGAATGGCTGTAAAAACGGGAAAGAAAAGTGAATGGGTAGTTTGTTATGCTGGTTTTCC
GAATGTCATGCCGCATGATTTAGAGTGATTGACTGGGTTTTTGCTTATTAACCAGAGGAAAGTGCCGGCGTGTGCGATAA
CACCGGCACGATTGCATGGCTTCAGGGGGCCGGCGGCTCGCGTTCCGGCAAGGCTTTGTCGCCTTGGTAGTCGGCGGTAG
CGATCCAGGCGGCACAAAACAGCGTCAAACGGGCGAAGAAGTAGAAGAACGCCATCAGCCCGATCACCGAGCCGAAGGCC
GCGCCGGAAGGCGACTTCGCCACCTGCGGCAGCGTCATCGTCATCACGAACTTGATCACCTCAAAGCCGATAGCCGCGAG
CAAGGTACCGCGCAGCAGCGCTTTTTTCTTCGGTTTGTGGCGCGGCAGCATCCAGAAAATCCACAGGAACAGCAGATAGT
TGGCGAAAATCGAGATCGACAGCGCGATCAGCGTCAGCGCCGGCCGCAGCCATTCGATGCCATCCAGCCCCAACGCGTTG
ACGATCGCCGCCTGCGCCGACCCGGCGACCGAGGTCAGCGACAGCGTAATAATGAGCGCGACCACCAGGCCGGTCAGCGA
GATGAAGTCGCGGGTGTACTTGAAATAGATTTTCTCCTGATCCTGCGGATTGCGCTCCCAGACATCGCGTGACTGCGCGC
GGATCGCCTCGCGCAGGTTGCCCATCCAACTGATGCCGGAATAGAGCGCCAGCGCCAGACCGGTCAATCCCACGGTGGTG
CGCTGCTGAATGGCGGTGTTGACGGTATTCTTCAGCGTGCTGGCCAACGTCGGATCGCTGATGCTGCCGACGATCCGGTT
GATCAAGCGGGCCAGCAGATCCGGGTTGGAAGCCAGCACGAAACCGGCGGCGGCGAACGACACCATCAGGATCGGGATCA
GCGAGAGGAATGAAAAGTAGGTGATGGCGGCGCCAAACTGGCTGCCCAGCCGATCGTTAAAGCGTTCGGCGGCGCGCAGC
AGGTGCGCCACGCTCGGCCAGGCTTTGATGCGTTCAATCAGACGTGAAAAACCGCTGATGCGGCGGTCGAGCGTCTCATG
GCCGGTCTTGATGGCGATAAGCGGCTTCGGCGGCGTGTCTTGTGTGGGCTGGCGGCGTTCCTGGTCTGGTCCTGTAGGCA
TTACTTCACGATTTCCTTAACGTTAAACGGCATGTATCAGCGTTGATTATAGCCAAAGCCCTGCGGCGTTTTGAGCGCCG
GGGCGGCAAACGGTCAATTTGCGAGCTTAACGCGTTAGCGCCCGGCATGAAATGCCGGGGATGGCGCGATAGGTAAAATT
CCTATGAAAACCCCGTGGCGCCTCGGTTTTTTTCACTTCTCTACCTCCAATTTTTATCTGTTTCGTCGGCGAGAAAGCGT
TTACTCATGATGTGGCGTCGCGCTTTGCCGCTCGCCGCTCCGCTGCAGCCGTAGGGGCTGGAACGGTCTCATCCGTCATC
AACAGAAAAACTGGAAGGTCTTATGAAATTGCTTAATCACCCCACCTGTCGTCCGTTTACCGAAGCGGGCAATCTGTCGC
AGATCTCCGCCTACTATGAAGAGGGGCGGCACATCATGTGGATGCTGCTGCGCGCCGCGCCGCGCCCCTGCTTCAACCAG
GCGTTGATTGAAGACATCATGACGCTGGCGCAGGCGGCGAAGGAGTCTTCGCTGCGGTTCGACTTCTGGGTCACCGGCTC
GCTGGTGCCGAACATGTTCAACGTCGGCGGCGATCTGCAGTTCTTCGCCGAAGCGATCAAAAACCGCAAGCGCGAGGCGA
TGATGGCCTACGCGCGCGCCTGCATCGACTGCGTGCATGCGGCGGCACGCGGTTTCGACACCGGCGCGATCAGCATTGCG
ATGGTTGAAGGCAGTGCGCTGGGCGGCGGTTTTGAAGCGGCGCTGGCGCACCATTTCGTATTGGCGCAAAACAATGCGCG
CATGGGGTTCCCGGAGATTGCGTTCAACCTGTTTCCCGGTATGGGCGGTTACTCGCTGGTGGCGCGCAAGGCGGGCATGC
GCTTGGCCGAGGAGCTGATTTGGGGCGGCGAGTCGCACACCGCAGAGTGGTTCGAGAGCCGCGGGCTGGTAGACCAGCTG
TTCCAGCCCGGCGACGCCTACCTGGCGACGCGCACCTTCATCGATACCATCCGGCCGAAGCTCAACGGCATGCGCGCCAT
GCTGCGGGCGCGTCAGCGCGTGTTGCAGCTGACGCGTTCCGAGCTGATGGACATTACCGAAGATTGGGTGCACTCGGCCT
TTACCATTGAGGAAAAAGACCGTGCCTACATCGAGCGGCTGGTGATGTTACAGGATCGCCATACCCTGAACCTGCGTCGT
GCCGGCTAACGTTAACGCGCCCGCCTCATGCGGAGGGTGAGCGCGGGCGATAGGACTGCAGCCAATGCTCCAGCTGTTCC
GGGAGCATTGGCCGCGCGAACAGAAAGCCCTGTTTTTCGTCCACGCCGACCTCGTCGAGGAAGTGGTTTTCGCTCTCGGT
CTCCACCCCTTCGGCGATCACGCGGAAGGCCAACGCCTCCGCCGCCGCGACGATCGCGCGTACCAGCGATTGCGATACCG
GATTGAAATTCACCCCGCGCACGAAGCTTTTATCCAGCTTGATGGCGTCCAGAGGAATGCGTGCCAGCTGCGCCAGCGAC
GAATAGCCGGTGCCAAAGTCGTCGAGATGCACCTGCGCGCCCAGTTCGCGCAGCCGGGTGATCAGCGCGCGCGCGCGGTT
CTCGTCTTCAATCAGGCTGCTTTCGGTCAACTCGAAGTCCAGCAGACAGGGGGCCATGCGGTGACGGTGCAGCACCCCGA
GCAGGTCGTTGACGATGCCGTCGTCGGCCAGCTGACGGGCAGAGAGGTTGACCGCCACCCGCAGATTCAATCCCTGCTCT
TGCCATTGCGCCGCCTGCCCGGCGGCGGTTTGCAGCACCCATTGGCCCAACGGGCCGATCAGGCCGGACTCCTCGGCATA
GGAGATGAACTGCAGCGGCGGGATCAGGCCGCGCTCCGGCGAATCCCAGCGCACCAGCGCTTCCACGCTGTGCACTTCGC
CGCTGTGCGCGTCGATTTTAGGCTGGTAATACAGCACCAGCTGATTTTGTTCCAACCCTTTGCGCAGATTGGTGTCCAGC
CACATGTATTCGGCGACGCGTTTGTTCATCTCCGGCGAGAAGACGGTATAGGTGCGTTTTCCGTGCTCCTTGGCGACGTA
CATGGCGGTATCGGCGCTGCGGATCAGGCTGTCGAGATCGTTACCGTGCTCCGGGCACAGCGCGATGCCGATCGAACAGC
CGGTATACACCTCAATCAGACCGATGCGAAAAGGGGTCTTCAGCCTGTCGATAATGCGCTGCGCCAGCGTTTGCAGGCGC
TCGCGATCGCTTTGCGGCGCCAGCACCAAGAATTCGTCGCCGCCGAGGCGGGCGAGCACTTGATCCGGGCTCAGGCAGCC
GAGGATCGCCAGCGCGACCTCGACCAGCAGCCGATCGCCGAACATATGGCCGTAGGCGTCGTTGACCTTTTTGAAGTTGT
CGAGATCGAGGTACACCAGGCCGAAACTCTCTTCGCCGCGCGTGGCGATGGCGTGATTGATCTTGTCCTGGATGGCGTTG
CGGTTCGGCAGGCCGGTGATGAGATCGGTGTTGGCCAGCACCCGTAGCCGCTCTTGCGCGCGGCGTTCTTCGGTGATGTC
GGTACCGGAACAGATCAGAAAGACTTCGTTTTTGCCGCTGCCGCTGTGCACGAATTTGTTGCGGAACAGGAACAGCCGTT
CGCCCTTGACCGTCTTCACCCAGCGTTCCACCTCATAGGACGAACCGTTGCGGAAGAAGCCGGCGATGTTGCGCCGCGAA
GCGGCGGCTTCTTCCGGGCTCATAAACAGCTGGAAAACGTTTTTGCCGATCACCTCGTGTTCGTGCAGTCCGGTGTACTC
CTCGCTCAGTCGGTTGAAGCGCTGGATGCGGCCGTGCTGATCGACGATCACGATCACCGAGTTGGCTTCGGACACCACCT
GCTCGGCGAAGGAGAGGCCGTGCACCAGGTCGCGCGCCACCGATTGGGTGTCGCTGAAGGCGGAAGCGGTGCCCGCCCAT
TCGAGGTTGTTGACGCGGCGCCCGACCAGATGCAGATGCAGCGGTTCACCGGCCAGCGTAATGGTCAGATCAAGGCTGGC
GGTCACGCCGGTCAGACGGCGGATTTTCGCCGCTTCCATGGCGCTGAGCGCCACCGCGATATGAGCTTTGCCCTTAACGG
CGGACAGCTCCAGGGCATTGCTGTCAAACGCCAGCCGCCAGTGGGGGCTTTGGGTGCCGAAGTGAGCGCTAAGAAGCTCA
GGGCCTTGGTCTGCGGGCATGACGATTCCTCAAAAGAGCACGGGCGGGCGGGCGGCACAGCTCCGGGCAGCCTGTTGGCC
CGAAAGCGATCGCCGTACGCATCTGTGCATCATATAACAGGTTTTCACAGGCGGGGCGGGTGATGGAAACTATTATATAA
GCAATGATTAGTTTTGCGGTGTAAACGTCGCCCGGCGCTGCTTGTCTTAAAGTGTAGGAGAACATCGGATCGTGTGATGC
TTACTGATTTCCCCTGCTATCGGAAAACGGTTGATGCAAGGTTGCCGTGCAGGTGAGTAAATTATAGCGATGAGGGGAAA
GCGGAAAAATAACTCCACCGGGGGGATTTTTGCCGAGAAATTAAAATTTCCATCAAATAAACGCCATCTTCATAGTTTTC
TCATAATTGGTGAATAAATCCGAGACGGGTTTTAAAAAGTTTACACACACTCGCATTACTTGAAATTTATCAGCCTATTA
TTATCTCCGACAACGAATGAGCCTGTTAACGTACAGCGCTCCTGATGAAGAAAATTTTTAAGGAAATGATTATGCGTAAA
TTGACGGCTTTATTTATTGCTTCCACGCTGGCTCTGGGTTCTGCTTCCGCGGCGTTCGCCGCCGATACGGCGACGGCTCC
GGCGGCGGATGCGGCGCCGATGAAAATGATGCATCACAAGGGTGAAGGCAAAGGCGGCCCGTTCGCCGGGCTGAACCTGA
CCGAGCAGCAGCGCCAGCAGATGCGCGATATCATGAAAGAGTCGCACCAGAAGCGCGGGCCGGGCATGAAAGAGGAGCGC
CAGGCGCTGCACAATCTGGTCGCTTCCGACAGCTTTGACGAAGCGAAGGCGAAGGCGCAAATTGACGCGATCGGTAAAGC
GCAATCCGAACGCATGCTGGCACGCGCCAAAGCGGAAAATAAAATGTATAACCTGCTGACGCCTGAGCAGAAAAAACAAT
ACAATGAGAATTATCAGAAACGCGAGCAAAAGATGATGGACCACATGAATAAAATGAAGGAGCAGATGCCCGCCGGTCAG
TAATATCCGCTCGCGGTAAATAATAAAGGGCCAGACTATTTGTCTGGCCCTTTTTCTATTTGGCGTTATCACCGGCAGGC
TTTGCCGTGGGTGATCATCATTCTCCGCCGACAATGTGCCGAAACTGTTCGGCAACGGCCTGCGCAAAGCGCGGGTCGTT
AATATGATAAGGCGTTTTTATCAACCGGCGTTTGCCGGTGGCGTGCACCGTTTCTTCCAGCGCTTGCGTAAAGGCGGCCA
GCGCCGCCGGATCCCAGAACGGTTGGCCGGGCGCATCCAAAGCCGATACGCCGCCCGCCGGGATAACGAAACGCACTTCG
CCCGCGCAGGCGTTGATTTTTTCGCCTATCCAACGCCCCATTAACGCATTCTCCCGCGCGCTGGTGCGCACCAGCGTCAC
TTGCGGGTTGTGATGGTGACGCAGACGGTTGGCATAGTGAGCCGGCACCGTATTCGGCGCGCCGAAGTTGATCATGTCTA
TCGCGCCGCAGGAGAGCACGCACGGGATGCCGGTACGCGCGATGGCACCGAAACGATCCGCATTGCAGGGCAGCATGCCG
CCAAACAGGTAATCGGCCACTTCGGTCGTGGTCAAATCGATGGCGCCGTACAGTTGGCGGTTATCGATCAGTTTTTCCAA
CGATCTGCCGCCGCTGCCGGTCGCATGAAACGTCAGACAATCCCATTGCGATCCCAGCTCGGCAACCAACGCCTGAACGC
AGGGCGTGGTGACGCCAAACGTCGTCAGGCCGATCGCGGGATTGTTGTCGTGATAGTCGACGGCGGCGAAGTGCACTGCG
CCGGCTATCTGGCGCGCCGCGTTGCCCAGCACCCGTCGCGAGATGCGATTCAGGCCGGCGAGATCGGTGACCGAATACAG
CATGTTGATATCGCTGGCGCCGACATAGGCGGAAACGTCTCCCGCCGCCATGCTCGAGACCATCACTTTCGGCAGGCCGA
TCGGCAGCTGCTGCATAGCCGGCGTGATGATGGCGGTGCCGCCGGAACCGCCCAGGCCAAGCAAGGCGGCGATATCGCGG
CGCGTCAGGATAAAACGTTCGAAAGCGGTCGCCATGGCGGCGATCGCCTGGCCGCGACTGGCGCAGAAGACCGCGTCGGC
GCCTGCCGGATGGTGGCGTGCGACGTCTTCTGGACCGATATCGGCCGGGGAGTCAAACGGCAAGCGACGAGTGGAAAGAT
CGACGGTTCGCGTGGGTAAATTCAGGGCAGCGATCAGCCGCCGTACATACTCCAGCTCTTGTCCTTTCGTATCTGCTGTG
GTAGCAATATAGACAAAATTTGAAGTGTCTTTCATGTATCTTCCTGGGGTGTTTCTAATTTTTATTTAAAAATCATTTTG
TTATATTTTTATAGGGTGCCCTGGTGTTGGCGTTTAAATTAAATTGATTAATGTATTTATATAATGAGACGGCAGTATCA
TTTTTGCAAGGGCAGCTCAGTGCAAAATGGGACTCCTGTCTCATTTTTGAGCTTTTCAACGTGGCCGGCGCTTTGCCGGC
AGCCAGTCGACAGAGGCGCACCCTCTGTTGCGCAAGCGTGTGCAGATGCATGAGGTTTATGTGCCGATAGATGCCTTTCC
CACCCCGTTTGATCCTTCACTGACTTCCACCCGGGCAAAAACTTACCGTTTGTTGCTGGCCAGCGCGATGACGCTGTATG
ACGAAGGGGCGTTTCCTTCGATCACCGAACTGGCGGCGCATGCGCAGGTATCGCGTGCGACGGCCTACCGCTATTTTCCG
ACCCAGAGTGCGCTGATTAGCGCCGTGGTGGCGGAAAGCCTGGGGCCTATTCTGGAATGGCGCCCGCAAGACGATGACGC
CCTGAAACGCATCCGGCAGTTGCTGACTTTCGCCTATCCTCAGATGGAGCGGCACGAGGGAGCATTGCGCGCGGCGCTGC
AACTCTCTTTGCAACAGTGGGCGCACGCGACGCCGGGCGAGAAATTCGTGCGCGGCAACCGCAAGCGTCTGTTGGCGCTG
GCGGTGGAACCGCTGCAGGGCAAACTGCCGCCGGACTCTCTGCAGAGAGTGATTCATGCTTTCTCGCTGATTTACGGCTC
GGAGGTGTTCCTGGTGCTGAAAGATATCTGGGGGCTGGAGCTTGAGAGCATTCAGGACGTCACGCAATGGATGGCCAAAG
CCATTCTGCGTCAGGCGGAAGAGGACGCGACGAACTGCAAAAAAACATCAGCAGGATAATCCAATTTTTGCCGATGACCG
AGTGAAAAACCAGCATAATTCACTGAGTGAATATTGGCAAAATTTATAATTAAAAGTGATAAAAGACGCCTGTTAAGCAC
TTTTCAGGCGGCCGCATCCTTTATGTCTCCCTAGGTTATATTTTTATTTATCAGCAAATTATAATTTATCCCTTCACGTG
TTATCGCCATTTTGATACCGGCAAACGTCATTGTCATTTCTTATCGGCACTGGCCTGATTCACCCCTGAAACATTCTCTC
CTCCCGTCGAGCTGCCGGATGACACATTAAGCGCACTTGAGATTGTTGTGCTTTATTTATTTGGTGTTACCAAACTGTTA
CACAAAAAATCTTATAAAACATTTGCAAACAACAACGGACGGTATCTGGGATGGAGAAGAAACTTAGAGGAGTCAAATCC
GCTCGGGCGGCCTTCGGCTGGCCTGAAATCGGAGTTCATCGCGCACAATGGAGCGCGATGCTGATCTGCCTGACGGCGAT
TGGCGGGGCGCAGGCCTCCAGCTATATAGAGAACGGCAAAGCGGGCGATCCGGCCAGCTGGCGCAGCAGTGAGTTCAATG
CGGAATGGGGGCTGGGGGCGATCCACGCCGACCAGGCCTACGCCGCCGGTTATACCGGAAAAGGCATCAAACTTGGCATT
TTCGATCAGCCAGTCTACGCCAAGCACCCGGAGTTCGCCGGTGAGAATAAGGTGATCAATCTGGTTACCGAAGGCATCCG
CGAATATACCGACCCCTATATTCCGGTGAAAAAAGGCGACGCTTTCCGCTATGACGGCACGCCGAGCGTGGATTCCGATG
GCACGCTCGGTTCGCACGGCACCCACGTGGGCGGCATCGCCGCCGGCAGCCGAGACGGCGGCGCCATGCACGGCGTGGCG
TTCAACGCGCAGATCATCAGCGCGGAAAACGGCGATCCCGGCCCGGAGGACGGCATCATCCTCGGCAACGACGGCGCGGT
GTACCAGGCCGGTTGGGATGCGCTGGTGGCCAGCGGCGCGCGCATCATCAACAACAGCTGGGGCATCGGCATCACCGAAA
AGTTTGATGAGGGCGGTTATGACCCGGCTTATCCGCATTTCACAGTAAACGATGCGCAAAAGCAGTTCGATCAGATCAAA
CAGATCCTCGGCACCAAGCCCGGCGGCGCCTATCAGGGCGCGATCGACGCGGCCCGCAGCGGCGTGGTCACCATCTTCGC
CGCCGGTAACGACGGCAATCTGAATAACCCCGATGCCATGGCCGGTCTGGCTTATTTTGTGCCGGACATTGCGCCGAACT
GGCTCTCGGTCGCCAGCCTGCAGGATCCGACCAATACCGGCGATTACAGCATCAGCACCTTCTCTTCTCGCTGCGGTTAC
ACCGCCAGCCTCTGCGTCTCGGCGCCGGGCACCCGGGTATACAGCTCGATAATCGAAGGCACCAGCGTGGAGAATCTGAC
GACCGGTTACGCCAAATACAGCGGCACTTCGATGGCGGCGCCGCACGTGGCCGGCAGCGTTGCCGTGCTGATGGAGCGTT
TCCCGTATCTGAATGGCGCGCAGGTGGCGGAAGTGCTGAAAACCACCGCCACCGACATGGGCGCGCCGGGCATCGACGCG
CTCTACGGCTGGGGGATGATCAACCTGGGCAAGGCCATCAACGGTCCGGGCATGTTGGTGACCGCCGAGGATATTCCCGA
AGAATTCCGCATTCCGGATCCGACGGGCGTGGCCTACGGCCCGACCCAGTTTGTAGTGGATCTGCCGGGCGTCGGCGCGG
TGCTGGACAAGGGCAAACCGACCGAGCGCGTCTGCAGCGATGTGTTGTGCGGCCTGGATTTCTGGAGCAACGACATCTCC
GGCCATGGCGGCCTGACCAAACAGGGCATCGGCACGTTGGTGCTGACCGGTAACAACACCTATTCCGGCCCGACGCTGGT
CAATCAGGGGCGGCTGGCGATCAACGGCTCGGTCACCTCGGCCGTCAGCGTGCAGAGCGGCGGCATCGTCGGCGGCAGCG
GCACGGTCGGTTCGCTGACCGCCCGCCGCGGCGGCACCGTGGCGCCGGGCAACTCGATCGGCACCCTGAACGTGGCCGGC
GACGTCAGCTTCGAGCCGGGTTCGCGCTATGCGGTGGAAGTGGGGCCGAACGGCCAGAGCGATCGGATCCAGAGCGGCGG
AGCGGCGACGATCGGCGGCGGCGAGGTGGCGGTCACGCTGGAGAACAGCAGCAACCTGCTGACGCAAAGCGAGGTGCGCA
GCCTGCTGGGCCAGCAGTACACCATCCTGAGCGCGCAGCAGGGGGTCAGCGGACAGTTTGACGCGGTGGCGCCGAACTAC
CTGTTCCTCGGCACCGGGCTGAGCTACCAGCCGACCGGGGTAACGCTGAGCGTCGGGCGTAACGGCACGAGCTTCGCCAG
CGTGGCGCAGACGCCGAACGAACGGGCGGTGGCGGCGGCGGCGGATGCGCTGGCGGCGGGCAACCCGGTGTACGAGAGCC
TGCTCAACAGCGGCACGGCGGGCGAGGCGCGGCAGGCGTTCCGTCAGCTGTCGGGGCAAATCCATGCGGACATCGCGTCG
GCGCTGGTGAACGACAGCCGCTACCTGCGTGAGGCGCTGAACGGGCGTCTGCGTCAGGCGGAAGGGCTGGCGAGCTCGTC
GGCCATCAAGGCGGACGAGGACGGCGCCTGGGTGCAGCTGCTGGGAGCGTGGGACCATGCGTCGGGCGACGCCAACGCCA
CCGGCTATCAGGCCTCGACCTACGGGGTGCTGGTGGGGCTGGACTCGGCGGCGGCGGCCGACTGGCGGCTGGGGGTGGCG
ACCGGCTACACCCGCACCTCGCTGCACGGCGGGTATGGGTCGAAGGCGGACAGCGACAACTACCACCTGGCGGCGTACGG
CGACAAGCAGTTCGGGGCGCTGGCGCTGCGGGGCGGGGCGGGCTACACCTGGCACCGCATCGACACCAAGCGGTCGGTGA
ACTACGGGATGCAGTCGGACCGCGACACGGCGAAGTACAGCGCGCGCACCGAGCAGCTGTTCGCGGAAGCGGGCTACAGC
GTGAAGGGCGAGTGGCTGAACCTGGAGCCGTTCGTCAACCTGGCGTACGTGAACTTTGAAAACAACGGCATCGCGGAAAG
CGGCGGCGCAGCGGCGCTGCGCGGCGACAAGCAGCACACCGACGCGACGGTGTCGACGCTGGGACTGCGCGCGGACACTG
AGTGGCAGGTGAGCCCGGGCACGACGGTGGCGCTGCGCAGCGAGCTGGGGTGGCAACACCAGTACGGCGGGCTGGAGCGT
GGCACCGGGCTGCGGTTCAACGGCGGCAACGCGCCGTTCGTGGTGGACAGCGTGCCGGTGTCGCGCGACGGGATGGTGCT
GAAGGCGGGTGCGGAAGTGGCGGTGAACGAGAACGCCTCGCTGTCGCTGGGCTACGGCGGGCTGCTGTCGCAGAACCATC
AGGACAACAGCGTCAACGCCGGCTTCACCTGGCGCTTCTAAGCAACATCGACTCAATCCTTGTACGGGAACCGCCTGCGG
GCGGTTCCTTTTTCACATCCTGCTAATGAGAACCCGGCGCACCTGGGGCGTCGGCCAATAACAAGCAAAAGGTAAGGAAA
TGACAACAACAATGGGTTTTGATAGCAAAGGAAACGCTCGCCGCTCGCCGTGGCGGCTGAACGCGCTGGTCTGCTGCATG
GCGCTGGCGGGGTATGCGCAGGCGGCGCCGCACGAGGTGAGCGGCCAAGCCGGCGATCCGGCCAGCTGGCGCAGCGCCGA
ATTCAACGCCAACTGGGGGCTGGGGGCGATCCACGCCGATGAGGCCTATGCCGCCGGCTACACCGGCAAAGGGCAGAAGG
TGGGCATTTTCGATACCCCGGTCAACCGCCATCCCGAGTTCGCCGGCGACGGCAAACTGATCAACGTGGTCACCGAAGGC
TATCGCGCCTATACCGATCCGCACCGGCCGGGGATTAACGCCGGCGATCGCTTTTACTTCGACGGCACCTTCCACTTCTA
CAGCGGTTCACAGGGCATGCTGAGCAATCACGGGGTGCACGTCGCGGGCATCAGCGCGGCGAACCGCGACGGCGTCGGCA
TGCACGGCGTGGCCTTCGATTCGCAGGTGATCAGCGTCGATAACGACAACGACGGCCCGGCCTACGGCGAATTCCTTGGC
CTGGACGGCGCCGTCACCAATGCCGGCTGGCAGGCGATGATCAAGAGCGGCGTGCGGGTGATCAACAACAGCTGGGGCGT
CAGTATTCCCGATTTCCTGTCCGACGGCGGCCGCGATCCCAACGCGCTGCACTTTGAGCTGAAGGATGCGCAGGAACAGT
TCGATCAGGTCAAACCGCTGCTCGGCAGTTTGGCCGGCGCAGGCTATCAGGGCGCCATCGACGCGGCGCGCAAAAATATT
CTGGTGCTGTTCGCCGCCGGTAACGACGGCAACTACAACCAGCCGGATGTGATCAGCGGCCTGGCCTATTTCGTGCCGGA
CATCGCGCCGAACTGGCTGTCGGTCGCCAGCGTGGCGCAGGATGCGACATCGACCAACAGCGTGCCTTACACCATCAGCA
GCTTCTCTTCCCGTTGCGGCTATACCGCCAGCTTCTGCGTCTCGTCGCCGGGCAGCAAAATCTACAGCACCGTGGCCAAC
GGTTCCGATCCGGCCAACCTGGTGTCGGACTACGGCAATAAAAACGGCACCTCGATGGCGACGCCGCACGTCACCGGCGC
GGTGGCGGTGTTGCTGCAGCGCTTCCCGTACATGAGCTCGGCGCAGATTGCCGACGTGCTGAAAACCACCGCCACCGACA
TGGGCGCGCCGGGCATCGACGCGCTCTACGGCTGGGGAATGATCAACCTGGGCAAAGCCATCAACGGCCCGGGCATGTTC
TATACCGTCGAAGATATTCCTGCGGAGTTCCGCATTCCGGATCCGACGGGCGTGGCTTACGGCCCGACCCAGTTTGTCGC
CAATATTCCGGGTCTGGGCGCCGAGGTGGATGCCGGCACGCTGCACGCCAGAAAGTGTGACGACATCAGTTGCGAACTGG
AAGTCTACTCCAACAACATCTCCGGCCATGGCGGCCTGACTAAAGAAGGGAGGGGCACGCTGGTCATGACCGGCGCCAAC
ACCTATTCCGGGCCGACGCTGGTCAATCAGGGGCGGCTGGCGATCAACGGCTCGGTCACCTCGGCCGTCAGCGTGCAGAG
CGGCGGCATCGTCGGCGGCAGCGGCACGGTCGGTTCGCTGATCGCCCGCCGCGGCGGCACCGTGGCGCCGGGCAACTCGA
TCGGCACCCTGAACGTGGCCGGCGACGTCAGCTTCGAGCCGGGTTCGCGCTATGCGGTGGAAGTGGGGCCGAACGGCCAG
AGCGATCGGATCCAGAGCGGCGGAGCGGCGACGATCGGCGGCGGCGAGGTGGCGGTCACGCTGGAGAACAGCAGCAACCT
GCTGACGCAAAGCGAGGTGCGCAGCCTGCTGGGCCAGCAGTACACCATCCTGAGCGCGCAGCAGGGGGTGAGCGGGCAGT
TTGACGCGGTGGCGCCGAACTACCTGTTCCTCGGCACCGGGCTGAGCTACCAGCCGACCGGGGTAACGCTGAGCGTCGGG
CGCAACGGCACGAGCTTCGCCAGCGTGGCGCAGACGCCGAACGAACGGGCGGTGGCGGCGGCGGCGGATGCGCTGGCGGC
GGGCAACCCGGTGTACGAGAGCCTGCTCAACAGCGGCACGGCGGGCGAGGCGCGGCAGGCGTTCCGTCAGCTGTCGGGGC
AAATCCATGCGGACATCGCGTCGGCGCTGGTGAACGACAGCCGCTACCTGCGTGAGGCGCTGAACGGGCGTCTGCGCCAG
GCGGAAGGGCTGGCGAGTTCGTCGGCCATCAAGGCGGACGAGGACGGCGCCTGGGCGCAGTTGCTGGGAGCGTGGGACCA
TGCGTCGGGCGACGCCAACGCCACCGGCTATCAGGCCTCGACCTACGGGGTGCTGGTGGGGCTGGACTCGGCGGCGGCGG
CCGACTGGCGGCTGGGGGTGGCGACCGGCTACACCCGCACCTCGCTGCACGGCGGGTACGGGTCGAAGGCGGACAGCGAC
AACTACCACCTGGCGGCGTACGGCGACAAGCAGTTCGGGGCGTTGGCGCTGCGCGGCGGGGCGGGCTACACCTGGCACCG
CATCGACACCAAGCGGTCGGTGAACTACGGGATGCAGTCGGACCGCGACACGGCGAAGTACAGCGCGCGCACCGAGCAGC
TGTTCGCGGAAGCGGGCTACAGCGTGAAGGGCGAGTGGCTGAACCTGGAGCCGTTCGTCAACCTGGCGTACGTGAACTTC
GAAAACAACGGCATCGCGGAAAGCGGCGGCGCAGCGGCGCTGCGCGGCGACAAGCAGCACACCGACGCGACGGTGTCGAC
GCTGGGACTGCGCGCGGACACTGAGTGGCAGGTGAGCCCGGGCACGACGGTGGCGCTGCGCAGCGAGCTGGGGTGGCAAC
ACCAGTACGGCGGGCTGGAGCGTGGCACCGGGCTGCGGTTTAACGGCGGCAACGCGCCGTTCGTGGTGGACAGCGTGCCG
GTGTCGCGCGACGGGATGGTGCTGAAGGCGGGTGCGGAAGTGGCGGTGAACGAGAACGCCTCGCTGTCGCTGGGCTACGG
CGGGCTGCTGTCGCAGAACCACCAGGACAACAGCGTCAACGCCGGCTTCACCTGGCGTTTCTAAGCCAAGCGGTCATTAA
CAGGGTCAACGGAGCCGGCATGCCGGCTCCGTTTTTATTTGCGGCTGCGGGGTGAGTCCGTATGATGGCGCGGCATCAGG
GCAATAAAAAACCGGGACCCTGACGGATCCCGGCTTAAAAGTGGGTAAAACAGATTAGCGCTAAAGGCTCAAGCCCCGTT
TTGCTTATGCAGTCCAAGCGATGTGAGCATCGTCTCAGTAGCGGCAACGGAACAAATTTTCCCTGGTGTTACTATGGTTA
TTATTAAAAATCGTGCTGGTGTTATTTTTTATAGTGTATTGCTGTATGTCTCTTTTGATACCATGTTTGACGATACAACA
TGGTATGTCAAGCAACGTTTTTAACGCATAATTGCATGGGATGCTAGTTTTAGGTGTGGCTTTTTCAGCAGAAATAATCA
AAACGACTGATAAATCAGTAAAAAAAATCGAAGGAACAAATGGATAACAATCATCAAAAATTCGATTCACAGTCGATTGC
CAATCGGGTCAGGGAGCTGTTTTTACATTACGGGATTGGAAAACGTCAGCATGCCCGCGAACTCAGCCGCATCTTGGATC
TGAGTTTTTCACATGCGCACCGCAAATTGAAAGGGCAAAGCCCCTGGACGCTGGAACAGATCAACAGCGTCGCGGCCGCG
TTGGGAGAAACGCCGGCGGCGATCGCCGATTTGAGCGCCGAACATGAGACGACCGAGCCAAACATGGCGCGTGATGCCAT
CTTTTTCGTGGCGGGGGTGGCGATGCCCTGCGTCGGGCACATTGGCGACGAACTTCCTGCCGGGCGGCCGGCGGAATTTG
TGGCGCTGCGCGTGGAGGGGCAATGGCATATCTATCGCGCCGATGAGGCGCCGGCAGGCACGCGTTACGGCGTTGAACTG
ATAGAAATTCGGCCCGGTTACGGCGATGACGAGCGGTTGAGCATCGCGGTATTGGACGATTCGCATCAGGCGGCCGATGA
GCTGGCCAAGTACCTCGGCGGCTGCGGTTTCAACGCAGTGGCGTTTTACGATGTCGACAGCTTCTGCCAAGCGCTGCAGC
AAAGCCTGTTCGACGGTTACGTGGTGGACTGGCTGATCGGTGAGGAAACGGCGGATCGTTGTATCGCCACCATCCGCGCC
TCCGACAACCCGGACGCGCCGGTACTGGTGCTGACCGGCGAACTGGGCACTGACCGACGCGAGTCGGAGATCGCTCAGGC
GATGCGCGAGTACGATGTGCTCGGTCCTTATGAAAAACCGGTGCGGCTCCATGTGATCGAAGCCGCACTGCAACGCTGTT
TTAATCTTTAGCGGGGAACACCTCGGCCAGCGCGCTCGACAGCGCATCCAGCCGAACCGGTTTCATCAGGTAGTTATCGA
ACAGGGCGCGCTGATCCGCCGTCAGCTGCTCCGGCGTATAGGCGCTGATGCCGATGATTGGCACATGGCGGTTGGGGCCG
CGACGATTGCGCAGCTGCCTGGCCAGGGCGGCGCCGTCGATGCCCGGCATCTGCAGATCCAGCAACAGCGCGTCGTAAGG
GCGTCTGAGCAGTTTCTGCAACGCGCGCTCCGGCGAGTCGCACAGTTCGTGCTGGTAGCCCAGCTTGTCCAGCAGCGCCG
CAAAGGCATCCCCCACCGACTTGTTGTCATCCACCACCAGCACCTGCTGCGGCTTTTGCTGCAGGGGGGCATTGGCGGCG
GCGGGCTCGTCGGCGCGCTCTTCTTCACTGATCTGCACCGGAATGCTGACGATAAAGGTGCTGCCTTTCTTGATTTCGCT
GTATACCGTGATAGTGCCGTTGAGCAGCGTCACCAGGCCGTGCACGATCGCCAGCCCCATTCCCACGCCGGCATACTGTT
TGGTATGCGACTGATCCAACTGGGTAAAGGGTTTGAAGATCTGATCGAGCTGGTCTTTTTCAATACCGATGCCGGTGTCG
GTCACTTCGATGATCAACGAATTGCCGCCCGGCTGGCGGCGCAGGCAGCTGTGCAGCGTAATGCTGCCGCTTTCGGTGTA
TTTGTAGGCGTTGGTCAGCAGGTTGACGATAATCTGCCGGATGCGCAGCGGATCGGAGTGCACCAACAGGTGGCTGCACT
CCACTTCGCAGCTCAGTTTGACCTGCTCTTTGCGGGTCAGGGTGGCGATTTCGTTGGCGGTTTCCGCGATCAGCTTCTGC
GCGTCGAACGGCACGATGCGCAATTCCATCATGCCGCTGTCGAGGTGCGCGTAGTCGGTCAGATCCTTCATCTGGCTTTC
GATTTGCTGCGCGGCGGTCTCCAGCCGCTGGAAAGTGTCCGCATGCTCCGCCGACACTCGGGTGTTCACCAGCACGTCGA
TGGCCGACATCACGCTCTGCAATGAGGTGCGCAGCTCGTGGCCGATGGCACCGAGGAAGGCGTTTTTGGTGCGCGTCGCT
TTCTCCGCCTCAATGGCTTTGGCCTGCTGGCGAATGGTCAGCCGCTGCTGGCGGAACACGATCAGGGTGATGGCGATCAG
CGCGATCACCGAGAACATGACGATCACCAGCCCATAGAAAATAATGTGCCGTTTCTCGATGTAATCCTCATAGGCTGCGG
TGCGCTGCTTCACCTCGGCGTGGTCGGTCAGGTTGGCCATTTCGATAGCGTAAGGCTTGATGGCCTTCATGGCCGCGAAA
ACCTGGCTGAAGTCGATTTTCGGGTTATCCAGCAGTTTATCGATGCGATCCATCTGCAGGCGCATCTGCTTGACCACTTC
CGGGTAGCCCGGCTCGGCGTACAGCGGTTGCGTGGATTCGGAGACGGTTTCCAGCACGTAAAAGCGCGAATAGAGGATTT
CGAACCGCAGTCGCAGATTGTCGCTGTCCACCTGCGCGGCATGGCTTTGCTGCTCGACCAGCGTGTCGAACTCCGCCAGC
TTGATGGAGAACTTGGCGATAGACCAGGAGTAATTCTCCTGCGTGCCGGCGATGGCATACAGCCCTTTTTTCGACAGGGT
GGCGCTGTAGTAATAGAGCGTGACGGTCGAAGCCACTAAAAACAGCGCGGCAAAGATGGCCGGGATCGCCAGCCTGCTGC
CGTTCTTAAAGGTCGTCAGCTTCATTTGATCACGATCCTGTCGACTTGCCAGATAAAGCGTGAATTGTACAACGGCGAGT
TCAGTTCAGGCCCGGCGGCGTCGCGCGGGTAAACCAGGAACAGCGGGCCGAAGTTTCTGAGCTTCAGCATTTCCCCGTCC
ATCCTGTAGGCCAGGATCATGTTGTATTTCTTGACGTCGGACAGCGGCACGTCGATGTAATAATCGTTCAGCGCGTAGAA
AGTCAGCGTCTCGCCCTTGGCGCCGACGCGCTCCAGGATATCGGCCACCGAAATCCCTTCAAATTTTCTCTGCGGCGTCC
AGGAAGTGGAGGTGGTGATGCTGCGCACCGGCATCGCCAACAGCTGCTTATCGGTGAACAGATAGCTTTTTTTGACCGGG
TCGGTCACGTTGTCGATCTTGCCCGCCACTTCCAGGGTAAAGCTGAGCGCGCTGCTCTGGGCGATAATCAGGGCCACGCA
GGCCATCGCAAGGGTTTTGCATAGTTTGAACAGCATCGGTGTTCTCCAGAGGCGCGGGGAGGTTGTATCAGTCCCGCTAA
TTTATCAGGCAGAATAATGGCAGAAAAAGCAGGCGGGTGCGAAGGGAATAGTAAACCGCACAAAAAGAACAGTCCTGAGC
CGGTCGGCCCGTGCGCGTAACCTTTCTCTTCCGTTTGTCAGCCGTTCCGATGCTCTTTCAACAGCTGTGCCAGCTGCGTC
AGGCCTGCCGTTAGCTCGTCCGGCGAGGGGGAGCCCAGGCACAGGCGAATGCCCGTCGCACGTTCGTCGCGGGCCACCAT
CACGGTGTCCGGCGGTGTCACCTTTACGTTGACCAATGCGGCGGCGGCGGCCACAGACTCGGCGGTTTCGCGCGGCATCG
GCAGCCAGACATGATAAGCGTCGGGATGCGATACGCAGTCGTCGGCATCAAATATCGAGGTGGCCAGATGCACTCTTCGC
TGAGCCTCATGGCGCAACGCTTGCGGTATCGTCTCGATTGCGCCGCTGGACAGCCACTCCTCCACCACAGCGCAAGACAG
TGGCGAAGGCGCGAAAGGAATATCTTGCAAGGCTTCTTCCGCCGCAGTTTGCATGCCGGGCGGCAGAGTCAGCATGCCAA
TCCGCAACCCCGGGCCGAGCGTTTTCGACAGGCCATTGACATGGAACGCCCGCTCGGGCGCCAAAGCCGCGAGCGCAGGC
GCCGCAGAGTGACCCAGGGCGTAGACGCCATCCTCGATGATCCAGACATTCGCCTGCCGACATATCTCGACGATAGCCTG
CCTGCGCTCGGCGCTCATGGTGGCGGTCGTCGGGTTATGCAGCGTCGGCGTCAGATAGACCGCGGTATGGCCGGAGGAGA
CTCGCTCGAGCGCGCTCGCCAGCGCCTGCGGCACCATGCCTTGCGCATCGATCTCCACGCCGATCAGGCGATGGCCTTTA
CGTCGGGCCAGCGCGATCGCGCCGGGGTAGGTGAGTCTCTCCGTCAGTATCGTGCCGCGTGACCCGCAGGCCAGGTCAAA
CGCCAGAGAAATCGCCTGACGGGCATTGCTGGTCAGCGCCAGGTGCGACGGATCGATCGTGACGCCGGCGTTTTCCAGCC
AGCGGGCCAACAAACGCCGGTGCTCCAGATGCCCGGTCGGAGGGGAATAGAAGTTCAGATGGTCCGCATCCATTTTCCGC
GCAATGCCGGCCAGCGTGCGCGCCAGCAAACGATCGGTAAGCATCGCCGGCGGCGCATTGGATGAAAGATCGATTTCGCG
TTTTTCACGGGCGCGGCGAATCGCCACGAACATCCCGCGGCCTTTCACGCTGCGAACCAGCCCGCGTCGTTCCAGGATGG
CGTAGGCTTTAGTCACCGTGCCCAGACCGATCGCCAATTGCCAGGCGAGGGGACGGTGAGCCGGCAAACGATCGCCCCCT
TGCAGCTTGCCCTCGATAATGTCGTCAGCCAACGCCAGCACCAGCCGTTCGACGGTAGTGGCTTCCACGTTGGCCAGGCG
GGGTTGCCAGGGGGATTGAAGCCGCATGGTCGCTCTCCGGAGAAAGAATATAGTGTCACGTGACACTATTTAAATAGGCG
AAAAGTGTAACACATACTATGTTGGTGAGGAGTCCCGGCGTTTTCAACAACGGCTCGGCCGTAAGGCGGGTCAGCGGAGT
TTTTCCATGATGGTCAGTCAGCTTGCGTTGGTTTACGGCGCCTATCTCCTCGCAACCGCCAGCCCCGGCCCCAGCAACAT
GGCGATCATGGGCGTGGCGATGCGTGACGGCCGCAGGCCCGCATTGGTGCTGGCCGCCGGCGTGATGACCGGATCGCTGT
GCTGGGCGATGTTGGCCGCGACCGGCCTTTCCGCCATGTTGGCCACGTATGCGCAGGCGCTGTGGACCATCAAGATCGTT
GGCGGCGTGTATATGCTGTATCTGGCGCTGCGCGCCGGAAAGTCCGCGTTACGCACGTCCGCCGCGACGTCGGGCATGGC
CGCGGAGCGCGATGCGCGGCCTTATCGGGCGCTTTATCGGCAGGGCGTGCTGATGCATCTCGGCAATCCCAAGGCCATCA
TGTCCTGGATGGCGATCATGTCGCTGGGATTGCGGCAAGGCGCGCCTGAGCAGGTTTTACCGGCAATTATTGGCGGTTGC
GCGCTGCTCGGCGTGACGATTTTCGGGGGGTATGCCCTGTTGTTCTCAACGGCGCCGATGATCGCGTTTTACACCCGGGT
GAGGCGCTGGATTGAAGGAACGCTTGCGCTGCTGTTCGCTTTGGCGGGCCTGGAGCTGTTGATATCGCGGGGGTAATGAA
CGCCCGGCGTTAACCTGAGGTGAGAAGCGATGGTTTTTGGCATGCAGATGGTGGATGTCTTTGGCGCCGGGCCGCTCGCT
GGCAATCCGTTGGCGGTGATCACGGGCGCCGAAGCGTTGTCGACGGAGGACATGCAGCGTTTGACGCGTTGGTTCAACCT
GTCGGAGACGGCCTTTTTGCTGCCGCCGACGCACCCCCAGGCGGATTACCGGGTGCGGATATTCACGCTGGATCGTGAAA
TGCCGTTTGCCGGGCACCCGACGCTCGGCAGTTGTCATGCCTGGCTCACTGCGGAGGGTATGCCGCGCAATGATGCGGAG
ATCATCCAGGAGTGCGGGGCGGGCTTGGTGAGCATTCGCCGCGAGGCCGGACGGCTGTGTTTTGCCGCGCCGCCGTTGAT
TCGCTCCGGGGCGCCTTCAGAAGCGGCGTTGGCCGACGCGCTGCGGTTTTTGGGGATCGCGCCTGAGGAGGCGCTCGATG
CCGCCTGGATCGATAACGGTCCGGGGTGGCTGGGGATCCGGCTGGCCAGCGCCGAACGGGTGCTTTCCCTGACGCCGGCG
AGAAGCTGGCCGCGCAGGGTCGACATTGGCGTCGTCGGTCCACATGCCGATGGTGACGCAGCCTTCGAAGTTCGCGCCTT
TTTGAGCGATCATCTTGGCGCTATCGTCGAAGATCCGGTCACCGGCAGCCTCAATGCCTCCCTGGCCCAGTGGTTGTTCG
CAAGCGGCGTGGTCAGCGGCGGCTATATCGCCGCTCAGGGGCGCTGCCGTGGGCGCAACGGACGCGTGCATGTCACCCGC
GACGCGAGCGGCCGGATTTGGGTGGGCGGTGATACGCGCACTCAGGTCGAAGGGCGGCTGCAAGGGATTGGCACGGCGTA
GAACGCGCCGCCGCACCGCGTGCGGCTGAGCTGAATATCGATTTTCATCCGATAAGGAGTGAGCAGTATGTCTGCAACGG
CCATCGATACCTTGAAAATGCTGGTGCGTTACAAAGCCTGGGCGAACGCCTTGACCTTTGACTGTGTGGCGGCCTTGCCG
GAAGGCGAAGCGCTGCGGCCGCGCCCGACCCGTTTCGGCAATATGGTGCATACCTTGAATCATGTGTATGTGGTGGACGA
TATCTTCAGGCACCATCTGCAAGGCCGCAAGCATGGCTACCTCGCGCGCAACACCGAGCAAACGCCTGCGCTTGACGACT
TGCGGTGCGCGGTGGAGGAAATGGACCGCTGGTATATCGAACAGGTGGACAGCTGGTCGCCGGAGGCGCTGGCGCAAGTG
GTGCATTTCGCGTTCGTCGGCGGGGGGGAAGGCCGCATGACGCGGCAGGAAATCGTGCTGCATGTCGTCAACCACGCTAC
CTATCATCGCGGTTTTGTCGGCGATATGCTCTATCAGGTGCCCTTTGCTTCACCGGCGAACGATTTGCCGGTGTTTCTTC
GCGATCATTACCGCCGGGCGCCGTGAGGCGAGCGAGATAAATAAAAAAAGCCAGACGCTTTCGCGCCTGGCCTGTTACGC
GCCGGAACCCGGCGAGGTTGCGCCTCAGCGCATGGTGACGAACTCTTCCGCCGCGGTCGGGTGGATCGCCACGGTGTTGT
CGAAGTCCTTCTTGGTGGCGCCCATCTTCACCGCCACCGCGAAGCCCTGCAGGATTTCATCCATGCCGAAGCCGATGCCG
TGCAGGCCGACGATCTTCTCTTCTTTACCTGCGCACACCAGCTTCATGCGGCACGGCTGACGGTGCTGCGTCACGGCGCT
GTACATGGCGGTGAAGGAGGATTTGTACACCTTCACGTTGTCCGCGCCGAACTTCTCGATGGCTTCCGGCTCGGTCAGAC
CGACGGTGCCGATCGGCGGGTGGCTGAACACCACGGTGGCGATGTTGCTGTAATCCAGGTGTTCGTCCGGCTTGTTGTTG
AACAGGCGCTCGGACAGACGGCGGCCGGCGGCCACGGCGACCGGGGTCAGCTCTACCGCGCCGGTGTTGTCGCCCACCGC
ATAGATGCCTTTGACGTTGGTGTTCTGGAACTTATCGACGTCGATGTAGCCTTGTTCGTTGGTTTTCACCCCGGTGACGC
CGAGGTTCAGGTTGTCGGTCGCCGGTTCGCGGCCGATGGCCCAAATCAGGCAGTCGACGGTGAATGCCTTGCCGTTTTCC
AGCTGCAGCGTCAGGCTGCCGTCGGCGTTCTTGACGATCGCTTTCGGCACGGATTCGGTGTGCAGGCTTGGTCCTTCGGT
GTTCATCACTTCCACCAGGGTTTCGACGATCATCGGATCGAAGGTGCGCAGCGGCGCGTGCTTGCGCACGAACAGATGCG
TTTCCGCGCCCAGCGCGTTCAGCACGCCGGCGATCTCTACGGCGATATAGCCGGCGCCGACGACGGCGACGCGTTTCGGC
ATGGCGTCCAGCTCAAAGAAGCCGTCGGAGTCGATGCCGTATTCCGCGCCCGGAATAGCCGGATGGCTCGGGCGGCCGCC
GGTGGCGATCAGGATGTGGTCGGCGGTGATGGTTTCGCCGTTCACTTCCACGGTGTGCGCATCCACGAAGCGCGCGAAGC
CTTTGATCACGTCGACCTTGTTCTTGCCCAGCACGTTGTCGTAGGAATTGTGGATGCGGTCGATATAGGCGGTGCGGTTG
GCGACCAGCTTTTTCCAGTCGAAGGCGTTGACGGTGGTGTCGAAGCCGTAGTCCGGGCCGTACTGATGGATGGCCTCGGC
GATCTGCGCCGCGTGCCACATGACTTTTTTCGGTACACAACCCACGTTTACACAGGTGCCGCCCAGCTCTTTGGCTTCAA
TCAGCGCACACTTTTGGCCGTACATGGCTGCCCGGTTGATCGATGCGATACCGCCGCTGCCGCCGCCAATTGCTAGATAA
TCGTAATGTTTCGTCATCTGGGATTTCCATGAGTTGTGAATTTGAAGAGGGTAAGAGTTTAACGCCTGACCGGGGTTTGT
CGCAAAGATTGCGTCGATGGCTGCGATAGGCGGACGCAGGGCGCGGCAAACCGCGCCCTGATGGGGATTATTCCGGTACC
ACCCAGTTCACCAGATGGTGACCGATGCCCGACGGCACCAGCACCTTGTGCAGCCACGGCAGCACGTTCTTCATCTGCTG
TTCCAGCTTCCACGGCGGGTTGATGACGATCATGCCGGAGGCGGTCATGCCGCGCTGATCGCTGTCGGGTTTCACCGCCA
GCTCGATCTGCAGGATGCGGCGAATGCCGGTGGCTTCCAGATCGCGCAGCATGCGTTTGATCTGCTGGCGCATCACCACC
GGGTACCACAGCGCGTAGGTGCCGGTGGCGAAACGCTTGTAGCCTTCCTGAATGCCTTTGACCACATCCAGGTAATCGGT
CTTCATTTCATACGGCGGGTCCATCAGGATCAGGCCGCGGCGCGACAGTGGCGGCAGCTGGGATTTCAGCTGCTGATAGC
CGTCGGCGCGCTGCACTTTGGCGCGCTCGTCTTTCTGGAACTCGCTGCGCAGCAGCGGGTAATCGCTCGGGTGCAGCTCG
GTCAGGTGGATTTTGTCCTGCGGGCGCAGCAGCTGGCGGGCGATCAGCGGCGAGCCGGGATAGTAGCGCAGCGTGCCGGA
ACGGTTGAAGTTGTGCACCACGCTCATGTAGGCCGCCAGCTCTTCCGGCAGATCGTCGCGTTGCCACAGCAAGCCGATGC
CTTCCAGGTATTCGCCGGTGCGCTCGGCGTGTTCGCCGCTGAGCTGATAACGGCCCGCGCCCGAGTGGGTATCCAGATAC
AGGAACGGCTTCTCTTTTTCCTTCAGCGACTCGATGATCAGGCTCTGAACGGTGTGTTTGAGCACGTCGGCGTGGTTGCC
GGCGTGGAAACTGTGGCGATAACTTAACATGACGGGTGGCGGTTCCTTGTGCTCCGCAGACGGAGCATTCAATGCAATAA
GGCTTATAATCTGCACAGTATAAACTGTCTGGCCGGGAAAAACCGGACTCCGTTGCCGCAGACGTTAACAGAAAGGGACA
GGACGATGAGCAAACAGGCGATTTTGGCGAATTACCCCGACGCGGCGCGCTGGGCGTTCGGCGACGGCCCCGCGTTAGCC
GACGAGCTGCTGGGATTGGTGCTGAGCGGGGATAAAACCGCCACCTGCAGTTCCTATGCGAGCTATCGTCGGGAACAAAC
CCCGCGGATCGGCGATTACAGCATCGTTCTCGATGGCCGCGGCGAACCGGCCTGCGTGATCAGAACCCTGGCGCTGCGCC
TGGTGCGCTACGATCGGGTGACCGCCGAGATGGCGGCCAAAGAGGGTGAAGGCGACAAAAGCCTGGCATTTTGGCGCGAG
GGGCATCAGGCATTCTTTACCCGCGAGGGGAGCTTTGCGCCGGACATGTGGCTGGTATTCGAAGAATTCGAACGGGTTGA
AACGCTGTGAATCACAAGGAGAAAAGATGAGCTGCATTTTTTGCGACATCGTGGCGGGCAAGGCGCCGTGCCATAAAATC
TGGGAAGACGACGACCATTTGGCGTTCCTGTCCATCTTTCCCAATACCGACGGTTTCAGCGTGGTGATCCCCAAGGCGCA
CCACCCGAGCTACGCGTTTGATCTGCCGGACGAGGTGCTGAGCGCGCTGATGCTGGCGACCAAGCGGGTGGCGCGGCAGC
TGGACCGCGCGTTCGACGACGTCGGCCGCTGCGGCATGGTGTTCGAGGGCTACGGCGTCGACCACGTGCACGCCAAATTG
ATCCCGCTGCACGGCACCGCGTCGCTGGAACAGTGGCGGCCGATCGAAGCGACCTCGCCGAAGTTTTTCACGCGTTACGA
GGGCTATATCTCCTCCCACGATGCGGCGCGCGCCGACGACGAACAGCTGGCGGCGCTGGCTGCCCGCATCCGCCAAAGCG
CCATTTAAGGCACGAACGATCAACGCCGGGCATTGATTTTCCTGCTGCCTGGCTCCATGTTAGAGATTCATACGCATTTT
AAGGCTCGCCCGTGCGGCGGGCCCCAACGCTAATCAGGACTGCCCTATGACAAATCCGTTGCTGACCCCGTTTTCCCTGC
CGCCTTTCTCGGCGATCCGCCCTGAAGATATCGTGCCAGCGGTGCAATCCGCGCTGGCGGACTGCCGCGCTGCGGTAGAG
CGCGTGGTCGCGCAGCCGGGCCCGTTCACCTGGGACAATCTGTGTCAGCCGTTGGCGGAGTCGGACGATCGCCTGTCGCG
CATCTGGTCGCCGATCGGGCACCTGAACTCGGTGAAAAACAGCCCGGAGCTGCGCGCCGCCTATGAGCAAGCGCTGCCGC
TGCTGTCCGAGTACGGCACCTGGGTCGGCCAGCACGAAGGGTTGTATCAGGCCTACCGCAGCCTGAAAGAGGGCGCGGCT
TTCGAGGCGCTGAGCGTGCCGCAGCGCAAGGCGGTGGACAACGCGCTGCGCGACTTCGAACTGTCGGGCATCGGCCTGTC
GGCGGACAAACAGCAGCGCTATGGCGAGATCGTTGCGCGCCTGTCCGAACTGGGCTCCACCTACAGCAACAACGTGCTCG
ACGCCACCATGGGCTGGAGCAAACTGATTACCGACGAAGCCGAGCTGAGCGGCCTGCCGGAAAGCGCCCTGGCGCAAGCG
CAGGCGATGGCGCAGGCTAAAGAGCAAGACGGCTGGCTGCTGACGCTGGACATGCCGAGCTACCTGCCGGTGCTGACCTA
CGCCGACAACCGCGCGTTGCGTGAAGAGATGTACCGCGCCTTCGCCACCCGCGCCTCTGACCAGGGGCCGAACGCCGGCA
AATGGGACAACAGCGAAGTGATGGCGGAAACGCTGGCGCTGCGCCACGAGCTGGCTCAGCTGCTGGGCTTCGCCACCTAC
GCCGACAAGTCGCTGGCGACCAAAATGGCGGAAAGCCCGGAGCAGGTGATCGGCTTCCTGAGCGATCTGGCCAAACGCGC
CCGCCCGCAGGCCGAGCAAGAGCTGGCGCAGCTGCGCGCCTTCGCCAAACAGCACTATGGCGTGGACGAGCTCGACGCCT
GGGACATCACCTACTACGGCGAAAAACAGAAGCAGCACCTGTTCTCCATCAGCGACGAGCAGCTGCGCCCATACTTCCCG
GAGCAGCGGGTGGTGGAAGGGCTGTTCGAAGTGGTGAAACGCATTTACGGCATCACCGCCAAAGAGCGTAAAGACGTGGA
AACCTGGCATCCGGACGTGCGCTTCTTCGATCTGTTCGACGCCGACGGCGAGCTGCGCGGCAGCTTCTACCTCGATCTGT
ACGCCCGCGAGAACAAACGCGGCGGCGCCTGGATGGACGACTGCGTCGGCAGCCTGCGCAAGGCCGACGGCACGCTGCAA
AAACCGGTCGCTTACCTGACCTGCAATTTCAACCGTCCGCTGGGCGACCAGCCGGCGCTGTTCACCCATAACGAAGTGAC
CACGCTGTTCCACGAATTCGGCCACGGTCTGCATCACATGCTGACGCAGATCGATACCGCCGGCGTCTCCGGCATCAACG
GGGTGCCGTGGGATGCGGTCGAACTGCCGAGCCAGTTTATGGAAAACTGGTGCTGGGAGCCGGAAGCGCTGGCGTTTATC
TCCGGCCACTACCAGAGCGGCGAGCCGCTGCCGAAGGCCATGCTCGACAAGCTGCTGGCGGCCAAGAATTACCAGGCGGC
GCTGTTTATCCTGCGCCAGCTGGAGTTCGGTCTGTTCGATTTCCGCATGCACTTCGAATACAGCCCGGAGAAAGGTGCGC
AGATCCTGCCGACGCTGGCGGAAGTCAAGAAAATGGTGGCGGTGGTGCCTTCGCCGAGCTGGGGTCGCTTCCCGCACGCC
TTCAGCCACATCTTCGCCGGCGGCTACGCGGCGGGTTACTACAGCTACCTGTGGGCGGAAGTGCTGTCGGCCGACGCCTA
CTCGCGCTTCGAAGAGGAGGGGATTTTCAACGCCGAAACCGGCAAATCCTTCCTCGACAACATCCTGTCGCGCGGCGGGT
CGGAAGAGCCGATGGCGCTGTTCAAACGCTTCCGTGGCCGCGAGCCGCAGCTGGATGCTATGCTGCGCCATTACGGCATT
AAAGGATAACCCGACACGTGAGCGTGTGTTTATTGTGTGAAGCAGGCGCCGATCCCGGCGCCTTGTCTGTTTTGGCGCAG
CGCTGGCGGCTGACGTCCGACGACGACGCGCCGATGGCGCTGGTATTGACCCCGCAGCGGCTGGAACTGCGCAAGCGCGA
CGAGCCGAAGCAGGGCGGGATCTACGTCGATTTCGTCTCCGGCGCCATGGCGCATCGGCGCCGCTTCGGCGGCGGCCGCG
GCGAGGCGGTAGCCAAGGCGGTCGGCATCAAGGGCAGCTACCTGCCGGACGTGGTGGACGCCACCGCCGGGCTGGGGCGC
GACGCCTTCGTACTGGCGGCGCTGGGCTGCCGGGTGCGGATGCTGGAGCGCAATCCGGTGGTGGCGGCGTTGCTGGACGA
CGGTCTGCAGCGCGGCTATCAGGATGCGGAAATCGGCCCGTGGCTGCGCGAGCGTCTGACGCTGCTGCACGCCTCCAGCC
TGACGGCGCTGGCGGATCTCAGCCCGCGCCCCGAGGTGGTGTATCTCGATCCGATGTTCCCGCACAAGCAGAAAAGCGCG
TTGGTGAAGAAAGAAATGCGGGTGTTTCAATCGCTGGTGGGCAGCGACGATGACGCCGACGGCCTGCTGGAACCGGCGCG
CCGTTTGGCGACCAAGCGCGTGGTGGTGAAACGCCCGGACTACGCGCCGCCGCTGGCCGACGTGCCGGCGCACGCCGCCA
CGCTGACCAAAAGCCACCGTTTCGATATCTACATGCCGCTGTAATGTCTGCCGGGCCCGCCGTGTCGGGCCCTCAGTTTT
CCTCTCGCAAACTTTTCCCCACGCCGCCGCCCGGATGCACCGCCAGCAAGGCGCTCTTGTCGTAACCGCTGCGCGCCATC
AGGCAGGCGCAGGCGGCGTCGAAGATCGCCAACACCAGCACGATCGAGGTAGTGGCCAGCATATTCAGCGGATCTATTTC
CTGTTGCACCCCGGTGGCGATCGTCAGCTGCGCCGCCTGCGCGATGGCGGAGTGCGGGTTTTCCGTCACCGCGATCAGCG
GCACCCCCTTGGTCTGCAGCGTCGGCAGCAGACGGGTCAGCTCGTCGGAATTGCCGCCGCGCGAGATCAGGATCAGCAGA
TCGTCCGCGCGCAGAAAGCCCAGATCGCCGTGCGCCGCGCCGGTGGCGTCGAGGTAGACCGCCGGTCGCTCCACGCAGGC
CAGCATGTGGGCTATCTTGCGCGCCGCAATTCCCGAGGTGCCGACGCCGGTGACGGCGATTTTACCGCGGCAGCCGGCCA
GCAGCCCCAGCAGCCGCTGCCAGGTGTGCGCGTCGAGGCGTTCGCCCAGCTGCGCCAGTTCCCGGCTGTAAGTTTGCCAG
CCCTGTACGGCCTGCCGCCATTCCTGCTGCATCACGCCTCCTCCTGCATCAGCCGGCGGTATTTCATGTGGTCGTTGTAC
AGTTCGTGGAACACCCGGTATTTGCGGTCGTAGTAGCTTTTTATCTGGTTGGTCTGCGGCGTAACCGTCTTGCCGATGCG
GCTCATGGCGCTCATCGCCTCCGGCAAGGTGTCGAATACGCCGGCCGCCACGGTGCCCATCATCGCGCCGCCCAGCAGCA
TTGCTTCGCTCTCCTCCGGCAGCAGCATGGCGCAGCCGGTGGCGTTGGCGTGCTCCTGCACGAAGATCGGGTTCTTGGTG
CCGCCGCCGCTGGCCATGATGGTATCGATGCTGTAGCCGCTGTGGTTCATGGTTTCGATGATGTGGCGGGTGCCGAGCGC
GATGGCCTGAATGGTGGCCAGGTAGTGCAGCGCCATGTCTTCCGGCGTGCGCGACAGTTTCAGCCCGGTCAGGATGCCGG
TCAGCGTCGGGTTGGCGCGCGGCGAGCGGTTGCCGTGGAAGTACGGCAGCATATGAATGTCCTGCGTCAGGAAGGCGATG
TTCTCCGGTTCGCCGGCCATGCGGCGCAGAATGGCGTTCAGCACCTCATAGATGGTCTGCCCCTGGGTTTTCGCCTGCGC
CAGCAGCTCCTGATAGCACGGATGCGACTGGATGACGTGGTCGATCAGCGCGCCGGTGGCGGACTGGCCGCCTTCGTTCA
GCCAGTATTCCGGCAGGATCGCCGAGTAATACGGCCCCCAGACGCCGCCGATAAAGCGGGCGGTGCGCGACATCGCCATA
TGGCCGGTGGAGGTGCCGCCGATCAGCGCGACGCGGCGATTGAAGTCGGCCACCTCGCCGGAGACGCCGGTGGCGCCCAG
CGTGCCGAGGGTGCCGGCGTGCGCGTCGATGATCGATACGCTCACCGCCGTGCCGGCGATCAGTCCCATTTCAGCGGCGG
CGCGCTGAGTCAGGCCGTGGCCCAGCGGCTCGCCCATCATTTTGACGTCGCTGCCGATCTTGGCCGCGTCGTGTTCCAGC
ACGTCTTCCAGCCCGATCTGCTGGAAGTAGCTCTTGTCCCAACGCTGTTCGTGGCCGAGATAGGTCCACTTGCACACCGT
CGAGCACAGCGAACGGGTGGCGTCCTGGGTGGCGCGCCAGGTGAGGAAGTCCGGCAGATCGAACAGGTAACCGGCGTTGG
CCCAGGTGGTGGGCATGTGCTGTTTCAGCCACAGCAGTTTCGGCGTCTGCATCTCCGGCGAAATGATGCCGCCAACGAAG
TCCAGCACCCGGTGTTTGGTGGCGTTGATGCGCTCGGCCTGGGCGATCGCCCGGTGATCCATCCACACGATGATGTTCTG
CTCGGTGCGGCCGGAGGGGCTGACGGTCAGCGGTTTGCCTTCTTTATCCAGCACCACCAGCGAACAGGTGGCGTCGAAGC
CCAGCCCTTTGACCTGGATCGGGTTGATGTCGGCCTGGTTGACCGCATCGCGCACCGCATTGCACACCGCCTGCCAGATG
TTATCCGATGACTGCTCGACGAAATCCGCCTTCGGCCGGTACAGATCGATGGCCCGGCTGGCCTGGCCGACCATGCGGCC
ATTGAGATCGAATACGCCCGCGCGCGCGCTTCCGGTGCCCACATCTACGCCAATAAAATAGCTCGCCATTATTTTCTCCT
CAGGCTTTTCGATTCTGTAACGCGATAAACAGGATCAGCACGCCGCCCCACAGGGCCATGGTCAGGTAGCTGCTGACCCC
CAGCAAATTGAGGCCGCTTTCCAACATTTGCAGCACGATCAGCGCCAGCACCAGCCCCAGAATACGGCCGAAACCGCCGT
CCGGGTTAATGCCGCCCAGCACCGAGGCCAGAATGGTCACCAGCAGATAAGATTCGCCGTAGCCGGCCTTGGCCGAGTTG
AACTTGGCCATCATCAGCAGCGCGGCTCCCCAGCCGAGCAGCGCCGACAGGATATACACCGCGATCTGCACCCGCGCGGT
GTTCACGCCGCTGAAGCGGGTGGCCTGCTCGTTGGAGCCGATCAGGTACAGGCTGCGCCCCAGCGTGGTGTGCTCCAGCA
GCAGCCACAGCCCGACCGCCACCAGCAGGAACAGGATCAGCGCCACCGGCACGCCGAGCACCGCGCCATTGCCGAGAAAT
TGAATCGCCGCCGGGAAGCCGGAGATCACCGCGCCGTTGGACAGCAGGATGTTCAGGCCGGTGATCAGCGTCATGGTGCC
GAGCGAGGCGAGGATCGGCGAAACGCCGATCCAGGCCACCAGCGCGCCGTTCAGCGCGCCGATCGCCACCGCCACCAACA
GACCGGCCAACAGCGCCAGCGCCAGGAACAGCGGCTGGTCGGGATGGCTGACGATGATCGCCGCCATCACCAGCGAACAG
GCGTTGGCGCCGGCGATGATCGACAGGTTGATGCCGCCGGTCAGCATGGTGATGCCCATGCCGAGCGCCAGCAGGCCGAG
GATCGGCAGCTGCGAGGCGATCGACTGGAAGTTGCCGAGGCTGAAGAAGCGGGATCCGAGCAGCCCGGCGAACAGCAGCG
CCACCGCGATGATGATCGCGCCCTGCAGGCGAATGATCCGATCGTTTGGGATCAACCGAGTTAACTGCGTCATGTCAGAT
CTCCTTGAGCAGCTTGCGTTTTTCGTTCCAGGCGGTGGTGCTGATGCTGATCAAAATGATCGCGCCGCTGAATACCTGGT
GCCAATAGGCCGAGACGCTGAGCAGCGTCAGCCCGTTTTGCAGGAAGGCCAGCAGCACCACGCCGAGCAGGGTGCCGGTC
AACGATCCGCGGCCGCCGCTCATGCTGGTGCCGCCCAGCACCACCGCCGCCAATACCGTCAGCTCGAAGCCGAGCAGCGA
GTTGGGCGCCACCGACTGGGTGATCTGCGCCTGCACCACCGCCGCGACGCCGGCCAGAATGCCCATATAGCCGTAGACGC
AGAAGTGCAGCCGCAGCAGGTTCAACCCCAGGCGCGACGCCGCGTCGCGGTTGCCGCCCATGGCGTAGATCTGGCGCCCC
AGCCGGGTGCGGTTCATCAGCACGCCGGTGACGACGATGGTCGCCAGCAGGCACAGCAGCGGCAGCGTCAGACCGTAGTC
GTAGCCGTCGGCGCCCTGGAACGAGAACCAGTTGATGCCGTTCATGAACCAGTCCGGGAAGCCGTACAGCCAGGTGCCGT
TGGTGGCGTATACCAGCAGGCCGTAGAACAGGTTGAGGGTGGCGATGGTGATGATGATCGCCGGCACCTTGAGCCAATAC
ACCAGGAAACCGTTCACCAACCCGAGCAGCAGGCCGACGCCGATCGCCAGGGCGAACGCCAGCGGGAAGCTGCCGCCGTG
CTGGATCACCCAGCTGGCCATCACGTACTGGGCGATGGCGGTGATCGCCGGGAACGAAATATCGATGCCGCCGGCGATCA
GCACCACGAACAGCCCGCAGGCCAGGATGCCGAGAATGGCGTAGCTGGTGGCGACATCGGTCAGGTTGCCGAGCGTCAGA
AACTCATCGGTGCCGGCGCTCAGGCCGATCGCCAGCAGCAACACCAACAGGCCGAGATAAAACTCGTGTCGCCCGGCCAG
GCGTGCCAATAATGACTTATCCATTCACCACCTCGGCGATCTGTTGTTCGGTACTCTGGTGCGGCGCGAACTCGGCGATC
AACTCGCCTTTGCGCATCACCATCACCCGATGGCTGTTGTAATAGGCTTCCGGGATCTCGTCGCAGATCATCAGCACCGC
CATGCCCAGCTGCGCCAGATCGCGGGCGATCTGGTAGATCCCCTCTTTGTTGGCGATGTCCACGCCGACGGTGGGCGAGT
CGAGGATCAGGATCTTCGGCTGGGTCGCTACCCATTTGGCGATGGCGATGCGCTGGGCGTTGCCGCCGGAGAGAGTTTTC
ACCGGCAATGCGCTGTCGGACACCTTGATGTTCAAATCGCGGATCAGCCGGTTGACCAGCTCGGTCGCCCTGGCGTGATC
CAGAAGCCCGAGCGAGGTATGCAGCCGATCGAAGACGGTGACGATGGTGTTGTCGTAGATCGATTGCTCCATGATCAATC
CCTGCGTCAGACGATCCTCCGACACATAGCCGATGCCGTGGCGCACCGCTTCGCGGTTGTTGTGCAGCTGCACCGCCCGG
CCCTCGATGCGGATCTCGCCGCTGTCCGGCCGCGTCATGCCGAACAGGCTGAGGCACAGTTCGGTGCGGCCGGCGCCGAG
CAGGCCGACGATCGAGACGATCTCGCCGCCGCGCAGCGCTAGATTGACGTTGCGGTATTTCTCGCCGCGGCTGAGGTTGC
GCACCTCGAGCAGCGGCGCCTGTTCGGCCGGCGGCAGCGGCGGCAGCGGGCTGTAATGGAAGCGTTGGCCGGTCATCAGG
AACGCCAGTTCATGGCTGTCCAGCTCGCTGGCCGGCCAGGTGCCCACCAGCTTGCCGTCGCGCATCACGCTGATGCGATC
GGCGACTTCCATCACTTCATCCAATCGGTGGCTGACGAACACCACGCAGATGCCGGCCGCCTTCAGCTCGTTGACTACCC
GCAGCAGGCCGTCGACCTCCTGGCGGGTCAGCGAGGCGGTCGGTTCGTCCATGATAACCAACCGCGCCTCGGCGGCGATG
GCGCGGCAAATCGCCACCAGCTGCCGATCGGCGATTGACAGTTTTTCCACCTTTTTATCGGGATCGATGTGTACGCCGAC
CCGCGCCATGGCGTCCAGCGCCGTCTGGCGCATCACCCGCTTGCGCACCCAGAAGTGGCCGCCGGGCAGGTAACGGTGGA
TGGCGATGTTTTCCGCCACCGTCAGGTTAGGGAACAGCGACAGGTCCTGGTAGATCACCTGTATGCCGTAATAACCGGAC
AGCTGCGGCGTCAGGGCGTGGAAGAGTTTGCCTTCCAGCGAAATATTGGCGCCTTTTTCCGGCTGATAGACGCCGGAGAT
GATTTTAATGATGGTGCTTTTGCCGCAGCCGTTTTGCCCGGCCAGACAGTGCACTTCGCCTTTATTCAGCGTCAGGTTGA
TCTGGTCTAATGCCAGCACGCCTGGGAATCGCTTGCTGATATTCTCCAGGGTGATAAATGCGGGGGAGGCTGTCATAACG
TTAACCTGTGCTTGCGTAGCGGCCGAAGCCCTGGGCGCAGCAACGCTGCGCCCCTACGAGGGTTTAACTACTTTCCCGGT
GTAGCGAAATTACGCGAAAAATCAGAATCCGAGCGATTTGGCGTTGTCTTTGGTCACTTCCAAAATCTTATTAAACCGAA
TCACTTTGTGTTCCATATCGACGTCGGCCTTGCCGAGACCCTCGATCGACAGGTCTTTGTTCACGTCCTTGCCCTGCAGC
AGCTGATCGGCCACCGTCACCAGCGCATAACCGGCGTCTTTCGGATCCCACAGCAGCGCTTTCTTGATGTCGCCGCGCAT
CAGGTAAGGGGCGGCCTGCGCCGGCATGGCGATGCCCACCACCGCGATTTTGTCCTTGGCGCGCTTCTTGGCCACCGCCT
GGCCGGCGCCGATCGGGCCGAGCGAGCCGAAGCCGATGATGCCCTTCATCTGCGGATAGGTTTTCATCAGATCCAACGTG
GTGGCGTAGGATTTGTCGATGCTTTCCGCCACCGGCAAGCGCGAGGTGACTTCAAACATGTCCGGGTATTTTTCTTTCTG
GTACTTGATGGCGGAATCGGCCCAGGCGTTGTGCAGCGGCACGGTCAGCGAGCCGACGTAGATGGCGTAGCCGCCTTTGC
CGCCCATGTCTTTCGCCAGTTCATCGACGTTGGCCTGCGCGTATTTCTCGCTGTCGATGGTCTCGATGTCCCACTGGCCG
ATCTGCTGGTCCGGGGATTCATGGGTCAGCACCACGATGCCTTTGTCACGCGCTTTTTTCAGCACCGGTTCCAGCACCTT
GGCGTCGTTCGGCACCACGATGATGGCGTTGACGTTCTTGGCGATCAGATCCTCAATCACCTTGACCTGCGCGGCCGGAT
CCGGCGTAGAAGGGCCGGTCTGGTAAGCGTTGACGTCGAGTTTTTTCGCCGCTTCGTTGACGCCCACTTCCATGCGGTTG
AACCACGGAATGCCGGTCACTTTGGCGACCACGGCAATCTCATATTTATCAGCGGCGAACACAGGTGTTGTCGATAACAT
GCACGCAGAAACCACACATGCATTTAATAATGCGAGGTTAAATTTCATTAGCTGTACCTTTTTTATCTGTAGGGGTGGCG
GTTTTTCCACCGCTGCAGATTACAAAGGAATGGAAGAGGGGGCGTAGCCGAAGTTAACAAAATGTGATCTGCGCACATTT
AAGTAAAATATTGACGAATTTAATGTTAAATAAATGTTTAATTATTTGGCAGTGGTAAATTTACTACCAACTAAACGGCT
TTAAATAACTTTTTATTAACTTTTAATTAACGCATTCGCATCATTTTGATGGCTTGGACGCGGAAAAAAATGCCGGCGAA
GGAGCCGGCATTGAAGCATTTAATCGATGTGTGAATAAGATCACCTTTGCGCCCGATTACAGCACGCCCTGGGCCAGCAT
CGCCTCCGCAACCTTAACGAAACCGGCGATATTCGCGCCGTGTACATAGTGGGTTTGCTTGCCCTCGCCGCCGTATTCCA
CGCAGGCATGGTGAATATCCGCCATGATATGTTGTAAACGTACATCCACTTTTTCCGCCCGCCAGCCGATGCGCGCGGCG
TTTTGCGCCATCTCCAGCCCCGACGTGGCCACGCCGCCGGCGTTGGCCGCCTTGCCGGGCGCGAACAGCACCCCGGCGTC
AAGGAAGGCGTCGGTGGCCTGGATGGTGGTCGGCATGTTGGCGCCTTCCGCCACCGCTTTCACCCCGTTGCGGATCAGCG
TCTGCGCCGCCTCGAGATCCAGCTCGTTCTGGGTGGCGCACGGCAGGGCGATATCCACCGGCACGCTCCACGGCTGCTGG
CCCGCCAGATAGGTCAGACCGCGCTCACGTGCATAGTCCGCCACCCGGCCGTAACGCTGGTTTTTGATCTCCGCCAGGTG
CGCCAGCTTCTCGGTGGTGAAACCGTCTTCGTCCACCAGGGTGCCGCCGGAATCCGACACGGTGATCACGCGCGCGTCCA
GCTCCAGCGCTTTCTCGATGGTGTACTGCGCCACGTTGCCGGAGCCGGATACCGCCACCCGCATGCCCTCAAAGCCCAGG
CCGTGGCGCTGCAGCATGGCGTCGGTGAAGTACACCAGGCCGTAGCCGGTCGCCTCGGGGCGGATCAGGCTGCCGCCGAA
GGAGAGGCCTTTGCCGGTAAACACGCAGGCGGTGTTGTTGGACAGTTTTTTCATCATGCCGGCCATAAAGCCGACTTCGC
GGCCGCCGACGCCGATGTCCCCGGCCGGCACGTCGGTGTCCGGGCCCAAGTGGCGATACAGCTCGGTCATCAGTGCCTGG
CAGAAGCGCATGATCTCGCCCTGGCTTTTGCCCTTGGGATCGAAATCGGAGCCGCCTTTGCCGCCGCCCATCGGCAGGGT
GGTCAGCGCATTCTTGAAGGTCTGCTCAAAGCCGAGGAACTTCAGGATCGACAGGTTTACCGATGGGTGGAAGCGCATGC
CGCCCTTGTAGGGGCCGATGGCCGAGTTGAACTGCACGCGGAAGGCGCGATTGACCTGCACCTGGCCGCGATCGTCCACC
CAGCTGACGCGGAACTGAATGATACGCTCGGGCTCCACCAGGCGCTCCAGCAGCGCCTGTTCGCGATAGCGCGGATTGCG
TTCGATAAACGGCCACAGCGAGGTGAACACTTCGCGCACCGCCTGCAGATATTCCGGCTGGTGGGGGTTATGGCGTTGTA
ACGAGGACAGGAAAGACTCTACCGATACGGCATATTCCATGGATAACTCCTTTTCGCATTAAATTTCCCCCGCTATTTCT
TATAGATATGGGTATAGGCGATGCCCGGGGGAGGATGTTGTGTCTTTAGCGACTATATCATCGGAGGGCGGTTGATTATC
AAGCGATTAATCGGCGTGGCGGCATGAAAAACGCCCGCAGGGCGCGGGCGTTGGTCAGTTAAGTTAGCAGGCGCTTACTT
TATTCGTCTTCTTCATCGCGCAGCGGCACGATCAGCATATCGATGTGCACGGTATTGATCAGCTGGCGCGCGGAAGACAT
CAGCTTGCTCCAGAAGTCCTGATGGTGGCCGCACAGCACCAGGTCCATATCGTATTTCTTGATGGCGTCCACCAGCACCT
GCGCCAGATCGCCGCTGCCGCTCAGGGTCTCGGTGATCGGGTAGCCGGCGTTTTGCGACAGCTCGGTCAGCGCCTGATGG
GTTTCTTCAGAGATGCGTTTTTGCATGTCGCCGAGATTGACGTCGATCAGGCCGGTATAGAGGTCGGAATAGTTGACATC
GACGTGGATCAGAGAAACTTTGGCGTTATACGGCCGCGCCATAGAGACGGCTTTTTCTACCAGGATCTTGCTTTCCGGGG
ATAGGTCCACCGCGATCAATATGTGTTTGTAAGCCATAAGAATACTCCTTCCATAAACATGCCGATTAAAAAGGGTTAGC
AGGCGTTCCGTGTACCCGCCTGGCGCTGTTGGTTCCATAGTATCATTTGGATAACGCAATGATATGTTGGGGCGATCACA
CTGCGCCGCATCGGAAATCTCTGCGCACGATACCTTTCGTTGTACACCCGCGCGGCGTAAAAGCCCATGGGTTATGCGGG
TTTTAACGGTCTGACCGCTTGAATTATAAGCGTTATTAAACAAAGTATAGCGCTAAATGTGCAATCAGCGCTCCAGATGC
GGCTGCAGCAGGCTTTCAAACCACTCATGAAACACCGCCAGGCGGCGCGATCGCTGGCGGCGATGGGGATAGATCAGGGC
GATCGGCATGGAGGCGGCGCGGTAGCCGGGCAGGACTTCCACCAGTTCACCGGCGTCGAGCAGGTGTTGTACGTCGTAGC
GCGGGATTTGCATCAGCCCCAGCCCCGCGCGGCAGCAGGCGATATAGCTTTCGGCGTTGTTGACCACCACCCGGCTGGGC
AGTTCGAGCCGTTGCGTATGGCCGTCGCCGGTCAGGTATTCCCAGGGGGATTCGCGGCCGGTTCTGGGCGAGGCGTAGCC
GATGCTCCAGTGCCCCTCGGCAAGATCGCCGGGGTGGAGCGGATGACCGAATTCGCTCAGGTAGGCGGGGCTGGCGCAGT
TGATCAGCGCGATATGGCCGAGCGGGCGCATCACCAGGCTGCTGTCGTGCAGATCGCCGACGCGCACCGCGCAGTCGACC
CCCTCCTGCACCAGATCGATGGCGCGATCGGCGGAGCCGAGCACCAGCTGCAGGTGAGGATGGCGCCGCAGCAAGCCGGG
CAGCGCCGGAGCGATCAGCCGGCGGGCGATGCGGCTCGGCACGTCGACGCTGAGCCGTCCGGAGGCCTGCCGTTGGCTGG
CCTGAAATGACTGATCGATGTCTTCCACTTCGGCCAGCAGCGGACGCAGCCGCTCGAGCAGCTGTTCGCCGTCGGCGGTC
AGCCGCACTTGCCGCGTGGTGCGGTGCAGCAGCCGTACGCCCAGTTGCGTTTCCAATTGCTGCACGGCGGCGGACACCGA
GGCGCGCGGCACCTCCAGCGCATGGGCCGCCCGGATAAAGCTGCCCATTTCCGCCACCTGTACGAATACGCGGTATTGAT
TGAATCTGTCCATCTCACTGACCTGCTGTTCCTTGGCGCCGTTTCTGACAGTAGAGTGTAGCCGCATGGCGCGGTTGCGT
GCGAGCAGGTGCGGGGGCCTCTCCGCCCCCGTCGAACTTATTTGGTGGTGTAGCCGCCGTTGATCAGGATGGTTTGGCCG
GTTATCCACCAGCCGTCGCTGACCAGATGGCGGATGAACGGCACCACGTCTTCGATATCGGTCAGGCCGGTTTTACTGAA
CGGCGACAGCGCTGCCGCCGTCTTGTGGTAGGCCACGGCGTCCGCGCCTTCAGCCGGGTAGAAGAACGGGGTATCCATCG
GGCCGGGGCCGACCGCCGTCACGGAGATGCCACGTTCGCCAAACTCCTTGGCGGCGGCGCGGGTGAAGTGCTCCACCGGT
GCTTTGGTGCCGGCGTAAGCGGCGTAGAACGGCGTGAAGGCGCCGAGCAGCGAGGTGACCAGCGTGCAGATTTTACCGTT
GTCGTTAAGGTGCTTGCCCGCCGCTTTCAGGAAGAAGAACGCGGTTTTGGCGTTGACCGCGGTCATTTCGTCGTACTCGG
CTTCGCTGATGTCGATCATCGGCTTTTTCAACACTTTGCCGACGGTATTGATGGCGATATCCGGCTTGCCGACGGCGGCG
ACCGCGTCGGCGAACAGCTTCTCGACCGCGCCCGCGGTGGTGAGATCGGCCTGCAGCGCGACACCTTGCGCCCCGGCGGC
CTGAATGGCGGCGACGGTTTTTTCCGCTTCGGCTTTGGAAGCGGCGCTGTTGTAGTGGATCACCACCGCTTTGGCGCCTT
GTTCAGCCAAATCGCGCGCGATCAGCCCGCCGAGGTTCTTGGCGCCGCCGGCGATGAGGACGGTTTTTCCCTTGATTGAA
TGGTTTGCCATAACAGTTTCCTTGGATGAACGTAACGGAAACCTGAGTCTAGCCAGCGTGGGGGGAAAGATCAGCGGCGC
AGCGCGGGATAGACTATCCAGAAATGCGACATAATCGAAACGGATGGTTATCGCTTATAACGCCCCGGCAGGTGACTTTT
CGGTACAGGGCGGTAAATTTTATCCACTGCTCAGGCCAGTTTGCGTTCCATTAACCTACAATGATGAATATGGGCTTCAC
CATTTCTCCTCTGAGTAGAACCATGCCGTGCAAATCTCTCTGTGCGGCGCGGCAACGTCTTTGGAGGCGGTGGGTTATGG
GCGTGGCTCGTGCAGGCAAAAAAAGGGGATGAGAGCGGTAAGCTCCAGCAGAGTATCGGGTAATGAGGTAGGGCGGTTGG
ACCCGGCGGATGGCCGCGGATAACAACGCCTTGAGGGGGTAATCATGATCAGTACCGTCGCGCTGTTTTGGGCCTTATGT
GTGGTGTGTGTGGTAAACATGGTGCGGTATTACTCTTCTCTGCGCGCGTTGCTGGTGGTATTGCGCGGCTGTGACCCGTT
GCTGTACCAATACGTCGACGGCGGCGGCTTCTTCACCGCCCACGGCCAACCCAGCAAGCAACTGAGGCTGGTGCGCTATA
TCTTCGCGCAGCGCTATGTCGAACACCACGATCCGGAGTTTATTCGCCGCTGTGAGCGGGTGCGCGGGCAGTTTATGCTG
ACCTCGGCCCTGTGCGGCCTGGTGGTCATCAGCTTGATAGCGCTGATGATCTGGTATTAATGCCTTTCTGTTTCCCTTAA
TGCAGGCAAAAAAAAGGCGGCCCTGCGGCCGCCTTCCTCATGATGCTTATCGCTTAGATCAGCTTCAACGCAATCCAATA
CAGCGCACCGGAAAGCAGAATCGAGATTGGCAGGGTGAGCACCCAGGCCAACAGGATGTTCTTCACGGTTTTGCTCTGCA
CGCCGCCGCCGTCCACGATCATCGTCCCGGCAACCGCCGAAGAGAGGACGTGGGTGGTGGAGACCGGCATGCCGGTATAG
CTCGCCACGCCGATCGACAGCGCCGCGGTCATCTGGGCCGATACGCCCTGGGCGTAGGTCATGCCTTTCTTGCCGATCTT
CTCGCCGATGGTGGTGGCCACGCGTTTCCAGCCCACCATGGTACCGAGCGACAGCGCCAGCGCGACGGCGACGATGATCC
ACATCGGCGCGTACTCGACGGTCTGCAGCAGATCCTGACGCAGGTTCTTCAGGAAGCGCTGGTCGGCGGATGAGGTTTCC
GGCAGCTTGGCGACTTTATCCGCCGTGTCGGTCACGCACATCAGCAGGCGGCGCAGGTGGCTGCGCTGGTCAACCGTCAG
CTGATCGTAGCTTTGCAGGTTGGTCAGCATGCCCTGAGCCAGCTCGATCGCCGGCATGGCGCGCGAACTGTCGCAGTGGA
ACTCGGCCGGTTTACCAGACGCAGCGTCGTCATCCGGGCTTGGCACCAGCGGCGTCAGCGATACCGCATGCGACAGCGCG
TCGCCGTGCTGCTGGTAATATTGCTGCAGGTGGGTCACGGCGTCACGCGTACGGGTGATGTCATAACCGGTTGCATTCAT
ATTGACCACGAAGCCGGCCGGCGCAACGCCGATCAACACCAGCATGATAAGGCCGATGCCTTTCTGGCCGTCGTTGGCGC
CGTGCGAGAAGCTGACGCCAATCGCCGACAGGATCAGCGCGATACGGGTCCAGAACGGCGGCTTGCGTTTGCCGTCGACC
TTTTCACGTTCCGCAGGGGTCATGTGGATACGCTGGCGTTTCTTGGTGCCACTCCAATAGCGGCGCAAGGCGAACACCAT
CACTCCCGCCACCATCATGCCGACCAGCGGCGAGAACAGCAGAGAAAGGAAAATGCCAATCATTTTCGGGACGTTAAGCG
CATCCACCACCGAAGTGTGGGTCATCAGGGCGTTGGTTAAACCGACACCGATGATTGCGCCTATCAGCGTATGGGAACTG
GAGGCCGGCAGACCGAAATACCAGGTGCCGAGGTTCCAGATGATTGCCGCCAACAGCATGGAGAAGACCATGGCTAATCC
GTGTGCTGAACTGACGTTCAACAACAGATCGGTAGGCAGCAAGTGGACGATGGCGTAAGCAACACTCAAACCGCCGAGCA
TTACGCCAAGAAAGTTGAACAAACCTGCCATCACGACCGCAAGTTGCGAGCGCATGGCGCGGGTATAAATAACTGTAGCG
ACCGCATTGGCCGTATCATGAAAACCGTTGATGGCTTCATAAAACAACACGAACAACAATGCGAGAATTAACATCAGGCC
GGTATGGAAATCCAGGCCAGCGAACAAATGCAGCATAAGCGTTACGCCAGTTTGTGGACATGAACGCCGCGCATTATCAG
TGACAACCGGGGCCGGGGAAAAGGAAAATATGACGTTTTTTTGATTTGGACATGACGAAACGATGACGCGCCTATAACAA
AAATATTGAATATCAACGCGTTATTCTCATCTGACCTCTGTAATATTTTCTTACTGTGGCGTTGGCGGCGCCGGGGCTTT
ACAATCTTCCGCCGTGAATTTGGCGGTGACCGGCGGCGAAACGGCGTAATATGGCGCTCTTTTGTCGCGATTGTGGTTTT
GATAAGTGAGGCTCAGGTGGAACAGTTTGATGTCGTAGTGATTGGGGCGGGCGCCGCCGGCATGTTTTGCGCCGCGCAGG
CGGGGCAACTCGGTTGCCGCGTGTTGCTGCTCGACAACGGCAAAAAACCGGGCCGCAAGATCCTGATGTCCGGCGGCGGG
CGCTGCAACTTTACCAACATGTACGCCGAACCGGCGGCCTATCTTTCGAACAACCCGCACTTCTGCAAGTCGGCGCTGGC
GCGCTACACCCAGTGGGACTTCATCGATCTGATCAACCGCTACGGCATCGCCTACCATGAAAAAACGCTGGGGCAGCTGT
TCTGCGACGATTCGGCGCAGCAGGTGGTGGATCTGCTGGTTAAAGAGTGCGAGCTGGGCCAGGTGACGATGCGCCTGCGC
AGCGAAGTGTTGGGCGTGGAGAAAACCGAGAGCGGCTACCAGCTGGCGCTCAATGGCGAAAAAGTAAGTGCTCGCTCACT
CGTGGTGGCCAGCGGCGGATTATCCATGCCGGGGTTGGGCGCGTCGCCGTTCGGTTACAAACTGGCGGAGCAGTTCGGCC
TCAGAGTGTTGCCGACGCGCGCCGGGCTGGTGCCTTTTACCCTGCATAAGCCGCTGCTGGAGCATGTGCAGACGCTGTCC
GGCGTGTCGGTGCCGGCGGTGATCACCGCCGAGAACGGCGTCAGCTTCCGTGAAAGCATCCTGTTCACCCATCGCGGTCT
CTCTGGCCCGGCGGTTTTGCAGCTGTCCAGCTACTGGCAACCGGGTGAGTATGTGAGCGTTAACTTACTTCCGGAGCTGG
ATCTGGCGGGCTTCCTGGATAACCAACGCCAAGAGCACCCGAACCAAAGCCTGAAAAACACCCTGGCGCTGCATTTGCCG
AAGCGGTTGGTGGAGTGTTTGCAGACCCTGGGACAATTGCCGGAGGCGACGCTGAAGCAACTGAATGCGCCGCAACAGGC
GGCGTTGGTGGATCTGTTGCAGAACTGGCGCGTGCAGCCGAACGGCACCGAAGGCTACCGCACGGCGGAAGTGACGCTCG
GCGGCGTTGACACCAACGAACTTTCTTCCAAGACGATGGAGGCCCACAAGGCGCCAGGGCTCTATTTCATCGGCGAAGTG
GTGGACGTGACCGGGTGGCTGGGCGGCTACAACTTCCAGTGGGCCTGGAGTTCGGCCTGGGCCTGCGCCCAGGCGCTGGC
GGCGCAGGGGCGTTAAAACCCGCTCAGCCTTGACACGTGCCGGGTCACATTGGCCCGGCCTTGAGCTGATTCATTAATTT
CATTTTAGTGTTTCCGTCGAGAAAGCTCGCCTCCAGCGCCTGTCGGTTGCTGCGGTTAAAATCGTCATCCTGCCAGCCGA
AGGCGTCATGCAACAGCTGATACTCCTTGTTCAGCGTGGTGTCGGCGACGGTGCGCGCATCGGTATTCACGTTCAGCCGC
ACTCCCATCCTTTTCAGCCGATCTATCGGATGATCGTCGATGCTGTCGAACAGATTGCAGACGAGATTGCAGCTGGGGCA
GATCTCGAGCAGGACGCCGGTGGCTATCAGACGCTCGACGAGCGCAGGGTCCTCGATGCTTCTGACGCCGTGGCCGATGC
GCGACACCTGTAGCTGCTCCAGCGTTTCCCGTACGCTGTCGGCGCCCTTCGCCTCGCCGGCGTGGGCGATGACGTTGCCG
CCGGCGGCACGCACGGCGCGAAAGGCCGCCACATGGTGGGTCAGCGGGTAACGCGCTTCATCGGCGGCCAAATCCAGCGC
CACCACGCCGCTTCCCTGATAATCGATAACCAGTTTCGCCGTTTGCAGGCTGGCGGCCGCGTCGAAATGCCGCAGCGTGC
ACAGGATCAGCCCGGCGGCGATGCCGTAAGCCCGCGAGGCGTGATGCATGGCCGCCAGCACCGTCTCGACCACCGCTTCA
CCGCTTAACCCCAGCCGGGTATGCAGCAGCGGCGCGAAGCGCAGCTCGGCATAGATGACATTATCCGCCGCCAACTGCGC
GAATAAGTCCTCGACGGCCAGCGTTATCGCCTGGCGTGTCTGTAATAGATCTATTTGCGGCGCTATCTTGCTTAAAAAGT
TCCCCAGATCGGCGCATCGCTTCGGCGCGATAAATTGCCGATTAAATGCCGCTCTGGTTATTTGCGGGTCGACCTTTTTG
ACATAGTGGTAGCTTAAACAGGTATCCAAATGGACGTGTAATTCCACTTTCTTCAATTTTCTTGGATCGAATTTCATACG
GGCCACTTATTTCATTAACGGCTGAGATAACAACGAAAACAGTTTTTCTTTAAACAGGCCGGGTTTGATGCGGGTGATCA
CGCGCGCATTGGCCGGTTCGCTGGTCAGGTGGGTGGAATCGATGACGTAATGGCCGTAAGACCTTTCACTTTTATATTCT
ACCCATGAATACGCCTCCAGACTGGTCTCGACGATATCTGGATAGAGCGCCACCGCCATGGTGGTCGGATCGGGCAAATC
AAAGCCTTTACGTTCGGTGCGCATGGCGTTGAACGCCATCAGCGTGCGATTGCAGCGCACGGCAAAGCGCCCCAGTTCGC
CGAGATTATTCAATCGCTCTATATCGCGTTCGTTGATAAACGCTTCCCCCATGCCGATCTCCCAGCCAACGAGGGTGAGC
GGCAGCCCGGCAGTGAGCACCAGATGCGCGGCCTCGGCATCGGCGTAAAAATTAAATTCGGCCAGCGGGGTGATATTGCC
GGGCATCAGCCCGGAACCGCCCATCACATAAACCCTCTTCACTTTTTCGGCCAGCGTGGGCGCTTTCAGCACCGCCATCG
CGAGATTGGTCAACGGCCCGAGGGTGACGATTTCCAGCTCGCCATTGAGCCGTGCGGCGCAGTCGATGATGGCGTCCACG
GCATGAACGGGTTCGGCGCTCTGGCGCGGATCGGGCAAGGCCATGTCGCCCATGCCGTCTTCGCCGTGAATATGGTGCGA
ATGATAACGCGTTCGGAAAAGCGGTTTCGCCATGCCGGCATAAACCGGGGGCGCATAGGTTCCCGCTTTTTCCACGCAGA
TAAGTGCATTTTTGACGCACTGTTCAAGCGGGCAGTTTCCCGCGACGGTGGTGATCGCTTCCACCTTCACGTCGGGTGTG
CGCAACGCCATCAGCAGCGCGACGGCATCGTCGGAAGCAGTATCGGTATCTATCAAAATATGTCGCATGGCCATCTCCTC
GGGTGGGCTATGCGGAGAAAGTACCCAGACGACCTAAGGCAAAAAAGGTCAGATGTCCTTTTTCGTTCTGAAGCGCGTCG
GCTATGCTGAACGCAGTCGAAAGCGAGGAGGCAAGACGTTTAAGGATGAGCCCTGGGAGTGAATCGCCTTGAAAACGGTC
GGTGACAGCAAGCTAAAAGAAGCTTTTATCGACGCTCACGATCTGCGAACGGCGCTTTCGCCCATGCTGCTCGCCGCACT
GCGCCTGGTCAGCGTCGAAGCCGGCGAATACCTGGTGACGCAAAGCGATCGTTTGACCCACCTGTTTTTTCTCGTGCAGG
GAAAATTGCAGGTTGAGAATTTTGATGTGAATGGCGCGCACATTGTCTTTTCCTTCGAAACGGATTTCTCGGTGATTGGC
GATCTGGAGCTGTTCTCCCAGACGCAGCGCACGCTGTTCAGCACCGTGCAGGCGGTGACCGACGCGCTGCTCCTCGCGGC
ACCGATAGAGGCCATCAACAATCACGCCCTGAGCGACCCGGCGTTCCTCACCTTTATCTGCCGGCAATTGAGCACTAAGC
TGCTGAATGCCTCTTTGCTGCATGCGAACGGCGTTTTTACGGCGGAGTATAAACTGCGAAAATTTTTATTATTCAAGATA
AAGAACGAAGGGGAATTGATTGAGCTGGAAAACCGGGAGGCGCTGGCGGCGAGATTGGGCATCTCCGTCAGACAGCTGAG
CCGCGCGCTGGCGCAGCTCGCGGCGGACGGCATCATTCAATTTAAAAACAAGTCACTGTGGGTGACGGATAGCCAACGGC
TGTCCGACATCAACGGGAGCGCCAGGATCTAGCCGATCGCCGGCCCCTTCAATTCCACGCGATTGCCGTCCGGATCGCTG
AAATAAATGGACGGGCCGTCGCCTTCAGCGCCATAGCGCGATTCGGCGGGATCCACGCCGATCCCCTGCGCTCGCAGATA
GGCCAGCAGCTCGTCCTCGTTGAAAGGATCGATGCGCAGGCAGACGTGATCGACATTTTGCCGGTGAGGATCGGGCGCCG
CGCCGCCTTTTTTCCCCAACACGCCGTTAATATCCACCAGATCGATCATGGCCGCTCCGGCGCGCAGGTGCATCAGCCCC
AAATCCGGCCGCTGTTTGGCGATATCACAGCCGACGATCTGGGTATAAAAATGCAGGCTTTTCTGCATATCGCGCACGCG
CAGCACCACATGGTCGATAGTCTTCAGGCTGAAAGGGCGCACGGCCATCTCCTCAAACGGAAGTCTCCTTTACAGCATAA
ACGGCGCTGGCGGATTTATCCTGCTCCAGAGCTAAAGCCAAAAAAAACGGCCAATGGCTTTCAGCATCGGCCGCGAGCGC
TTGAGCATACCGGCGTTAGCGCGGGAAGTTGCCGCTCAGCGCATCCAGGCCGCCCTGGTAGATGCCGCTGAACAGGGCGA
CGGCCTCGTCGTCGCTGATGTTGACCGGCGTGAAGCTGCCCGACCATTCCACGCGCGCCACGTTGGCGTCGTCGGTGGCG
TGTACTGACAGGGTGGACAGGTAATTCACCACCGGGAACGGCGTCTGCATGATGGAGTAGCTGTAGCTGCGTTGACGGTT
GTCGAACGCTTCCAGCCGCTCGATGACGGTGCCGCCGTCGGCGGTGGTTAAGGTACGCACGCGGCCGCCTTCCGAAATGA
CGCTTTTCGGGATGAACGGCAGCCAGTCAGGCAGGGCGTCGAAGCCGCCGATCAGTTGCCATACGGTGTCGGCGGATGCC
GGGATGTTCATAGATACGGATGTATTAGCCATTTTCTTTCTCTCTTGATATCGGTTTAGGGTACGGAATTACATTGCCAG
GGTGTCGACGACGCCGCCGTCGACGCGCAGCGCCGCGCCGGTAGTGGCCGAAGACAGCGGGGACGCAAGGTAAACGGCCA
GGTTGGCCACTTCATCGACGTCCGCCGCGCGCTGAATGATGGAGCTTGGGCGTTCGGTTTTAACGAACTCGTCGGCCTGA
TCGCGCGCGCTGCGCCCGGATTTGGCCGCCGCTTCCGCCAGCATCTCCTGCAGGCCTTCGGTAAAGGTTGGCCCTGGCAG
GATAGCGTTGACCGTCACGCCGGTGCCGGCGAGGCGTTTCGCCAGGCCGTGAGACACCGCCAGGTTGGCGCTTTTGGTCA
CGCCGTAGTTGATCATGTCCGCCGGGATGGCGACGCCGGATTCGGACGATACGAAAATAATGCGTCCCCAGCCCTGTTCG
GTCATGTTCTGCGCGTAGTGGCGCGCCAGACGCACGCCCGAGAGGACGTTGACGTTATAGAAGTGCATCCACTCGCTGTC
GGGCACGGTAAAGAAGTCTTTATCGTTGAAAATGCCCAGGTTGTTGATCAGCACGTCAGCTTTAGGCTCCGCGGCGAACA
GGGTTTCTGCCCCTTGTTCCGTGCCGAGATCGGCGACCACGCCGCGCACTTGCGCGCCGGGCACGTTGGCGCTGATGTCG
GCGATAGCGTTATCGACCCCGGTTTTTTGACGGCCGACGATCACCACGGTGGCGCCCGTTTTGGCGAGTCCGCGCGCGAT
GCCCAAGCCGATGCCGGAGGTGGAGCCGCTGACGACGGCGACTTTGCCTGAAAGATCCAGTTTCATCATGTATATCACTC
TGTAATGTGGGTAATGGGGCCGGGGGGCGGCCCCATAAAACTTAACGAATCGGCAGCGGCGCGTTGTCGGACACCAGTTT
CTGACGGCGCATCTCCGCCCAGAACTCAGCCGGGATCACTGCATCCAGCGCAGCCAGATCTTCGGCCATGCGGCCAGGAC
GGCTCGAACCGGGGATCACGGCGGCGACGGCCGGGTTAGCCAGCGCAAACTGCAGCGCAGCGGCTTTGACGTCTACCTGG
AAGCGAGCGGCGATCTCTTTGATTTTCGCGACTTGCTGGCGAATAGCCGGGGACGCTTTCTGATATTCGAAATGTTCACC
GCCGGCCAGCACGCCGGAGCTGTATGGGCCGCCGACGACGATATCGACATTCTGTTCCAGCGCTTCCGGCATCAGGCGTT
GCAGGGCGCGTTCGTGATCCAGCAGGCTGTAGCGACCGGCCAGCAAGAAGGCATCCGGTTTAGGTTCATCGAGCGCCAGC
GTCAGCTCGCAAGGCTCGACGCGGTTAACCCCGAGTCCCCAGGCTTTGATCACGCCTTCGTCACGCAGGCGGGACAGCGC
GCGGAAGGCGCCGGTACGGGCGATATTGAACTGTTCCAGCCAGCTGTCGCCGTAGAAATCCTGAGCGACGTCGTGGATCC
AGACGATATCCAGACGGTCGGTTTTCAGGCGCTTCAGGCTGTTTTCAATGGAGCGAAGCGTGCCGTCTTCCGAGTAGTCG
TTCAGGATCTTGTTTTTCAAACCGTGTTCGAACAGGCCGCCTTTCTCACCCAGATCGCGGGCGGCGGGATCTTCCATTTC
GTCCAGCATGATGCGGCCCACTTTAGTGCTCAGTACGAACTCATCGCGTGGGTACTGAGAAAGCGCTTCGCCCATGCGAA
TTTCCGACAGGCCGGAACCGTAAAGCGGTGCGGTGTCGAAGTAGCGGATGCCCAAGTCCCAGGCGCTGGTTACGGTAGCC
AGCGCTTCTTCTTCTGGAATGGCGCGGAACATATTGCCGAGCGGCGCGCCGCCCAAACCGATCTTGCCGGGTAAAATATT
TTTGATGCTCATGGTGAATCCTCAATACGTTATCTTTTCAGGGAAACTTGTGGGGCTCATACAGCGTCTGCCCCGTCACG
AGGCTAAAGATAACTTGGCAAGTTGTGACTTGATAGGACATAATTTGTCTAAGTTAAGTCCTTTGAGGTCTGAGATGATC
GATTTACGTCAGTTGAAATACTTCGTCGCGGTGGCGGAAGAGGAGCACGTCGGCCGCGCCGCCGAACGGCTGCACATTTC
CCAGTCACCGCTGAGCCGGCAGATTTCCCAGCTTGAGGAACGTCTGGGTTTGATGCTGTTCGAGCGCAATCAGCAGCGCA
TCCGCCTGACCGCCGATGGCCAGACGTTTCTGGCCGAAACCCGCGCGCTGTTGACGCACGCCACCCGGCTCGAATCGCTC
GGGCGCCGCCTGGGGCGGGGGGAAGACGGCGGGCTGTGCATCGGCTATATCGAAAATGCGATGCACTCCGGCGTCTTGTC
GAACGCATTGCGGTCGCTGCGGGTTTCCCGGCCGGATGTGCACATCGTGCTTTACAGCCAGCCTTCTTCCATGCAGCTGG
AAGGGCTGCGGCAGCGCAGCCTGGACGTGGCGCTGGTCAATACGGCGCCGGATCGCGCGGATCCGGATTTTGAATATACG
CAGGTGCTGGACGATCGCATGCTGCTGGCCTTGCCGCAGACGCATCCGCTGGCGGACAGGGAAACGCTGCAGCCGGCGGA
TCTCACCGATCAGGCTTGGATCTCGGTGATCCACAAAGAGGATGCCCATTCGCGCGACGACTTCGTGGCGGCCTGCGTGA
AGGCCGGGTTCGATCCGGATATTCGGCTGGAGGCGGGCGAGCCGCTGACCGCGCTGGGGCTGGTCGCCGCCGGATTGGGG
ATGACGTTGATCCAGCACAGCCTGCGGCATAACGCGCCGCAAGGCGTAGTGCTGCGCGAACTGCCCTGGATGCAATACAC
CACGCAGCTGTGGGCCGTGTGGCACAAGGCCAACCTGCGCCCGCTGGTCACCCATTTCCGCGAAGTGATGTCGGCCGGTC
CGGCCTGCCACTGACTGCGCGGCGGTGTCCGGCCCGGCTTGCGCCCGCTACGGCACAGCGCGTAGGGCGGCGACGATCGC
CGTCAGTGCGCCGCGCTGCTCGTCTGCCAGCGCGGGCTGCGCCTGCGCGGCATTTTCCGCCAGCAGAGTCTGCAGGCCGA
TCAGCCAGTCATAGATATAAAACGCGGTATTTTTGGTTGGCGTCGGCGCCAGCCGGGTGAGCCGCTGCTGGCCGCTCCAG
TCCACCGCCGGCTGCGGCGGCGGGGTAAAGATCGGCTGGCCGGGATTGACGCGGCTCTCGGGGCGCGTTGCCACATCGCG
CCGCTGGAAGCCGAGCCAGGCGACGAAGTCGCCCAGTAGCGCCAGCGCCTGGCTGATCTGCCGATCTTCTCCCTGTTCCG
GCAGGCCGCCGGCGCACAGCGCGCGCTCCAGTTCGTCGTCGAGCCGCTGGCGGCAGGCGGCGCCGATCAACGCATCGACC
AGCAGTTCGAGATGCGGTTTGTCGACACCGAGCAGATCCAGCAACCGGCGGTTGTCCGGCAGGCTGCGCAGATGGTTGAT
CCAATCCGCGAATACCCGCGCGGCAAAGGGTGACGCGGGGGGCTCGCCGGAGGCCGGCGTTTCCGGTGCGCCGAACAGAT
CGATGTCGAGCCCGAACGGCGCAGGCGTCGCCGGGGTCGGCGCGGCGTGCTGCTGTTGCTGGTAAAGCTGGCGCAGCGTA
TCGCGCTGGGGCAACAGTCGTTCCAGCAGTTCGCCGTGGCGGCCGGCCTGCGCCTGCAGCGCGCGCAGCAGCTGTTGGGC
GCGTTGCTGGGTCGCGTACGGATCGGCGGCGGTGAGCCAGTTGCCGAGCAGGCTGTCCGTCAGCTCGCGCTGCAACTCTT
CGCGCAGCTCGAGCAGGCGCGCTTGCTTGTGGGCCGGGCGCGCCTGTGCGGCCAGGTAGTTCACCATGCGGCGGCAATCC
TGCTCATCCAGCGCTAGCAGCGTGGCCCAGCTGTCACCGGGTTCGCCGACCTGACGCTGAACGGCGTCGTCAGGGCGCGG
TTTGCCTTCCTGGCGTGAGTCGAACGGCGTGATTGCCCAAATTAAACCGGGTTTGCGGCGTTGGCGCAGCGCCGGGGTTT
CCCCCTGGGTGTGGTCGACCCAACCGGCGAGCGCCTGGCCGATGCGCGCGGCGTCCTGCGGCGCGGCGGCGGCATCGGTC
ACCAGCAGCAGGTTGGCGTGCAGGCCGTCCGCGCAGCGGGTCAGCAAATGGGCGCGTTTCGCCTGTTGCAGCCGCTGCGC
CGGCTCCGCCTGCGGGCGGGCGCGGCTGCCGGGCAGGTCGATCAGCGCCACGTCGGCGGGCAGGCCCGCCTGCGCCGTCT
GCGGCAGACCGGTGGTCACTTCGGCGGTCAGCCAGGCCAGATCGCTCAGCGCGATCTCCCGTTCACCGCCGTGTTCGGCC
ATCACGACGATTGCCGTGTTTTCCGGTGCGGCGCTCGCGGTCAGCAGCGTCAAGGCGCGGCGCGGGGCATGAACCCGCCG
GCTGTCACCGAGGGCATGCAGCGTATGTGCCAGCTGGCGATAATGCGTCGTCAGCGTCGCTTCTTCTCCCCACAGCGGTG
CAAACAGGCGCGCGCGATCGTCGATGCTCAGCTGCGGCGCCAGCGCCACGGCCTGCGGCCAGAAATGCCTGTCCAGCGTC
TGTTGCCCCTTGTCGCCGTGGCGGCGTTGGCTATCCCACAGCGCCAGCACATCGCTGTCGCTGAGGCCGTCGGGGGCGAC
GGCTTGGCGGTGACGTGCCAACGTTTGCAGATGGCCGGCGATCGCGCGGGCGTCCCAGTCCAGCCGGAAGCCGCCCATCG
CGGCGGCATCGAGCGTGATGGCCAGCCACTGCGCTTCATTGAGCAGGGCGAGGGCGATCGGATACTCGGCGGGCCCCGCC
TCGGCCGCCGTGCAGTAGCGCACCGCGAGCGAAAGGTCCGCGCTGAAGCGCTTTGCGCCAGGGGCCAGCGCCGCCAGCAG
GTGGGCCTTGGCGGCGGCGTTGTGGCCATACAAACCGATGGCGACCTGCGCAGGCTGGGTGTTTTCCAACTGGACGGCGC
GATTATGGCAACGGCGCAGGCACAGCGTCAGGCGATCCGCCTCCTGTTCCAAACGGGCGGACTGCCGGCGCGCGGCGTCC
ACCCAGTCGATCGCCTGCAGAATGCCGGCGCTGAGCGCGTTATTTGGGGCTGATTGGACGGTGGTAGTCGCTTTCATCGT
GGGTAAATGCTCCCGCTGTCTATCCAGTAGTGGGTCGCGCCGGAGGCGCTGGCAGCCAGGGTATTGAGTTTCAGTTGCAG
ATGGTGCGCCGGGACGGCACTGCCGTCGGCCAGCACCGCCTGCGCGATCTTGACGCTTTCGGCGCCCTGTTCGGCGCTGG
CTGTGATGGCCAGCCGCAGGCCGATCACCGCGTCACCGGCCAGCTTACGCGCCAACTGGGCGTCATTGATGGTCAGCGTA
TAGAGCGGCGAGGCCGGCCAACGTTCGTTGTCCAACTGGCGGAAGCCCAGGCGCAGCGGGCCGCGCAGCTGGAAGCTGCC
GGCGGGATCGAGCGCGAAATCGGCGCGATCCAGATCGATGTCGCGGTAATAGACGTTATCGTCCGCCAGCATGTTGTTGC
CGTCCAGCATGCCCAGATAGCGAATGGTGGAGTAGGGCTGGAAATCCCCGACGTTGAAGTAAAAGCTCTCCAGCCGCAGG
TCGATTGCCAGCAGGCACAGCATGGCGCCCACGGCGGCGGTGGATTTTGGGTTGTCGATACGGCCGCGTTTGTTGAACGG
GTACCAGCTGCGGGTGTGATACCCCTCCAGCGGCAGAATGCGGCTGGCGGGCAGCGGCTGCAGGTGGCGCAGCAGCGCCT
GCACGCCGGGGAAGCGCGCCGGGCGGCCGGTCAGCAGCAGCACGTCGCAGGTGTACAGCGCCACCACCTCAGCCAGTAGG
CGCAGGCAGCGGCCGATGCCGATGCGATCGGACAAGAAGGCGGCGTGCAGATCGGCCAGGCGGATCACCAGCGGGGTGTG
CAGGATATCGAAGGCGTTGCTGTCAGCTTCGCGCTGCACTTCGCCGTTGATAAACGCCAGCACCTGCGGCGTCGGCGGCT
GCGGCAGCAGATCGCCCAGGCTGGCGGCGATTTCCGCCCGGCTGTCCAGCGGATCGTATTCTTCATAGGCGCTGAGCAGC
GCGCGTCCGGCGGGCATGAAGATCTGCAGCGCGGCCTGCTGACGCAGGGTGGAAAGCCCGTCCATACGCCCTTCGTTGCC
GAACAGCCTGTCCATCAGCGCCGGGGCGGCGCTCACGCCGGCGGCTTCGAATGCCTGCTGCACGGCGGGCAGGATAAACT
GCTGGATGGCGTCCAGCAGGATATCGTCGCCGGCGACTTTAAAGCCCTCGCGGAACAGCAGGCGCGGGTTGATTTTGATG
TTGTTGCCCACGCCGTCGTCGAGCGAATAGTGCGTGATCGCCAGATCCGTGGTGCCCCCGCCGATGTCGATGGAGGCGAT
GCGCAGCGTTTTTCCCACCTGCTCACCCGGCGCTAGCGACCGGTCGGGCCGGGCCATGGCGGCGAAAAAGGCGTCGGTGC
GGCCGGCGAAGTTCACCTGGGTTTCGTTGTACAGATAGACCATCTGACCGCAGGTGGCCTCGTCCCACTCCATCTGCACC
TGCGGCGCCGGGAAGCGGGCGTGCGCGCCGTCGAACGGCGCATCCTGCGGGTGCCAGCCGAGGGCCTTCCACACCAGCCC
GATCGCCTCCTGCATGCGGCGGCGGAAAATCTCGCGCTCCGGTTTCGGCATCGCCGACGGCAGCGTCAGAATGATGGCGC
GCAAACGGCGCGGCGCGGCGGCGTTCGGCATGCGGCTGCGCTGGGCGATGCTGTTGATCTGCATCAGCGCCTGCGCCAGC
AGCTCGCTCAGCATCAGCGTCATCACTGCGCTGCGGCTGTAATGGGCGGCGAACACCGGCAGCCGTTGCGCCGTCGGCAG
GGCGGACAGCGGCACGCCTTCGTCGTTGATCAGGGTGGTCAACGGCGCGGCGGCGGCCATCGGCTCGTGCCGCTCGTTGA
AGCGCCAGCCGGGCGCATAGCGCTCCTCGTCCCACAGGTAGCGGCGCGGGCTGGAAATGCCGGTGGTGCCTTCATGGCCC
GTTCGCCGCTGCGCCAGCTGCGCGGCTTCGCGGCCGACGCGGGTGATGGACGGCCATTGGAAGGCATCGTCACGCCCGCT
CTGGAACGACAGATGCGGCTTGCCGAAGCTGGCCTGAGAAAACTCCACCCGGCTCTCGAACAGTTCGTTGTAGACGCGGT
GCGGTTCGGACAGCGATCGCAGCTGCAGCTCATAGGTTTGCTTCAGGCCGTTGCTCTCCTCCGGATGGTCTTCGACCAAT
ACGCCGCAGGTGTGAGAGTTGCCGACGTCCAGCACCAGATCGACGTCGATCGCCGGCTGTTGCAGCGTTGCAGCCGCCAT
TTTTATCTGCGGCACCGCCAGCTGGTGGCCGAGCATGTGCAACAGGTTGAGGTAGTGCGCCTGATACTCGAAGGTTTTCA
GCCCGGCGTTGATCTCCGTTTCGGCTCGCTGTTCCCGCTCGGCGGCGCGCTGGCTGAACGCCTCGCGCAGCCAGCCGTCC
ACCCAGGTCAGATCGAGGAACTCGCCCAGCTCGTGGTTGCGGTGCGCCAGCGCGAAGCTCAGATCGGCGCCGAGATCGCT
TTCGCCCGGCGCCAGCGCCTCCTGGCCGGGCGCGGCGGCGCGAGTGTCGAAGGCCAGCACCACGCGCAGCAGGTTGCCGT
CCTGATCCGGTTCATCCAGCTGCACCACCTGCAGGCGCGCCCAGTTGTCCGGGCCCGACAAAAACAGGCCCGCCGGGGTG
TGGCGCAAGAAGGGCAGCGGCAGCCAGAGCTTATCCAGCAGGCGCAGCGACTGCTGCAGCGGATAGCTGAACTCCGGCCG
CACCACTTCGGCGGCCTGGTCGCCCACGGCCGGCAACTGGTATTTGCCGCTCTCGGCCTCCCATTGCAGGCGCAGCAGCG
GGCCGCTGGCGGTCTTGCGCACGAATTTGCCGGGAAACTCGGCGTCCAGCAGCGGGGTCAGGGCAAAGTCCAGAAACTGA
ATGCCGCTGTCCTGGATCAGCGTAATGCCGTGTTTGTAGTCCGTAAGGGGTGCCAGCATCATTTACTCTCGCGCTTGAAC
GTCATGGGATAGGTGGTGTCCGCATCGTAGCGGCCGGTGCACTCTGCCGCGCCGGTTTCGCCCTGGCGGCAGACGATCTC
CGGGATCTGGTAGCGGCTGCCGTCGCTGCAGCGCGCCTTGGTGCGGCTGTTGATCACCAGATTGCCGGACTGCATCAGCC
CGGCTTCGACCGCCACCCGGCAGCTGACGCCGTCGCCGTAGGCGATGACAGCGCTGCCCTTGCCACCGTTCAGACGGTAT
TGCAGACCGGGGCGCTTGCCGGTAATCGGGTCTTTCAGCGCCACCGTGGCGCGCCATTTGCCGTTAAGGAAACGGGTGGA
GCCGGCCTTCACCGCCTCGGGCGGCAGCACCAGCGCATTTTTGTCCAGCGGTTGCGGGATGGCCGGCGCCGGGGGCGGCG
GCATCAGCGTGGCGTGCGCCAGCGGCAAGCGCAGCTTGGGCAATGGCGCGGCGGTTTTTTCCGGCGGCGCCGGATGGCGC
ACCTCCGCCGGCATCGCCGGTTGCGGGGGCGGCGAGCGGTGCAGCCAGGCGGCCAGCGCCGCGCTGCCTAGCAGCAGTAC
CGGTAACAGCCAGAAGGTGTGACGTCGGCGCGGGCGAACAGCGGCAGGGGATTCGACGGGCGTCGCCGGGGCGGGCACCG
GTTCAGGCTCTGCCGCCGGAGCCGGTTTGGCCGGCTCGACAACGGCCGGTTTGCGCGGAGCGGCGGCGATCGGCGCCGGT
TTTTCTACCTCCGTTTCGGCAGGGCGCAGGCAGGCTAAAGGATCGTCCGGGCTCTGCGCCTGCGGTTTGATAAAGCCCCA
AAAGGTCAGCACCGGCCGATCGTCCACCAGGTAGACGTGGTTGGGATCGGGAATATGCATCGCTTTGGTCAGCAGCGCGC
CGAACAGGCGATGGCTGGGGTGATCGGTCGCCCGGGCCTGTTCGGTCAGGCTGCGGAAGGTCGTCAGGCAGTGTTCCAGA
TGGCGAACCGCCTGCGCGCGCTGGGCGTCGCTCGCCGCCAGCCAGGAGGTCACCTTGCCCGGAAAGGGCGCATACCAGTC
GATGCGGGTGCCGCTTTCGTTCGGCTGGGGGATCGCCAGACAGTCGGCGGCCTGCTGCTGCCGGCGAAGACGCAGGGTTT
CCCGCAGCTGCTGCGCGCAGGCGTAGATCGATTGCCCGTTTTCGCCTAAAGCCAGCACATCATCCAAACTGCCACTGCGT
AAGAAGGGTTTCACCACGGCGCCGCACCTTGTCCTGTTCTGCAAAAACGCATAAAAGTCCATGATACCCCGCAGGCAGAG
CCGCCAAACGGCCAAGGACAGCCCGAAAAACGCCCTTCTTTGGCGTTAGCGGCGCACTTTGGCAACCGGCACAGTGAAAA
TCTCGCTATCTGGACCTGTCTGTGAACCGCTTTATCTGAAAAATAGAACGCAGCCCCGGCAGGCGACGCCGGGGAACGAT
GTTCTCTTTCACTATGACATCGCCTCGCGGGTTGCCGATTTCGGTATGCCTCAGGCGTGCGGAGCGTTCACATGACGGAC
AGCCAGTCTGAAAAAACTCTCGTTGTTACCCCTGCACATCCCGCCGCCGGGCATTCGGCCCAGGGCTGGATGAACGGTTT
TCTTGGCATGATTATCTTCAGCGGTTCTCTGCCCGCCACGCGAGTGGCGGTGCTGGAGCTCGATCCGCTGTTTCTGACGG
CGGTCAGGGCGGCGATCGCCGCCTTGCTGGCCTTGTGCGCGCTGCTGATCACCCGCCAGGCGCGGCCGACGCGGGCCGAT
TTGCCGCCGCTGCTGTTTGTGGCGCTCGGCGTAGTCATCGGTTTTCCGCTGCTGACGGCGCTGGCGCTGCAGCACACCAC
GTCGGCGCATTCGCTGGTGTATATCGGCCTGCTGCCGCTGGCGACCGCCGGTTTTGGCGTCTTGCGCGGCGGAGAGCGGC
CCAAGCCCGCTTTTTGGGTTTTTTCGGGCGTCGGCGCCGCGCTGGTGGGCGCTTTCGCGCTGAGCCAGGGGAGCGGCGGC
GCCTGGCAGGGGGATGCGCTGATGGTCGGCGCGGTGCTGCTGTGCGGTCTGGGTTATGCCGAAGGGGCGGTGCTGTCGCG
TCGGATCGGCGGCTGGCAGGTGATCTCCTGGGCGCTGGTGGTGGCGTTGCCGTTGACGCTGGCGGCCACCTGGCTGGCGG
CACCGGCCGCCTGGCCCGTGGTCAGCGGCGCCGCTTGGCTGTCGCTGGTTTACGTCTCGGTGTTCAGCATGTGGATTGGG
TTTATTTTCTGGTATCGCGGCCTGGCGCAGGGCGGCATCGCCGCCGTCGGGCAGTTGCAGCTACTGCAGCCGTTCTTCGG
CCTGGCGCTGGCGGGCTGGCTGCTGCATGAAGCCGTCCAGCCGATGATGATCGCTGTGATGGCCGGCGTGGTGGTTTGCG
TGTTCGGCGCCAAACGTTTTTCCCGCTAGGCGCCGCTGCCGACGCAGGCCAGGATCACCTGTCCGAGCCGTTCCACCGCC
TGTTGCACCTGGCGGTCGGCGTAACCGCCCAACCCCAGCACCAGGCCCGGCTCACCCTGGCCGGGCGCATACATCGGCGA
CACCGCCCGCAGCGCCAACCCGGCTTCGTTGGCCTGCCGAGCGACACGCACGTCGTCGAGATCTTTCCTCAACCACAGCA
CCATGTGCATGCCCTGATCGCAGGGCTGCACCACCGCCAGTTCAGCCGGGATGTACGCGTTGATCGCCTCGATCAGCACC
CGACGTTTTTCGGCGTAGACGCCGCGCATTTTTCGGATATGCCGGTCGAGATACCCTTCGGCAATAAAGGCGGCCAGCAC
GTATTGATCCGCGCTGGGCGGGTGACGATCCATCAGGATCCTGGCGCCGCAAAAGGCGTCGACCAGAGGCGGCGGCACGA
TGGCGTAACCCAACCGCAGCGAAGGGAACAACACCTTGCTGAAGGTGCCGAGATAAAGCGTCCGCTCGGGCGCCAGCCCC
TGCAGCGACGGGAACGGGTGGCCGGCGTAGCGCATCTCGCTGTCGTAATCGTCTTCCACGATCCAGGCCTGCCGCTCTCT
GGCCCAGGCCAGCAGGGCGCTTCTTTTCGCCATGCTCATCGGCATGCCCAGCGGATACTGATGCGACGGCGTGACAAAGG
CGGCGCGGGCATTGGCGGCCAGGCGCACGCCGGCGGCGACGTCGATGCCGTCGTCGGCGACGGGCACCCTAATCATGCGC
CGATCGCGAAACAGGCTATCGAAAATGGCGGTAATGCCGGCGTAGGCAGGATCTTCGACCCAGGCGCTGTCGCCGGCGTC
CAACAGGATCTGCGCGGCCAGATACAGTCCCTGTTGGGTGCCGGAGGTGATGAGGATTTGCTGCGGCGTGCAGTTTACCG
AGCGGGAACGGCGCACATAGTCGCAGATGGCTTCGCGCAGCGGCAGCGCGCCCAGCGGATCGCCGTAGCCCGACGGCGCG
CCGGGGCCGCGGGCGCGGATGCGGTTGCCGAGCCGCCGCCAGATATCGTCGGGCGCGGTATCGCCGATTGGCACTGACAC
AGTGAACGGCACCGGCGGCAGCGCTCGCGCCTGAGTGGCAAAGCGCGCCAGATGCTGCGCCTGTGAAGAAAGCGGAGCCG
CTACCGCTGAACTCGCCTGCACCGTGGCATGCGGCGCGCGGCGTGGCGTCTGATAGTGGGCAACTCGGGTGCCGGAACCG
GGCTGCGGTTCGAGAAAGCCTTCCGCCGTCAGTTGAGCAAAGGCCTCCAATACCGTGCCGCGCGCCAGAGTCAGCGCCGC
CGACAGCCGGCGCGTCGAGGGCAGCAGATCGCCCGCTTTCAGATCGCCCCGGTGGATGGCCTGACGCAGGGCCTGCGCCA
GCTGGTGGCTTAGCTGGCCTGCCTGGCGATCGAGCTCGCCGAGGGCGGGGACGTCAACGACTTTGGCTGTTCTGGGCATG
GATTCCGGCTCGCTTTGCAGTGCGAAAATGAGTATTTAGAGTAAACCACTCTGTCGGTACTCGCGAGTCCGTTGTCAGTC
AGCTTAGCCCACGCTGATTCAGCAGCACTTTATTCAACTCGCTGTTTTTACGCACGTTAAGCTTGCGCATCGCCGAGCGC
TTATGGGCGCTGATGGTTTTCTGGCTGCGCTGCAGCAGGCCGGCGATGCTGCAGGCGGACATGCCGCTGCTCATCAACCC
CAGCACTTTTTTTTCGCAGTGGCTGAGTGCGGCGATGCGGCAGGCCTGGCATTTCCACATGCCGGCGGCGTGCAGCGCCA
TCCACGGATGCTGGATAAATTTTTCCAGCGCCATCTGCAGCTTGAGGCGGATGGCGTAGGCCGAATCGCGCCGGTGGATG
CTGAACAGCGGCGGCAGGTTTTTCACCTGTTGCTGGGTCGCGTCGTCGAGGATCAGCAAAGTCAGCTGCCGCTGGCGCGG
GATGCCGTAGGGGCTCTGGTAACAGCAGGCGCAGCCCCAGCGCTCTTCCGGCGTGCGGAACACGATTTCGATGTTATCCA
ACGCCTGCAGCGCCAGCGGCGAGAACTGGGGGTACAGGCGCTGGCATTCGTTCAGGGAGTGCAGATAATCCTGCAGCAGC
AGACGCAGCCCCTGCTGGTAGAAGTTATCGCTGTCGAACAGCGTGAAGCGAATATCTGGCATGGGTGGCTCCTTAAAAGG
CCGTGGCGCCGCGCCGGAGCGAACGGTGACGGCCCATTGCCGGCGTTCGCGCGCCGGTCGTTTTCCTGATTTCCCTGGGC
GGTGCGGGGCTTATTGGTACGCCAGCACAAAATTGGCGACGGAGGTGAATTCGCCTTCGGTAATGCTTTGGTTCTGGATC
GCGCTCGGCCGCCCCTGCACATAGGCGGTAAAGTTCAGGCTGTTGGGGCCGTTTTGCAGCGCGACGGCGCTGGTGGCCTT
ATTCAGGTCGATGTCCGCCCCTTGATGATCGAACAGCGCGATGGCGGCGCCGTTCGCGCCGTTGTTGATCGCCAGCTTGC
CCGGCAGCTCACCGTCTTCGGCGCCGCTGAAGGTCACGCTGACGGATTTGAATACCGTGGTCTTGCAGTCGGTCAGCTTG
ATGCTGAATGGCACCGGCGTGGTGTGGCCATAGCGGTACAGGGTTTTGACGATCACCGTGCCCATTTCCACCAGCTGATC
GGCGGACTGCGGTTCGATATTGCACGGGCGGCTCACCACGGTGCCGTGGAACTGCACCGGCGCACCGATAAGTTCGGTGT
TCGCCGCCGCCGGCATGGCGGCAAACCACCAGGGCGCGCAGCTCAGCAGCGCTAAAGCGCGTAGACGCATTTTCCGTTCC
TCCCTCGGTTACTGGAATGCCGCCACGATGGTGGCCGATGCGTTGAATTCCCCTTCGCCGATCTCTGCGCCGCCGTTGGC
GAACGGCGCCGCCACCAGGTTCCAGGAGCCGCCGTTGCCGATGTTCGGCACCGGGTAAAACTCATTCGGGATAACCAACT
GGCCGTTGTGCGTCAGCCGGATGCCGAGATCGTTCTTGTCGGTTTTGAACACCTCGTTGCTGAAGGAGGCCGCCGTACCC
GACACCGCCAGCTTGATATTCAGCGTGCCGTCCTCGAAGCTGCCGCCCTCGCACTGGAAGCGCACCGGAATGCTTTGCGG
GTAGTTGGAGCCGTTGAGATCGCTGCCGCCGATCTCGCCGAACTCCACGTTGATCAACTGGCCTTCGTTCACCACGCATT
TATCGGGCACGTAGAGGATCGCGGACTGGATAAACACCTGCGCCATCGGATTGGGGCCGAAACCGCCGTCGGTCGAGCCG
AGGCGGCCGTACATCTCGATGATCTGCCGATCGTTAATCTCAACGCCGTTAATGATTTTTTTGCGCACCCGGAAGGTGAT
CTTGCCTTTGGAGCCGCTGCCGTAGTTGTTGACCTGTAAGTACGGCGGTTGGCAGCGGTGTTGGCTCAGCAAATTCGATT
CGTTGTAAAAAGGCACGGTGACGTAGGCGTTCTTGTTGCCGGCAATCCACACCTCGGCTTTTAAATCCAAAAAGTCATTC
AGCTTTAAATAGCCGTTGCCGTAGTCGGAGGGGGGCAACGACGAATCCGACTTGTAAAAGTGCGGGCTGGTGGGGATAGG
GGTATCGCAATACACCTTGCCGGTATAGGTGCCGCCCAGATCATAGGGAAACAGTTTGGTGAACCCCACCTGGTTGGTGA
TGTTGCTTTCATTCAGATCGATATAGAACTGTTTGGGGCCGCCGTCCGGCGTGACGTAGCCGTTGGCCCAGGCGGCGGGG
GCCGCCAGCGCGATCGCCAGCGGCAGGCAGAGTTTGGTCAGTTGTGTTTTCATCGCGTTCTCGAGCCTCACAGGTAAATC
ACCTGAATGTGCGCCACGGCGGCGAAACCGGCGGCCATCACCGCCCGCTGGGTGGATTCCACGCTGGCGCTGAACCACAG
GGTGTTGCTGCCGGGTTGCAGAATGTAGGGGCGGCTGCGCTGATTCAGCTCCAACGCCTGGCCCTGCTGGTCTTGCAGCC
GCAGGCCGATGCCCTGTACGCCGCCGTTCAGCTTCAGCAGCGACGGGTTGTCGACGTCGCTTTCGCCGAGAAACACCAGC
GTGGCGGCCTGTTCACCCTGAAGGTAGAGGCGGCCGGCGTCGCCGTTGCGCGGGCCGGCCGGATTATCCGCCAGCGCGCG
CGCGCCCAGCAGGCAGTTGCGGAACGAGAGGCGAAAACGCACCGGCGCGCTGCGATCGCCGGCGTTACGGAAGTCGCGTG
CGCTGACGTCGCCCAGATCGACGGACTGATCCCGGCTGTCCGGCGTCAGGCTGCAGGGAGAGCTGAGCAGGCCGCCGTGA
AAGCTGACGGTGCCGGTGGTGCCTTCGATCACGCCCAGCGGCGTTGCCGCCAGCGCGCCGCCGCCGCACAACAGCGCGCC
GAGCAGCAGCGGGCGCAGTCGATCGGTGAATTCAGCCATGCTGGATCTCCTTATTTTTTCTCGGGCACGGCGGTGCAAAC
GCTGCCGTTGCAGGCGAAGCGCAGCTCGGGGTGGCCGCCGTAGTCGTTGATGTAGGTGATGACGAAGCTGTTCATGCCGG
TGTCGTGCAGCTTGAGGCTTTCGCTGGATTTCGGCTTCAGCATCAGCGGTTGAAAACCGCCGATCGCGCCGCCGCCCTGT
TTTTGCGTCTGCCGCGTCATGCCGGTCAGGGTGATGTAAAACGGCGTCGGGTTGTCGACGGTGATGGCACCGCCGCTTTT
ACGGAACACCAGCTTTTCCTGCCACACTTCACCCTTGGGCGCGACAATCGCCTTCGGCCGGTAGAACAGCTTGATCTGCG
TTTGCAGCGCCAGCTGCATCACGTTGGTTTTGGTGCTTTTCGGCGGAATTTCGCGCAGGTTGAAGTAGAACACCGACTCG
CGATCCTGCGGCAGGCGATCCGCCTCCGGCGTCTTGGTGATGCGCACCACGCTGCGCTCGCTCGGTTCCACGCGCTGCAA
CGGCGGCAGCACCACCAGCGGCGAGGTGATTTTCTGATGCTGCTCGTTCTCCAGCCAGGACTGCGCCAGGAAAGGCAGTT
CTTTGTTTTCGTTGACGATATTCAGGCTGATCGATTTGGCGTCGCTCACATAGACGGCGCGCGTGCGATCCAGCGATATC
GCCGCGTCGGCGGTGGGCAGTACGGCGCTCAGGGCCAGGCCGGCGGCGGTCAGTAGCGTTATCGGGTGTTTGTTCATGTC
ATTATTTCTCAGCGTTACGGATTACAGGGTGGCGCACGGCAGCAGCAGCTGGTCCAGCGGCTTGGCGGCGCCCGGGATCA
CGATGCGGCAGCGGCGTTGGCCTTCCCAGGCGACGTCCAGTTTTTCCTCCGGCTGCACGCCGGTCAGGTAGACCGAGCCG
CCGTCGTTGACCACCGCGACCTCGCGGCCTTTCTCGCTCAGCACCGCGGCGCCGAACGGCGGTTCGCTGCCGTCCGCGAG
GCGAATGGTGGCCAGTAGCTTGCTGCCTTTCACCACCTCGAAGTGGCGGTAGCCGATGGCGCCTTCGGTCAGCGTGCCTT
GCACCACGGCGCGAGTGGCTTCGACGTCGTCCGCCAGCTTGTTGACGTCGATGCGGGTGTCGGTGTTGTAGTAGCTGGTG
ATGTCGGAAATCACCGCCAGCCCGAAACGGTTGCTGTAGGCGCGGCCGTTATTGATCGGCACGCCGGCGATGCCGTCGGT
GTCGAGCATCATGCGGCTGCCGCCGTTGCTCGAGTTCTGATGCGCCGCGATACCGTGCCGGGTCGCGGTGAGACCGCCGC
GGAACGAGCCGCCGATCGACGAGTAGCTGTCCTGTTGGTAAGAGGCGCTGGCGTTCAGCGAGCCGAACGAGGCGTTGTGG
GTGTAGTACCCGCGCGCCAGCGATTTGCCGGACTGGTTAAAGCCGCCGCTGACCTGCCAGGTATTGTCCGGATCGCTGTA
GTCGTTGTACGACGCGGTCTGCGTGACGTCGCCGTTGTTGGTTTGCAGCGCATAGCCGACGCGCCGACGATCGCCGATCG
GTACGGTGAAGTTGATCATCACGCTGTCGTCGGTGCGGCCCTGGTAATAGGTGCGGTAAGCCGACAGCGAGGCGGTGATG
TTGCTGATATCGCCGATGCTGAACAACTTGCTGGTCGACAGCCCGTAACGATCCTGGGTTCGCGCGTCCCAATAGGTCTG
GTGCGAGTAGGTCAGATAAGTGGTGATCGCCCTGGCGCTGTCTTCCGCCATAAAGGTTTTGCTGGCGGTGATGGTATACA
GCTCTTTCTGACGGCCGTTGTAATTCTTGTCGTAATCGCCGTAGCGCTCCTGCAGATACTGCGACATGTTCATGAATTTA
CGTTGCGAGAAGCGGTAGCCGGCGAAGGTGATCTGGCTGTTCAGCTCGTCGAAGCGTTTGGCGTAGTTGAGCTTGAACGA
CATGCCGCTGGCGGTCGGCTCGCCGGGCAGGCGAGCGATCGACTGGGTGACGTCCAGCGACATGGCGCCAAACACGTTCA
GATCGCGGCCGAGGCCGAGCGCCCAGGCGTTATAGTCGCCGCCGAGCAGCGCGCCGCCATACAGCGACCAGGCGTTGCTC
AGCCCCCAGGAGAAGTCGCTGGCGGAAAACAGCGGGCCCTGGGTGCGGTGGTCGTAGGCCGAGGTTTTGCCGAGCGCCAC
GTTGTAGCGCACGTAGCCCGGGCGGGTCAGGTAAGGAATGGTGGCGGTATCCACCTGGAAGGTCGAGACGGTGCCGTCCT
GTTCTTCCACCTTGACGTCCAGCTTGCCGCGCACCGAGCTGTTGAGATCCTGAATGGCGAACGGCCCGGCGGGCACGGTG
GTTTCGTACAGCGTGCGGCCTTCCTGCGAAACGGTGATCTTGGCGTTGCTCTTGGCGATGCCGCGCACTTCCGGCGCATA
ACCCTGCAGGTTGGGCGGCAGCATGCGCTCGTCGCTGGCCAGGTTGAGGCCGGTGAAGCGATAGGCGTCGAACACCCCGG
AGTCGAGATAAATCTCACCCAGCGTCAGCTTGGCGGCCTGCATCGGCAGCGCGCGATAGGCGTAGATCTGGTTCCAGTCG
AAACCGGTGCTGCGATCGCCAGCCTGCTGATTATAATTGGCCTGGTAGTCCGCGCGCAGGCGCCAGGGGCCCAGGTTGGC
GCCCAGCGTGCCGTAGCTGCTCAGGTTCTGGGCGGTGTTGTTGTTGTGGCTCTGCTTGCCTAACTGGCCGCTCAGGTTGT
AGTCCAGCAGCAGGCCGGGAATGCCGTCGTCCCACTGCTCGGGCGGCGTCCAGTCGGGATCGGAGTATTTCATCCACGCC
TGCGGGATGGTGATCGCCAGCACGCCGCCGCCGATGCGATCGGAGATGGTCGCGCCTTTGATGCCGCGAATGTCGGCGCA
CTGGTTGTCGTGCCACAGGGTGATTTTTTTGGCCGCTTCTTCTTTCAACGCCATTTTTTCCACCAGGTCAGGCGGCAGGC
ACACCTGGCTGCCGCTCTTGTTATCCGGTGACGGGAAATACTGAATGCTGCGCTGGGGCAGCGTTTTCTGGTTGATCTTG
ATGTCCAGCAAATAAGCGCCGGGCATGACGTAGTCGGCGTCGGAGAAGCGCGAAAGATCCACTTTGCTGCGCTCGCCGAT
ATCCAGGACGTCGGTATTGAATTCCGTGGCGGAAAATGCCGGACGCACCCAGAGGAAAGATAGAATGACGAGGAGAGGTA
GGTGTTTCCGTGTCAGTAATGACGTCATAGCATAATCACTCATGGCAAGTCCGCGCCCAATAGCAGGTCATCCGTACGAC
CTGAATACGTAATGCTGTGCAGCGCCCGCCGGCGCTAGAGATAAGACAGGGTGAATTTGGCCAGAGAGCTGAAGCCGCCC
GCCCGCGCCTTGTCGGGATGCAGGCGCAACTGCGCGCCAAAGCGCAGCGTGTTGTCGCCGGCGACGATCTGGTAATCCGC
CGTCGTGCTGCCGAGCGGGATCGGCGCGCCGGCATCGTTCAACAGCTCGATAGCCACGCCCTTCGCCTCGCCGTAAACGC
CGAGCAGGGACGGATCCCCGCTGTCGGCGGTGCCGTCGAACGTGACGTTGGCCGCGCGATAGATGAAGTCAGGCTTCACC
TGGCTGGCCAGCTCGCAGTTCACCAGTTTGATCGTGAAATGGCGGCGGCTGCCGATCAGCACCGACTGCCCGTCCTGCGA
GGCGTCGGTCATGGAAATCAGACCAAAATCGACGGTTTGATCCAGGCTGTCGCTGGCGATGCCGCACGGCGTTTCAACGA
TGGTGCCGCCCAGGCTGACTTTGCCGTGGCCCTGATTTTTCGCTGCCGCCGCCGCGCTGCCGACGCTGAGCGCGATGAGC
AACAGGCCGCAAAGGCGGATAGTCATGCTGGCGTCTCCCTGTCTTTCCCTGTTCCCTTGCCGGTATCCTCGGCATGCAAT
AAAGCGGGGGATGCCCTGAGACATCCCCTGTGGGGTATTACAGGTAAGCCAGGGTGAAGTTCGCCACGCTGGTGAAGTCG
CCCGGCACCACGGCGCTTGAGGCGCTGCTGCCCTGCAGATAAGCGGCGAATTTCAGCGAGTTGTCGCCATCGTTCAGGCC
TTGACCGTCGGTCGCGGTGCCCAGTTCCACCTCTTTGGAGTGCAGGTTGTCGTAGATCACGATGCCGGCGCCGGTTGCCG
TGCCGCTCAGGGCCAGCAGTTTGTTGTTGACCGGATCAGGCGTGCCGGTAAAGGTCACTTTGACGTTTTTCATGGTGGAG
ATGGAGCAATCTTTCAGTTCGATGTTGAAAGGCTGCATGCTGGATTTACCCTGGTTGGCCAGGATGCGGCTGCTGATCTG
GCCCATCGGCACGGTTTGGTCAACGGATTCCGGCGCGACGCTGCATGGCGCATCGATAATTTCGCCGGTAAAGGTGACTT
TACCGCTGCCCTGATTAGATGCGGCATGAGCAACAGATGCGGAAGCGAAAGCAATCACGGTTGCCAGCATTAATTTATTC
AGTTTCATTTCTCAGGTTCCTGTAGAGAGTTTTTAAATAAAAAGAACAGCACATCTAAATCCCCCGCGGCGGCGGCAACG
CCATGTCGCCGTCCGTGCGGTTGGAGCCAGATCCTTTTGCTCTGGGCAATACGCCGACATCCGTTATTTATGAGAAATAA
CGAGATTTGGAAAATCGATAATGGATTTTCTGGTAAATAAAATACGATTTTTACGTGTGGCGTGTTGCTGGGAATATTCT
TGCAAATAATAGTATTGCTTGGAAATAGATTTTATTAAATTAAGTCAAATTCAGAATATAAAACCAAAAGGAAAAAGAAA
CATATTTGCTTTAAAATCAATAGATCGTATACAAATATTATCCAGTATAAATCACTATATAAATAACGATATGCGAGATA
TTAGATCGGGGGAAATAGGGTGGCACCTACAATTCACAATATTGTTTTGCTAATATCGCTCTGAGGCAGCAGATGATGCA
TTTCCTTTTAGAAACAAAATATAAAACATAATTCATTGTTTTTATTGTTGTTTAGTGATTTTCTGTTCACGAGTGATTGG
GTTTCTTATTCGCGTTTAGTTCGCGTTTAAGCCTAATTGATTAACAATTAAATAACAATTTCACCGGTAGTGAATTATCC
TATCACCTTGCGGAATAGGGATTTTTCGCTGCCTAACCCATTTTGATTAATCAAATTAAGGCATGTGCTGCTGCCGTTCG
CCACATAATGATGACCTAAGTGACAATTAAAGGATTATAAACGGAATGATAACGATGATTAATGCTTGCGGCGGGCGCCG
TTGGGTGGGTTTGACCCTATTTCTGCTGTCTTTTATGGCGCTTTCTGGCTGTGCGGGCGGGAGCAAGACAAAACTGAATT
CCGTGAAAAAAATCTCACAGAACAATCCTAATGATAAATCCGATGAGCAACGCATCGCGCTTTGTCAGCAGCGGGTTAAT
TCATTAAAGAATATTAATCCGCAAAGTTACCAAAAACGCATCGCCTATTTTAATGGCCTGCTTTCCAACGCTTCGGGATA
TGCCGGGGTGCGCGGCAACGTGGATGAGAGTACCCGTAAAGCGATTGATGCTCTTTATCAATATAAAACCGAGAAATTCT
GCGCCGACGTCGAGCATGAGCTGATGTCCGATCTGTCCAGCCGGGTTGAGAATCTGTAGCCATGAAGCGATGCGCGCAAG
GATGGGCGATGGCTCTTTTGCTGTTGGCGGCGAGCGGGGCCGCTTGCGCCGCCGATGACGGCATTCCCGCGCTGTTGAAG
TTTGCCGAACAGCGGCAGGCGCCACCGGCCGCGCCCAGGGAAGACACCGTGCGTCAATCGGCGTCAGCACCGGCCGCCAA
ACCGGCCGCTATCGTCGGGGCAGACAGCGCTCGTTTAACGTCGTTGAAGCAGTCTTTGCAACAGCAGACGGAGAAAATCC
GTCAGTTGGAGCGGCAGTTGGCGGCGGCTCAGGCCGCGGTGGCGCCGAAACGGGAACCGGCCGTCGTCGATATTCGGCCG
CTGGCCGATGCCCTGAAGGGATTGCGGCACGCCGTTGCGCCGGTGCCTGAAGTGGGCGTGCTGGCCGCTTCGTTAACGCG
GGCCGAACAGCGCAGCGCAAGTTTGGCGGCGCAGCTGGCGCAGCAGCGCCGGCGGGTAGAGACCTTGCTGGCCGAACGGC
AGCAGGCGGCCGAGCCGCCCGCGCTGGCCAGCGAGGCGGACAAGCAGGCGTATGCCGCCGGCGTGTCGCTCGGACGCGAC
ATTCTGCATCTGCAGCAGGAGAACCGGCGCGCGGGGTTGGAAGCGGATACCCAGCTGTTGCTGGCGGGCATCGCCGATAC
CCTGGCCGGGCGGTTGCGGCTCGATGAAACCGCCATCGACGGCGCGCTGCACACGGCGCAGCAGCGGTTGCAGCAGGCGC
AACAGACGCAGGCGCCACCTCGGGATGACAACGCCTACCTGGCCAATTTCGTCCGTCAGGAGGGGGTTAAGCAGGATGCG
CTCGGCTTCTATTACCGGGTGGACTATGCCGGCAGCGGGGCGATCGGCGCCGACGATCGGGTGGATATCGTGGTGCGCGA
AAGCCTGACCGACGGCCGGGTGGTCAAAGACATGGAGCTGGCGGGGACGGTGATCTCGCAGCCGTTGACGCGCTACCCGC
CGCTGTTTCGCGCGGCTATCGAGAAGCTGCAGCGCCACGGCGCGATCACGCTGGTGGTGCCGCCGGCGCTGGCGTACGGC
AAACAGGGCAACCCGCCGGCGATCCCCCCGAATGCCACCATGATTTACACCCTGCGCATCGCTGACGTGCAGCCGTGAGC
GGGGTGCTCAGCAGTAACCACTCAGGAGGAATGCTATGGCCAAGGCGCCGAAAACGTTTGAAAGCAGAAAATCGCTGATG
CTGAATGTGTTGCAAGGATTGTGCAGGGAGCGTGTGGAAGGATCTGGGGGCCATCATCCCCCGCCGGAGCAGTGGCCGAA
GACGCGCGAGCTGGCGGATAAATGCGGCGAAAATATTTATACCACCCGCACCCTGCTGCTGGCGCTGGAAAAGGAGGGTA
AGGTTCACTGCACCCACCGCAGCATCAACAATTCCCTCCGCTGGTACAGCTGCGACGAACAGGCAGCGATAAAAAAAGAG
TGATTCGACCCTGGCGGTCGCTTTTGACTATTCCTACAGCTAATCATTAATTAAATTTATCATTTGACGGGGCGTTTCGC
TCCGTCAATCCTCTCCCTTCGTTCGCTGCCATCCGCACAGCCATTGCTAAGATGTTTTTGGCGGCCATATACTTATCGCT
CAGACGGGAACAGGTGTAGGGAGCCGGCATCGTAATGAAGGAAAAGAAAGACATACTGAGATTGGATGATATTCATTATC
AAATAGACAGCCAGGTGATCCTGGATTCCGTCTCTTTCACGCTGGGTGAAGGCGAGTTCAAACTGATCACCGGGCCTTCC
GGTTGCGGGAAAAGCACCCTGCTGAAAATCATCTCTTCCTTAATGGATCCGACCAGCGGAAAGCTCTATTTCGACGGTCA
GGCGATCGACGAGATGTCGCCGGAGGCGTATCGCAAGCAGGTCTCTTACTGCTTCCAGACGCCGTCACTGTTCGGCAATA
CGGTTTACGACAATCTGGCGCTGCCCTACCAGATCCGCCAGGAACCGCCAGCCGAGCGAAAAATGAAGGCCGATCTGGCG
CGTTTCGGGCTGCCGGAGGCGATGCTGACCAAAAGCATCAATGAACTGTCCGGCGGGGAGAAGCAGCGGGTGTCCCTGAT
CCGCAACCTGCAGTTTATGCCCCGGGTGCTGTTGCTCGACGAGATCACCAGCGCGCTGGACGAGGAAAACAAACGCAACG
TCAATGAGATCGTGCATCAGCTGGCGGCGGAACACCGGCTGGCGGTGCTGTGGGTGACGCACGATACCGAAGAGATAGCG
CATGCGGACGAAGTGATCACCCTGCGCGCGCACGGCGCCGAGCAACAGGAGCAACAACATGAATCAGCATAACATCACCA
ACGAATCCTTGGGCTTGTCGATGGTGCTGGTGGTGGTCGCCATCCTGATCAGCCACCGGGAAAAGCTGGCGCTGGAAAAG
GACATTATCTGGAGCATCTGCCGCGCGGTGGTGCAGCTGATCATCGTCGGCTACGTGCTGAAGTATATTTTCGACCTGGA
TAACGCCGTTCTCACCGTGTTGATGGTGCTCTTCATCTGCTTTAACGCGGCTTACAACGCCAAGAAACGCAGCAAGTACG
TCGAACACGCGTTCGTGACGTCGTTTATCGCCATCACCACCGGTGCGGTGCTGACGTTGGCGGTGCTGGTATTGACCGGC
TCCATCGAATTTACGCCGATGCAGGTGATCCCCATCTCCGGGATGATCGCCGGCAACGCCATGGTGGCGGTGGGGCTGTG
CTACACCAACCTCGGCCAGCGTTTCAAAGGCGAGCAGCAGAAGATTCAGGAGATGCTCAGCCTGGGGGCGACGCCCAAGT
TCGCCTCGGCGGCGCTGATCCGCGACAGCATCCGCGCTTCGCTGATCCCGACCGTGGACTCGGCGAAAACCGTTGGGCTG
GTCAGCCTGCCGGGCATGATGTCCGGGCTGATCTTTGCCGGCATCGACCCGGTGAAAGCGATCAAATACCAGATTATGGT
GACCTTTATGCTGCTTTCCACCGCCAGCCTGTCGACCATCATCGCCTGCTATCTGGCTTACCGTAAGTTTTACAATGCGC
GCCACCAGCTGGTGGTCGGCAACCTGAAGTAACGCCATGAAAAACGGCCTCCGCGGAGGCCGTTTTTTTTTACCCTTGCA
GCAGGGCGATGCTCTGGCGGATTTCCCGTTCGATATCCGCCTCGCTCCAGCCATCCAGCTGTGAAGAGAAGGGCTCGAAG
GCATAGACGCCGGTGTAGCCCAGGCGTTCCAGGTTCTGTACCTGGCGGCGGCTTTCCAGCCGATCGCCCGCGCTCAGCAT
GATGCGCTCTTCATCGCTCAGCGCGCCTTTATCCCGCCCATCCTCCACGCCGGACAGATGCACCAGGCCGATCTGCGCCA
CCTGGATCTGCGCGTCGAAGTCGGCCTGCGTCACATCGCTCAGGTAGTGGTGGAACGTATCGAGCACGATGCGGTACGGC
GCGCCCGAATCGCGGATGATCGCTTGGGTCAGCAGCGACGATCGCAACGAGCTGATGCCGAAGCCCAGCGGTTCGACGTA
TCCCTGCACGCCATAGCGGGCAAACAGCGGCGCCAGCAGACGCAACGCGGCGAGGGTGTCGTCCCGTTTTTGCTGCTCGC
TGCGCGTGTCGTCGGCGCTGCAGTGCGGGCACAGCACCAGCGCCCGGCTGTGGATAGCCTGCGCCTGCGCCAGCAACGCT
TCGGCGCGCTGCTGCAGCGCCGCCGGGTCATCCACCCGATTGAACATGCCGAGGGCGTTGATCGTGACGATTTCAATGCC
GTATTGCGCGGCGAGCGCGTTGAGCTGCGCGTTACTCAGATCGTCGGTCACCTTGCCGCTGGGCATGTCGTTGCGCAGCT
CAACTTTGCTGAGCCCGCAGCGTTTCACCAGGCGGAAAAAATTGTCCAGATCGAGATTCGGCGCGATCTTGCGGTTAATG
CAGAAGCGGTTCAGCGCAATGGTCATGAGGCATTACTCCAGCGGTCAGGGGTGAGAGATCAGGATTTGCCGTTTTCCAGC
GGCAGCGGCTTACCGTCGGGCAGGGGTTGGCGGTGGCGTTTGGCCAGCACCACCTGTTCCATTTTTTCCAGCGAGACGCC
TTTGGTTTCCGGAATATAGCGGCCGATAAACCAGTAGCTGAACAGGCAGCAGGCGGCGAAGATCCACATCGGGAAGGCGC
CGTGGAAATGCGAGAACAGGTAAGGGTGGTCGTTGATCATCGGGAACGACTGCGACACCGCGAAGTTGGCGACCCACATG
CAGCCGACGGCGATGCTCATCCCCTGCGCGCGCATGCGGTTCGGGAAGATTTCCGATACCAGCACCCAGGCGCCGACGCC
CCAGGACAGCGCATAAAACACCATGAAGAACAGCATGCCGAACAGCGCGAAATAGCCGGTGGCCTGCGTGTAGAGCGCGT
ACGAGGTGAGCAGCAGGCCGGCGATGGCGCCCAGCGTGCCGTAACGCATCAGCGGAATGCGGCCCATGCGATCCATCAGC
ATGGCGCCGATGACCGAACCGACCAGCTGCAGCACGCCGATCCAGATGGTCTGGAACAGCGCTTCCTGCGCGTTTTCAGT
GACGGTTTTCAGCACTACCGGCGCGTAATACATCATCACGTTGACGCCGGTGACCTGCTGCAACATGGCGATCATGCAGC
CGACGAACAGAATGAACCGCACCCGCACATCGCCGTAGTTCAGCTTCCGGTGCTGCTGCTGTTGATCCTGCTGCAGCGAG
TCTTTGATTTCTTTCAGCAGATTCTGCGCGTGGGCGGCGTTGGATACCTTGGTCAACATCGCCAGCGCCTGATCGTCGCG
GCCCATCATCACGTTCCAGCGCGGCGATTCAGGAATGACGAATACCAGGATGCAGAACAGAATGCAGGGGATCACGCCCG
AGGCGAACATCCAGCGCCAGCCCATTTCCACCAGCCAGGCTTCGCTGGCGATGCTGGCGATTTTGAAGTTGACGTAGAAA
ATCACGATCTGGCCGAAGACGATGGCGAATTGCTGCATGCTGAGCGCCCGCCCGCGCATGTCTTTCGGCGACACCTCCGA
CATGTACATCGGCGACACGGTGGCGGCAATGCCGACCGCCAGCCCGCCGATGATGCGGTAGATGACGAACCAGGTGAAGG
TCGGGGCCAAGGCTGCGCCGACGGCGGACACGGTGAACAGCAGCGCCGCCAGCATCAGCGCCTTTTTACGGCCCCAGCGC
GCCGCCAGCGGCCCGGCGGCGAAGGCGCCGACCACGCAGCCAATCACCACGTTGGAGACTGCCCAGCCGGTTTCGGCCGG
GCTGAGATCGAAATAGGCTTTCAACGCTTCGATCGCGCCGGAGATCACGGCGGTATCGTAGCCGAACAGAATGCCGCCCA
GGGCGGCGATGCCGCAAATTCGCAATATGTAGCCGGTATTGTGCTTACGCTGATATGACATGTGTTGCTCCGATTTTTAT
CCTGGCTTCCGTCCGCACGGTTGGGGTGTCGGGAAGGGGGCGAGCGGAAGGGTGTGAACCGTGCCTGTCATCAAGGCGAT
GTCGTCGATAAATGCTGGAACAAACAAGAACATTTATTTCATAATTAGTGAATAATGGAATATTGATTTTTAGATCCAGT
TCAAAAAAAACCGTCACCTCTGTGCCGGGTCTCTTGGGCGAACGAGGGCGTGCGGTAACGGCGACAGGGCAGGCGCAGTG
CGGGTTTTTTTTAGCAAAGTCAGTGTGTATTCCCCCAACTTTCGCCGCCGCCGTTGCGCTTTCCCTGGCACGGGAATGCA
AGCGCCCGCCCGATCGACACCGCAAAATTGCGACCTCACGCACTAAAAACAAATTTTTCAAAACAATTTATTTGAAACTT
TTTTTTCAATGAAATAGAGTTTGCTGCATCCGGTCAGGATTTAGCCGGCTTGCCGACGGAGTTTGGCGAGCGGGACGATT
AACGCCGCGCCGCCTGGGTGTGGCCAGGCGACAGCGGACTTGAAAAGAGGGCGTGACATGAAAACTGTGGGTAACTTTAT
TGACGGGCAGGTGTGCCTGAGCAGCAGCAATCAAACCGTCGACGTGCACAACCCGGCCAGCGGGCAGGTTGAGCGGCGCG
TTACGCAGAGCACCGCCGCCGAAGTCAAACAGGCCATCGACGTGGCCCACCGGGCGTTCGCCGACTGGTCGCGCACCACG
CCGCTGCGCCGCGCGCGCATCATGTTCAATTTCAAGGCGCTGCTGGAACAGCACCGCGACGAGCTGGCCGAGCTTATCGT
CAGCGAGCACGGCAAAGTGTATTCGGATGCGCTGGGCGAACTGACGCGCGGCATGGAAGTGGTCGAATTCGCCTGCGGTA
TCCCGCATCTGATCAAGGGCGAGTATTCGCCGGACGTCGGCAGCGGCGTCGACAGCTTCTCGCTGATGCAGCCGCTGGGC
GTGGTGGCGGGCATTACCCCGTTTAACTTCCCGGCGATGGTGCCGATGTGGATGTTCCCCATCGCGCTGGCCTGCGGCAA
CACCTTTATCCTCAAGCCGCCGGCGCTGGTGCCTTCGGCCTCGGTGCGCCTGGCGGAGTTGCTGAAAGAAGCCGGCCTGC
CGGACGGCGTGTTCAACGTGGTGCACTGCGCCAATGAAGATGCGGCGCAGCTGTGCACCGATCCGCGCATTCAGGCGGTG
AGCTTCGTCGGTTCCTCCACCGTGGCGGAACATATCTATACCACCGCCAGCGCGCACGGCAAGCGGGTACAGGCCTTCGG
CGCGGCGAAAAACCAGGCGATCGTCATGCCGGACGCCGATCTGGACGCCACGGTCAACGCGTTGATGGGCGGCGCGTTCG
GCTCTGCCGGCGAGCGCTGCATGGCGCTGCCGATCGCCGTGGTGGTCGGTGACGATACCGCAGACAAACTGATCGCCAAA
CTGAAGCCGCTGATCGCGCAGCTCCGCGTCGGGCCGGGCTTGCAGCAGGGTGGCGAAGAGAATGAAATGGGGCCGCTGGT
GTCGTCCGCCCATCAGAAAAAGGTGCTGGGCTACATCGATCTGGGCGTGGAAGAAGGCGCCACCCTGGTGGCCGACGGCC
GCAATTATCAGGTGCCGGGCTACCCTGAAGGCTACTACGTCGGCGGCACGCTGTTCGACCATGTGAAGCCGAACATGCGC
ATCTACCGCGAAGAGATCTTCGGGCCGGTGCTGGGCATCGTGCGGGTGCCGGACTATCGCACCGCCATCGACACGGTCAA
CGGTCACGAGTTTGGCAACGGCAGCGCCATCTTTACCGGCAGCGGCCACTACGCGCGTCAGTTCGTGCAGGAAGTGCAGG
CCGGGATGGTCGGCGTCAACGTGCCGGTGCCGGTGCCGATGGCGTTCCACAGCTTCGGCGGCTGGAAGCGCTCGGTGTTC
GGCGCGTTGAACGTGCACGGCACCGACGGCGTGCGCTTCTACACGCGCATGAAGACCGCCACCGCGCGCTGGCCGGCCGG
GCAGCAGACGGTGTCCGAATTCAGCATGCCGACGCTGGGCTAAGCGATCGCAGAGTATGAGCGGGCCGTTGCTCCTTTGG
GGCAGCGGCCTTTGCACGGGGAGTTAACAGGAGAATCGAAATGTCTTCACTGCTTGCCAAATGTCAGGCGCCGAACGCCG
AGGGGCGTATCCAGCACGTGACGCCGGAAAATGCCGGTTGGGGCTATGTCGGCTTTGACGTTTACCGCCTGGCCGCCGGG
CAGTCGCTGCAGTTGGAATGCGGTGGCAGGGAACTGTGTCTGGTGCTGGTGGCCGGTATCGCCTCCGTCGCCACGCTGCG
CGCCGAATACCCGCATATCGGCAAACGCATGAGCCCGTTCGAGCGCACGCCGCCTTACGCGGTGTACGTGCCGCACCACG
ATCGCATCGACGTGCGGGCAGAAACCGATCTGGAGTTGGCGGTGTGCAGCGCGCCCGGCAGCGGCCACCTGCCTTCACGG
CTGATCACGCCGGCGGAAATCGGCGTGGAGCGGCGCGGCAAGGGGCGCAACCAGCGATTGGTGCACAACATTCTGCCGGA
CAGCGAGCCGGCAGACAGTCTGCTGGTGGTGGAGGTTTACACCGACGAGGGCAACACCAGCTCCTACCCGAGCCACAAGC
ACGATCAAGAAGACTCGCCGGACGAAACCTATCTCGAAGAGACGTACTATCACCGCATTCAGCCGGAGCAAGGGTTCTGC
ATGCAGCGCGTCTATACCGACGATCGCACGCTCGACGAATGCATGCCGGTCTACAATCGCGACGTGGTGAAAGTGCCGCG
CGGTTATCACCCGGTGGCGACCCTGGCGGGTTACGACAACTATTACCTTAACGTGATGGCCGGGCCGGTGCGGCAGTGGA
AATTCACCTGGGAAAAAGACCACGCCTGGATTAACGGCGACGGCTATCCCGCCGCGCAATAAGCGCTTGAGGCCCGGCTT
GCCGGGCTTTCTCTTTAATTAGGGTATAAATTTGACCTAAATTTGCCCTCTATCTTGCTCAAATGATAACCTGTCCGCAC
GCGATTGCTCCCTGGCTGAGTGAATCTAACGAACCGCTGTTATGCAGTGAGAATGCCGGTACACAGGAGGAAAAATTATG
ACAACCACCATGTCTCAAAAAGCGGCGCGCGAAGGATTAGGTTCGCCCGATCTGTTTGAAGGCGGGGTTTACGTCACAAA
AAATGGTGTTGCCGAGCTGTTTGTACAAACGGCGGCTGAGAGAGAGGCCGAAATACGGGAACGCAATCTCGAGCGCCAGT
CCAACGCGTTGTTGAAACTGACTATGATGGCGAAGCAAGAGATTAAAAATCAGCGCGGTCTGTCGCCCGAAGAAACCTTG
CAGCGGCTGCGTGACGCGCGGAAATAGACCCGAGGTGCAGGATGCCCCAGGAAATACGTTTTACCGTCGCGCTGGCGGCG
GAATGGAGCCTGAAAGACATCGAGTCTTATAAGAGCGGAACGATAGGGGCCGTCGCAGCCGGGATGTTCGTGGACAATCT
GTTGTTATCGTCCCTCGCGGCAATTGCCGACGATCCCGCCCGCTACCGCTTCAACGCCGTGCTGGCGGGCATGGGAGTGC
GGTTGCACGAACGATTGGATCCCGACAGCGAATACCGCGTCATCTATGACTACGACGGCCAAACGGTGGAGATTCTGCTT
TTCATCAGCATGAAGCAGGATCTGGAAAGCGCGCTCTACCGCTATTTGTTGCTGCAATAATCCCGCCGCGCCCGAGCCTG
TCGGGCGCGTTCACATCCGCCTTACTCGTCCCGGGCGTTATTCAGCGCCAGCGAGACCGCCAGCGTCTGCGCCAGACACA
TCGAGGCCACCTGCGAACGGAACCCGTCCACCTGCGCTTCGCGCACCACGAAACAGACGTCGCTGAAGGCGGCCAGCGGG
CTGACCTGGCTGTCGGTGATGGCGATCTGTTGCGCGCCGCGCTTGGCGCCCAATTCCACCAGTTCCACCGCCTCGCGGGC
GTACGGCGAATAGCTGATGGCGATCACCACGTCCTTCGGTTTCACCATGCTCAGCTGTTCGGTAAACATCCCGCCCAGCC
CGTCAATCAGAAACGCACGGCGCTCCAGATGGCGCAGCGCATAGGTGAGGTAGGAAGCGACGCTGAACGAGCGGCGCAGG
CCGATCACGTAGATGTTTTCAGCGTTGTTGAGCAGCTCGACGGCGCGATCCAACTGCTCGGGAGCGATCTGCATCGCCAG
CTGCTGCAGCGCCTGCGCGTTGACCATGGTGAATACGTTGAGAATCTCCGCCGGCTTCTCCGGCGCGACGTTGTCGTCGG
TGGAGGTTTGGCGGAACAGGCGTGCGCGCTCGGTATAGTTCACCGTTTCTTCCATCAGATGCTGACGGAACACCTGCTTC
ATTTCGTTGAAGCCGCTGAAGCCGAAGGCGTTGGCGAAACGGATTAGGGTGGAAGGCGGCACGCTGGCCTGTGCGGCTAT
GGAGGCAACGGTATCGAAAGCGATGCTGTTACTGTTATCCAAAATATAGCGCGCCACCTGCTTCAAACGCTTGCTCAGCG
TTTCATAACGGTGGCGGATCTCGTCCTGTAACAGCGAAAGTTGAGTTGGGTTGTTCATCCATTCGGCTCGCAGTGGGGTG
AAGGCGCATTGGCCTGACGCCTGAAATATTGACAGGGTATTTTAACAGACGGAGCGGAAATTTCATTTCCTCAAAAAGCG
ATTTATTCGATCGCACATTGCGCGACTTCACAGAAAATGGGCAAAAAAATCCCCTTAAAGCGGCGAAATGGCCTTAAGGG
GACGTGAACCTGCTGTGGCTGTCAGTGCGCGCCGCCCACCTGCGGACGGTACTGGCGCCAGAAACCGATCAGCGTCAGGT
ATTTTTGTTTCACCTGCTCGATCAGGGCCGCGTCGTCGATTTCCCCCTGCAGCCAGCGGCGCGAAGGTTGGCCGAAAATG
GTGCGGCCGACGGCGAAACCTTTGACCCAGCGCGCATCCGCGGCGGCGGCAAAGCCCGCCTTCAGCACCGCCTCCGGGGA
GTCGAGCCCCAGGATCAGCACGCCGCGGCAGTCGGGATCGCAGGCGTCGATCAGCGCGCCGACCCGCTGCCAGTTTTCCG
CGCTCAGCGGCGGCAGTTTCCACCAGTCCGGCTGAATGCCCATGTGGTAGAAGTGTTCAATCATCTCCAGGTAATAGCGT
TCGTCCTTGTCGGCGTTGCTGTCCGGCAGGATCACCTCCAGCAGCAGTTCGTGGCCGGATTTGCAGCAGCCGCGGTAGAC
GTCGGCGATCAGCGCATCCTGTTCGCGGCGCAGTTCCGCCGCGTCGTGCGGGTGATAGAACACCAGGCACTTCACCACGT
GCTCCTGCGGCCAGTCGATCAATTGCGAGCCAATATTGCCGTGCTCCAGGCGCAGTGGGCGCGAGCTGGGCAGCTCCACC
GGCCGGCCGATCCACCATCCCTGGCCAGTGATTTCGTTCAGCGCCGCCTGCCCGTAGGTGGTGTCGGCCAGAATGCCGCT
GTTGCCGTCGAGGCCGGCCTGCGCGGCAGCCTGTTGCGCCGCGGTGAGCAGCAGGGTCTTCAGGCGCGGAATGCGTTCCT
CGCCGACGCCGGCTTCGCGCGCCATGTCCGCCAGCTGCTTGCGGTGATCGAAGGCGAACACGCACAGTTCCGGCCACTGT
TGCTTGCGGGTGGTGACCCGGTGCAGGTGGTTCAGGCGTGCGTCGCGGTCCGGGCGCGTGACCTGTTGTTCACGCTGCAG
GTAGTCGTCCAGCTCCCGTTTGGTCGGCATCGCCGGCGCGCAGCCGTGGCGCGAAACCACCAATGCGCCGCAGGCGTTGG
CGTAGCGGCAGGCCTGCTCCCAGCCTTCATCGTTCAGGTAGCCGCGCAGCAACCCGGACATAAAGGCGTCGCCGGCCCCC
AGCACGTTCAGCACCTCTACCCGCACGCCGGCGTGCAGCTTCACCTGTTCCCAGTCGTCGGCGATGTCATCTTCGAACAC
CGAGCAGCCCTGCGCGCCGCGCTTGCACACCAGCGTGGCCGCCGTGGCCCGGCGCACGTTTTTCAGCGCCGTCAGCGTGT
CGGTGCTGCCGCCGGCGATATGAAATTCCTCTTCAGTGCCGACGATCAGATCGAAATGGTGCAGCACCTCCTGCAGTTCG
CGGGTCACCTGGTCTGATTCCACAAAGCGGGTTTCGCCGTCGCCCAGCGACGTCAGCCCCCACAGTACCGGGCGGTAATC
GATGTCGAGCGCGGTGCGCAGGCCGTGGCGGCGCGCATACTCCAGCGCCTTCAGCACCGCGGCGCGGGTGTTCGGGTGCG
ACAGGTGCGTGCCAGTGATGGCCAGCGCGCGCGCGGAGGCGATGTAGGCCTCGTCGATGTCGTCCGGCGTCAGCGCCATG
TCCGCGCAGTTTTCGCGGTAGAAGATCAGCGGGAAGGTTTCCTGATCCTTGATGCCGAGGATCACCAGGCCGGTTAATCG
TTGCTTGTCGGTGATCAGACAGCGGGTATCGGCCCCGACGCGCTGCAGCTCTTCACGCAGAAAGCGGCCCATGTGTTCAT
CGCCGACGCGGGCCAGCATGCCGGATTTCAACCCCTGAATGGCGGTGCCGTAGGCCACGTTGCCGGAAGAGCCGCCGAGG
TATTTGGCGAATGTGCCGGCGTCTTCCAGACGCGCGCCGATCTGCTGAGCATAGAAATCGACGGCGATGCGCCCGAGACA
AATGACATCAAGCTGTTTTTGTTGTGTAGCCATACCCGTTTCCTTCTGTTTAAGCAAAACTCCGGCGGCGGCCCGAGCGT
GGCGCCCTGCAGGAAGCATGGGGACAGTATGGGGAATGAAAATTTCAATTTCAATATGAAATGAAATTTACACCCCAAAA
ATGTGATGCGTTTAAAACATCGACAGAGGCGTGGGAAAAGGCGGTGAACCGGCTGGATAAGGGCCGCCGGGGCCGTACAT
AAAAGGGGGGTGAGGGCAGGGTAAAAGGCTGTCAGCCCATGTGCCAACGACTTTTATCGGCCGGTGCGCGGCACGAAGCC
CATGAAGGCTGAACCACGAGATGAAACGCGCTTTTCATGTAATATGCGATCTTTATCGCAAAATGAAATGTTTCTTCTGT
AATGTGATTTTATGAAAAATATATTTGTTTATAATCGCTTCACGTTTCAGGTTGTCGACTTCGTGAGCAGCGCGGGCATC
GTCTGCTCAAGATAATAGCTGCCGCCGCGTAACACAAACACGGGATTGTCGGCTCGGCATGAGCGCTTTCCGGGGCGGCC
CTCAATCTAAAGGGTGAGTAAATGGGCAAGATCAGGTTAACCATGGCGCAGGCGCTCGTCAGATTTCTCGATAACCAGTA
TCTGCTGGCCGACGGCGTGGAAACCAAATTCGTCGCGGGCATTTTCGCGATTTTCGGCCACGGCAACGTGCTGGGGCTGG
GGCAGGCGCTGGAACAGGATAGCGGCGATCTGCGGGTGCACCAGGGCCGCAACGAGCAGGGGATGGCCCATGCGGCGATC
GGCTTCGCCAAACAGAAGCTGCGTCGGCAAATTTACGCCTGCACCTCATCGGTCGGCCCCGGCGCCGCCAATATGATCAC
CGCCGCCGCCACCGCCACCGCTAACCGCATCCCTTTATTGCTGCTGCCGGGCGACGTTTACGCTTCTCGCCAGCCGGATC
CGGTGTTGCAGCAAATCGAACAGTCTTACGATCTCAGCATCAGCACCAACGACGCGTTCCGTGCGGTGAGCAAATACTGG
GATCGCATCGTGCGCCCGGAACAGCTGATGAGCGCCTGCATCAATGCGATGCGCGTGTTGACCGATCCGGCGGAAACCGG
CGCGGTGACGCTGTGTCTGCCGCAGGACGTGCAGGGTGAAGCCTACGACTATCCCGACTATTTCTTCCAAAAACGCGTGC
ATCGGCTCGATCGCCGCCCGGCGACCGAGGGCATGTTGGCGGACGCCTTGGCGCTGCTGACGGCCAAACGCAAACCGCTG
CTGGTGTGCGGCGGCGGCGTGAAATACTCGCAGGCCGGGCGGGCGCTGCGCGAATTCGCCGAGCGCTTCGGCATTCCGTT
CGCCGAGACCCAGGCCGGCAAAGGCGCGGTGCCGAGCGACCATGAATTCAGCCTCGGCGGCATCGGCGAAACCGGCTGCC
TGGCGGCCAACACGCTGGCCCGACAGGCCGATTTGGTGATCGGCGTCGGCACCCGCTACACCGATTTCACCACCTCGTCC
AAATGGCTGTTCCAACATCCGAGCGTCAGCTTCCTCAACGTCAACGTCAGCGCCTTCGACGCCGGCAAGCTTGACGGCGT
GCAGGTGCTGGCGGACGCCCGCGAGGCGCTGAGCGAACTGGGCGCACGGCTGGCGCAGGCCGATTATCGCGCCGGCTGGG
GCGACGCCATCGCCACGGCGCGCAGCGCGCAGCATGAAGAGACCGAGCGGGTTTACGCGGTGGAATACAGCGGCGCAGGC
TTTGTGCCGGAGATCGACGATCACCTCGATCGCGAGCGGGTGTTCGCCGAATTTATCGCTCAGACCGACTCGGCGATGAC
GCAAAGCCGGGTGCTGGGGGTGCTGAACCGCGAACTGCCCCCGGACAGCGTGATCGTCGCCGCCGCCGGCAGCCTGCCGG
GCGACCTGCAGCGGGTGTGGCACAACCGCGGCGAGCACGGTTACCACGTGGAATACGGCTACTCCTGCATGGGGTACGAG
GTGAACGCCGCATTGGGGGTCAAGCTGGCCGAGCCGCAGCGTGAGGTGTACGCGATGGTGGGTGACGGCGCGTTCATGAT
GCTGCATTCCGAGCTGGTCACCTCGATTCAGGAAGGCTGCAAGATCAACGTGGTGCTGTTCGACAACATGACCAACGGCT
GCATCAACAACCTGCAGATGGAACATGGCATGGACAGTTACACCACCGAATTCCGCTTCCGCAATCCAGAGGGCGGCAAG
CTCGACGGCAAACTGGTGCCGGTCGATTTCGCCATGCTGGCGGCGGCTTACGGCTGCAAAACCTATCGCGTCACCACCGA
GCAGCAGCTGCTCGATGCGCTGGCCGACGCCCGCAGGCAGACCGTGTCCACGCTGCTCGACATCAAGGTGCTGCCGAAGA
CCATGGTGCACAAATATCTCAGCTGGTGGCGCGTGGGCGGCGCTCAGGTGGCCGACAGCGAGAAAATCGTCGAAGTGGCG
CGCAAGCTGCAGGAAAACATCGATAAGGCGCGCGATTACTGATTCGTTTTCGAACACAACACACTTTCCAGAGGGTAGCG
AAAATGACATTGAACATTGGGGTTATCGGCACCGGCGCCATCGGCCGCGATCATATCCGTCGCTGCAGCAAAGTTTTGCA
GGGCGCCCGCGTCGTGGCGGTGAACGACATCAATCGCGACAACGCCGCCAAGGTGGTGAGCGATCTGCAGCTGGATGCGC
GGGTGTATGACAACGGCCACGATCTGATCAAGGCCGCCGACGTGCAGGCGGTGCTGGTCACCTCCTGGGGGCCGAGTCAT
GAAGAGTTCGTGCTGGCGGCCATCGCCGCCGGCAAACCGGTATTCTGCGAGAAGCCGCTGGCGGTGACCGCGCAGGGCTG
CAGAAACATCGTCGACGCCGAAGCGAAGCACGGCAAGCGGCTGGTGCAGGTCGGCTTTATGCGCCCCTATGACCAGGGCT
ATCGCGCGTTGAAACAGGTGCTGACCAGCGGCCAGATCGGCGAGCCGCTGATGCTGCACTGCGCGCACCGCAATCCGACG
GTCGGCGAGGCCTACACCACCGATATGGCGATCACCGACACCCTGATCCACGAAATCGACGTGCTGCGCTGGCTGCTCGA
CGACGACTATGTGTCGGTGCAGGTGGTGTTCCCGCGCAAGAGCCCGAAGGCGTTCCCGCACCTGAAAGATCCGCAAATTG
TGCTGTTTGAAACCGCCAAAGGGACGCGCATCGACGTCGAAATCTTCGTCAACTGCCAGTACGGCTATGACATTCAGTGT
GAAGTGGTAGGGGAAACCGGCATCGCCAAACTGCCGGAGCCGTCCTCGGTGCAGATGCGCAGCGGCGCCCGCCTGTCGAC
CGAAATCCTGACCGACTGGAAGGATCGCTTTATCGACGCCTATGACGTCGAGCTGCAGGGGTTCATCAACGACGTGGCCG
CGGGCAAATTGACCGGCCCTTCCGCCTGGGACGGCTACGCCGCCGCCGTGACCGCCGACGCCTGCGTGGCCGCCCAGCTC
AGCGGCGAGATCGTGCCGGTGACCCTGCCGGCGCGCCCGGCGTTTTACGGCAAATAACCGCTCGCAGCGCGTACCCATGA
TTGTAGAGGAGTGACCATGAAGATCGCTTTTGATGTCGACGTTATCCGGGATTTGGGCGTCACCAAAATGGTTCAGCAGG
TGGCGGACTGGGGCTACAAATACATCGAGCAGTCGCCGCACCCGCAGATCAACCCGTTTTACAAACATCCGAAGGCCAGC
CGCGAAATCATGGCGGAGTATAAAAACGCCCTGAAAGCGACCGGCGTGGAGATCTCCTCATTTATCGTGGTGTATCGCTG
GTCCGGGCCGGGGGAAGATCGCCGCCAGGCGGCGGTCAAAAACTGGCGGCGGATGATCGAAATCGCGGTGGAAATGGGCG
TGCAGGTGATCAACACCGAACTGGCCGGCAACCCCAACGAACCGGAGATCTGCGAGGAGCTGTGGTATCGCTCGATGGAG
GAGCTGCTGCCGATCGTTGAGCGCGAGGGTATTCGTATGGAGATCCAGTCGCACCCGTGGGACTTCTGCGAGCTGAGCAA
CGAAACCGCCGATCTGGTGAAGTCGCTGCGCAGCGACCACGTCAAATACCTCTACAGCGTGCCGCACACCTTCTACTACG
ACAAGGGACAGGGTGACGTAGCCGGCATGCTGCAGTACGCCGGGGACGATCTTTCCCACGTGCTGATCGCCGACACCATG
AATCACACCAAGCATTGCCGTTATATCGTCAACCCGCCAGGCGTTGACGCCGCGGTGCACCAGCACGTCGGCATCGGCGA
AGGCGAAGTGAATTTCGACGCTCTGTTCCAGACGCTGCGCGACATGGAATTCGCCAACCGCAGCTTCAAGGTCGGCGGCG
AATCGATCATCTGCACCTCGCTGTTCGGCTACCCGGAAAAGATGCCGAGCCAGGCGGTGGCGACCAGAGAACGCATCGAA
AGAGAGCTGTTGGGCAAATAATCTGATTCGGCTCGCCGGCGGCGTTTGTACCGGCGGCCCTGTAAGGACCGAGGCAAACC
ATGAATAAAGACAACGTGAAATTGGCCATTGCGCCGATCGGCTGGACCAACGATGACATGCCCGATTTGGGCAAGGAAAA
CACCTTCCAGCAGTGCGTCAGTGAAATGGCGCTGGCCGGTTTCACCGGCAGCGAAGTGGGCAGCAAATACCCGCGCGATC
CGGCGGTGCTGAAACCGATGCTGGATATTCGCGGCATCCAGATCTGCAACGCCTGGTTCAGCACCTTTTTCGCCGACGGC
CAGAAAGACAAAACCATTGATGAATTTATCAACCACATGAATTTCCTGCATGCCATGGGCGCCAGGGTGATCGGCTGTTC
CGAGCAGAGCAAGAGCATTCAGGGCACCACCAAAGGCGTGTTCGAAGAGAAGCCGTATTTCAGCGATGAAGAGTGGCGGC
GGGTGGCTGACGGTTACAACGAGTTGGCGAAGATCGCCGCCGATAAAGGCATGCAGGTGTGCCTGCACCACCACATGGGC
ACCGGCATTCAGACCACGGCCGAAATCGATCGCTACATGAGCATGGTCAACGACGACGTTTATCTGCTGTTCGATACCGG
CCACGCCTACTATTCGGAAGGCAGTCAACAGGCGATGATGGCGATCCTGGAGAAGTATCTGCCGCGCATCAACCATGTCC
ACCTGAAGGACGTGCGCGATGAGGTGGTGGCGGAAGTGAAGGCCAACAAGCTGAGTTTCCTCGATGGCGTGAAGAAGGGC
ACCTTCACCGTGCCGGGTGATGGCGTGATCGATTTCAGACCGGTGTTCAAGCTGCTGGACGAGCGCGGTTACAAAGGGTG
GATGGTGGTGGAGGCCGAGCAGGATCCGGCGCTGGCCAACCCGTTCGAGTATGCGGTGAAGGCGCGCCGTTATATTCGGG
AAACCGCCGGCATTTAGGCGGCGAGGGGCAATAGAGATCGAGGGGCGCCGCCGGCGCCCCTTTTTTGATGGCGGTGCGTT
AGCCGCCGAGCGTTTGCCAGGTTGTGACCTGGCTGCCCGGCCACGGGGTGGCGGCGTATACGCCACGGGCGATCGCCCGA
GCGAGGGTGTCCGCCGCCAGCGCGCCGATCTGCAGCACCGCCAGTTCACGGCTGCCCTGCACCTCGCGCTGCCCGGTGGA
CAGGGCGAACACCACGTCGCCGTCAAACGGGCTGTGCAGCGGGCGGATGGCGCGCGCCATGCCGTCTTGCGCCATGATGG
CCACCCGTTTCAACTCCACCCGCGTCAGCGCCAGGTCGGTGGCGATGCAGGCCAGGGTGGTGTTCTTTCTGCCGCCCTGC
GGCTCTGGCACCATCCCGTCTTCGCCCTGCGCGCGCAGCTGCGCCAGAGCCGCCGCGCCGCCGTTGCCGAATTCACCATC
GATTTCATAGGGCGTCGCCCAGAAGGCGCGGGTGCCGGGCGCTACCACCGCACCCAGGCTGTTGACCGCCACCAGTGCGC
CGACGGTAGCGCCATTGGCGGCAACGATCGATGCCGAACCGAGCCCGCCTTTCAGCTTGCCCATGCCGGTCATGGCGCCG
TAGCCGGCGCCGACGGTGCCCAGTGGAAAGTCCAGGCCGGCCTTGCCGACCGCGTCGATGCCCAGTTGGCGATACGGCGG
CGTGAGCTGCCAGTTTTTATCGCCGCCGTTGGCCAGGTCGTACAGGCAGGCGGTGGGCACGATAGGTGAGACCGGCACGC
CGGGAGCCGGCCGCAGCGCATAGCCTCTGCCTTGTAGCCCGAGCCAGGCCGCGACGCCGTCCGCCGCCGCCAGGCCGTAT
ACCGAACCGCCGCTGAACGTCAGCGCATCGATGGTCTGTACCAAATTGTCCTCACCCAGCGCGTCGGTTTCACGGGTGGC
GGGGCCGCCGCCGCGCACGTCCACGGCGGCAATCGCCGGGCCGTCCGGCAGGATCACCGTCGCGCCGGTGCGCACCCGGC
TGTCCTGCGCCACGCCGACCTTCAGGCCGGGTACATCGGTAATCAGGTTGCGGGCGCCAGGGCGCCCGGCGGCGGAAGTT
GGCATAGCGGCACCTAATGGGGTGAAGGGGGGGAACATGCCGGCGGCGGTCAGGCCGGCCAGCGCGTGTAAAAAGGTTCG
GCGGTTGATATTCAGGGGCCGGCGCAGCGGCCCCTGCGGGGGGATGATATCACGCATCGGCGCGCGGCTGCCCGGAGCGA
AAACGCGCCATATGGTAGGCATCGACCAGCACGCCGTCGCGCATGGCGAAAGCGCGGCTGGTGCCTTCAATCTCAAAACC
GAACTTGCGATACAGCGCGATGGCCGCCGGGTTGTCGGTAAACACCGTCAGTTCGATGCGCTCGATGGCCGCCCAGTTGT
CGCACAGGTCGATCATCGCCTGCATCAGGCGGCTGCCGACGCCTTTACCGTGGTAGCGCGGATCGACGCCGATGCCGAAG
GTGGCCACGTGGCGGCGGCGCACGCGCTGATTCAGCATCACGGCTAACTGACCGACAAGCTGTCCGTCAACGAAGGCCGC
CAGGTTATGCGTGCCCGGTTCGGGATTGGCGAGGCGTTTATGCCACAGGTCGACTGTCGGTAGCGGTAGGTGCAGCGTAT
CGCGGTAGACGGGCATCTGAGAATAAAGATGATGCAGGGCCTGCGCATCCGATGTTTCCACGTGGCGTATCGCGATCTCG
CTCATCTCGCTGCTCCTTTTGCTTACCGGTTGAATAACCTCTGAATTTATCCGTTTACTGCCTTGAGTCAATATTATTTC
AACGGGTCAAAAAAAACGCTTTACAGGTGCGAATGATAATGATTATTATTGCGATGCGTTCCGGGGAGGGCATCAACCCT
TGATACTCTCGCTGCGAAGGCACGACATTGCTCACATTGCTTCCAGTGTTTACTTAGCCAGCTCGGGTGCTGGCTTTTTT
TTTGCCCTTTTTCAGCCGGTTCCGCTTTCAACAAATCCGCTGCCCATTCGCTGTTTCATTCCATCGAAATTTTTGAACAG
AGGCATGAGTTTTTTACGCTTTCTTATTCTGCTGGCAGGACTAGACTGTAAAAAAACATTGAGGAGAGTTGAAAATGATT
TATGTACGTAAAGCGGAAGACCGCGGCCACGCCAATCATGGCTGGCTGGATAGCTGGCACACCTTCTCATTTGCCGATTA
TTACGATCCGAACTTTATGGGGTTCTCGGCGCTGCGAGTGATCAACGAAGATGTGATCGACGCAGGGCAGGGTTTCGGTA
CTCACCCGCATAAAGACATGGAAATCCTGACCTACGTGCTGAGCGGCACGGTGGAACACCAGGACAGCATGGGCAACAAG
GAGCAGATCCAGGCCGGCGAATTCCAGATCATGAGCGCGGGCACCGGGGTGCGTCACTCCGAGTACAATGCCAATCAGGA
TCGCCCGTTGCACCTGTACCAGATTTGGATCATTCCGGATCAGGTCGGGCTGGAGCCGCGCTACGAGCAGCGCATGTTTG
ATGCGCCGCAGGGCCGTCAGCTGGTGCTGTCGCCGGATGCGCGCGACGGTTCGCTGAAGGTGTTCCAGGATATGACGCTG
TCGCGTTGGGCGCTGAATAAAGGCGAGCAGGGGGAATGCCCGATCGCCGCCGGCCGCCGCGTTTGGATCCAGGTGGTGCG
CGGCAAGGTCTCGGTCAACGGCCAGACCGCCGGCATCAGTGACGCGTTCGCGGTGTGGGATGAATCGGCGCTGACCATTC
AAGCCGACGAAGAGAGCGAAATCCTGCTATTCGATCTGCCGCCGGTGTGATTAAGCGGTAAATTTCAAGGGCTCACGGCG
TGAGCCCTTTTTGCGTTGGCCGTCGCATAACCGACAATATCGGCCCGCCGTTTTTTTTGCTAAAATGGCTGCCCATTCAC
GGTTAGTCAGTTCATTGATAATGAAGAAAAAACGGCCGGTACTCCAGGATGTGGCGGACAAGGTGGGCGTGACCAAGATG
ACGGTGAGCCGTTATCTGCGCAATCCCGACCAGGTTTCTGCCGCCCTGCAGCAAAAAATCGCCGTCGCGCTGGATGAGCT
GGGCTACATCCCCAACCGCGCGCCGGACATCCTCTCCAACGCCACCAGCCGGGCGATTGGCGTGCTGTTGCCGTCGCTGA
CCAACCAGGTGTTCGCCGAAGTGCTGCGCGGCATCGAAAGCGTCACCGACGCGCACAACTACCAGACCATGCTGGCGCAC
TATGGTTACCTGCCGGAGCGTGAAGAAGAGCGTCTGACTTCGCTGCTTTCTTACAATATCGACGGCCTGATCCTGTCCGA
GCGCCACCATACGCCGCGCACCCTGAAGATGATCGAGGTGGCGGGCATTCCGGTGGTGGAACTGATGGACTGCGTCTCGC
CGTGCATCGATCTGGCGGTGGGCTTCAACAACTTCGAGGCGGCGCGCCAGATGACCCAGCAGATCATCGCGCACGGCCAC
CGTCACGTAGTCTATTTCGGCGCTCGCCAGGATGAGCGTACTATTATCAAGCAGCAGGGGTATGAGCAGGCGATGCGTGA
ATCCGGCCTGGAGCCGTACAGCATCATGACCGCGCGTTCTTCCTCTTATTCCGCCGGCGGGGAGCTGTTGCGCCAGGCGC
AGCGTGACTATCCGCAGATCGACAGTATCTTCTGCACCAACGATGACCTGGCGATCGGCGCGGCCTTCGAATGCCAGCGG
CAGGGGCTGTCGATCCCGCAGGAGATGGCGATCGCTGGCTTCCACGGCCATGACATCGGCCAGGTGATGGTGCCGAAGCT
GGCCAGCGTGCTGACGCCGCGTGAACGCATGGGGCAGATCGGCGCAGAGCGCTTGCTGGCCCGGCTGCGCGGCGAAACGG
TGTGCCCGCGCATGGTGGACGTCGGTTTCACCGTGATCCCCGGCGGCAGTATCTGAGCCATTTTAACGTTCTGTTTTAAC
ACCCTTTCTTTTTGCAGCGCGCCCTGAGGCGCGCTGGTTATCCCGCCTGTAAGCCCGCAGCTCGTTGCCGACATAAGTTT
GATCTCTGTCCCAGAACGCGAATTTTAGCCGGTTACCCGGTTCCGGCGCTCATGTTGTTACCGGTATCATGATACCGGTA
ACAACGAGTGCGCGGTCATCTTGCTGCAAGACTGAACCTCTGACTCAACAACACCTACAGCTCTTCTTAAACACCGGGAA
AGAGCCTAAAAATAAAACAACCGCACACTTTACGCCTATCGTAAAGAGAGTCGCGATAAAAGGTTGGAGAAAAACTATGC
CATTAGTGATTGTTGCAGGCGGCGTAGCGCTGCTGCTGCTGCTGATGATCCGCTTCAAGCTGAACGGCTTTATCTCTCTG
GTTCTGGTTGCCCTGGCGGTCGGGATTGCACAGGGTATGCCGGTCGATAAGGTCATCGGCTCCATCAAGGCCGGCGTGGG
CGGCACGCTGGGCAGCCTGGCGCTGATCATGGGCTTCGGCGCCATGCTCGGCAAGCTGCTGGCGGACTGCGGCGGCGCAC
AGCGCATCGCCACCACGCTGATCGACAAGTTCGGTAGAAAACACATTCAATGGGCGGTGGTGCTGACCGGTTTCACCGTC
GGCTTCGCGCTGTTCTACGAAGTGGGCTTCGTGCTGCTGCTGCCGCTGGTGTTCACCATCGCCGCCTCCGCGCGCATTCC
GCTGCTTTACGTCGGCGTGCCGATGGCCGCCGCGCTGTCGGTGACTCACGGCTTCCTGCCGCCGCACCCAGGCCCGACCG
CCATCGCTACCATCTTCCATGCTGACATGGGTAAAACCCTGCTGTACGGCACGCTGCTGGCGATCCCGACGGTGATCCTG
GCTGGCCCGGTCTACGCCCGCTTCCTGAAAGGCATTGACAAGCCGGTGCCGGAAGGCCTGTACAACCCGAAAACCTTTAC
CGACGCGGAGATGCCAAGCTTTGGCGTCAGCGTCGCCACGTCGCTGGTGCCGGTGATCCTGATGGCGCTGCGCGCGGTCG
CTGAAATGGTGCTGCCGAAGGGCCACAGCCTGCTGCGCTTCGCCGAGTTCTTCGGCGACCCGGTGATGGCCACCCTGATC
GCCGTGCTGATCGCCATCTTCACCTTCGGCCTGAACCGTGGCCGTACCATGGATGAAGTGATGGGCACCATCACCGACTC
GATTAAAATCATCGCCATGATGCTGTTGATCATTGGCGGCGGCGGCGCCTTCAAGCAGGTGCTGGTGGACAGCGGCGTTG
AGAAGTACATCGCCGGCCTGATGGAAGGCAGCAACGTTTCGCCGATCCTGATGGCCTGGTCGATCGCTGCTGCGCTGCGT
CTGGCGCTGGGTTCCGCCACCGTGGCGGCGATCACCGCCGGCGGCATCGTGGCGCCGCTGATCGCCACCACCGGCGTCAG
CCCTGAGCTGATGGTGATTGCGGTCGGTTCCGGCAGCGTCATCTTCTCGCACGTCAACGATCCGGGCTTCTGGCTGTTCA
AGGAGTACTTCAACCTGAGCATCATGGAAACCATCAAATCCTGGTCGGTGTTGGAAACCATTATCTCGGTGTGCGGCCTG
GTGGGCTGTCTGCTGCTGGCGACGGTCGTATAATCTTTATCCGGCGCCCTGCGGGGCGTCGGCGTTCCAGAGTATCTTTA
TCAGTTGGGACGCATTTGGCGCGCTCGCGCCAGTTCCCATAAGGGCATGACACAATGAGTAATCCGCAGAATCACGTATT
TGTTTTGATGGGCGTTTCCGGCAGCGGCAAATCCGCCGTGGCCAGCGCTGTCGCTCACCAGGCCAACGCCGCCATGCTGG
ATGGTGACTACCTGCACCCGCGCGCCAACATCATCAAAATGTCCTCCGGGCATGCGTTGGACGACAACGATCGCGCGCCG
TGGCTGGCGGCTCTGAACGACGCCATCTTCGCCATGCAGCGCACCAACGACGTGTCGCTGCTGGTGTGCTCGGCGCTGAA
GAAAAGCTATCGCGATCGCCTGCGCGACGGCAATCTCAACCTGCATTTCCTGTATCTGAAAGGCGACCAGTCGGTGATCG
AGGAGCGTCTGAAGCAACGCAAGGGCCACTTCTTCAAGCCGCAGATGTTGATTTCCCAGTTCGCCACGCTGGAAGAGCCG
GGCGAGCAGGAACCGGATGTGCAAGCGATCGACATCAACCAGCCGTTGGACGGCGTGGTCGCCGATACGCTCGCCCATAT
TCGCCGCGTTACCGCCCGCTAAGCGCGGACCGTTGTCGGCGCCGCCAGGCGCCTACAGCTTCATGTAAGCCCGCACGCCA
TCCAAGAACATCTGGGTCGACAGCATCACCAGAATCAGCCCCATCAACCGCTCCAGCGCGCTGACGCCTTTGCTGCCCAG
CAGGCGCAGGAACAGGTTCGACATCAGCAAAATGGCCGCAGAGAGACCCCAGGCGATCAGCAGCGCCGCCACCAGATGGG
GCAACTGATGCGGGTATTGGTGCGATAGCAGCATCAATGCAGCCAGAATCGACGGCCCGGCCACCAGCGGGATCGCCAGC
GGCACCAGGAACGGCTCCTCGCCGGCGGACAGCCCGGAGCTATTTCCCTCCTGCGAGGGAAAGATCATCTTGATGGCGAT
CAGAAACAGGATGATGCCGCCGGAAATGGAGACGGTTTCGGTGCGCAGGTTGAGGAACGCCAGAATTTTCTCGCCGGCGA
ACAGAAAGATCAGCATCAGCAGCAGGGCGATCAGCAGCTCGCGGATCAACACCACGCGGCGGCGGCGCGGTTCCAGGTGC
TTGAGCACCGACATGAAAATCGGCAGGTTGCCCAGCGGATCCATAATTAAAAACAGCAATACCGTAGCGGAAATCATCTC
TGTCATGGTGACCTCGTGATCGTGAAAACGCCTCGGCCTTTCCGGCCGCGTCCTTGCCTATAAGAAGGATTGCTGAGAAA
TCCCCAGCCATCGAATAAATTCACTTTGCGCCCGCGCCGACATTTTGTAAGGTGAGGAGATATTGCACACAACTCGTTAT
CACCTAATAAGCCCTTATCCGGGCGGGACACAGATATTATGAAAAACGTTGGTTTCATCGGTTGGCGCGGAATGGTCGGC
TCGGTTCTCATGCAACGCATGACGGAAGAGCGCGATTTCGACGCCATTCGCCCGGTCTTTTTCTCCACCTCGCAGCACGG
TTCCGCCGCGCCGGCCTTTGGCGGCCAGCAAGGCACGCTGCAGGATGCGTATGACATCGACGCGCTGAGCGCGCTCGATA
TCATTATTACCTGTCAGGGCGGCGATTATACCAACGAAGTTTATCCTAAGCTGCGCGCCAGCGGTTGGCAGGGTTACTGG
ATCGACGCGGCCTCGTCGCTGCGCATGCAGGACGACGCCATCATCATCCTGGATCCGGTCAACCACGCGGTGATCCAGCA
GGGCCTGGACAAAGGCATCAAAACCTTCGTCGGCGGCAACTGCACCGTCAGCCTGATGCTGATGTCGCTCGGCGGCCTGT
TCGCCAACGATCTGGTGGAGTGGGCGTCGGTCGCCACCTACCAGGCGGCCTCCGGCGGCGGCGCGCGCCACATGCGCGAA
CTGCTGACCCAAATGGGCATGCTGCATGCCGACGTGGCGAAAGAGCTGCAGAACCCGGCCTCCGCGATTCTGGATATCGA
ACGCAAGGTGACCGAGGCCACCCGCAGCGGCAAACTGCCGACCGATAACTTCGGCGTGCCGCTGGCCGGCAGCCTGATCC
CGTGGATCGACAAGCAGCTCGACAACGGCCAGAGCCGCGAAGAGTGGAAAGGCCAGGCGGAAACCAACAAGATCCTGAAC
ACCGCCAGCGTGATCCCGGTCGACGGTCTGTGCGTGCGCGTCGGCGCGCTGCGCTGCCACAGCCAGGCGTTCACGCTGAA
GCTGAAAAAAGACGTGTCGCTGCCGGAAATCGAGCAGATGCTGGCGACGCACAACGACTGGGTGCGCGTGATCCCGAACG
ACCGCGAACTGACCATGCGCGAACTGACGCCGGCGGCGGTGACCGGCACGCTGAATACGCCGGTCGGCCGTCTGCGCAAG
CTGAATATGGGGCCGGAGTATCTATCGGCGTTCACCGTGGGCGACCAGCTGCTGTGGGGCGCGGCCGAGCCGCTGCGACG
CATGTTGCGCATCCTGCTGTAAACCCGCTCGCCAGTTCATCTGTTGTATTTCAAAGCCCGCTTATTGCGGGCTTTTTCAT
ATGAGCGGAGTCATGTCGGTATGGTCTGAATGTGGTTACAAGTTAATCTTCCCTGTGATATTTATAAGCGCATTGGCAAC
ATAGCGCAGGTATAGGGATATGATTTCCAACGAAGGATTGCAGGTCGCGCTTTCACCCGTGCAGCTAGCGGCCGTGATGT
CGGATAGCACGGTCACAGAAGGGGAAACCTGGGGTAATCGGCTCATGGGTGGACTGGGTTTAGCGGGGGGAGTCGTCGAA
CTTCTTGGGGCTGGGGTGATGTGCTATGCGCCTGACCCAACATTGTTAACCAAAGTGGGATGCGTGGTCGTTGGCACTCA
CAGCATGGATAGCATAAAAACCGCATCAAATCAGATTATTACCGGCCGATCATTGACTACAGACACTTACAAGTCGGCGG
TTTTGCTGGCTCAGAGTCTGGGGGCCGACGAAGATATGGCTTACAACGTCGGTTTAACGGTAGATATTGCCGTTCCTTTG
GTGTTTGCAACCGCTTTAGGCGCTGTACGCGTGGCTTCCGTTCGGGTGGGGCAATTAAAATTGCTTGAACACGAGTCTAT
AGCCGGTGCAAAAGGAGGTGGGCACACCATTGCTAAGCATGTTGCTAAAAGTTCAGAAGCGCTGCTGGAGCGCTTGGCAA
AGAGTCCTGGTTTACAGTCAGCCTCGACATTTACAGATTTACGTACTGCTGAAGACGCGATTAGTCGGGCGTTGAAAGTG
AATAACGCGCTTATTAAGCGCTGGGCGCAACAGCCTACTTCGGCCAACGTGCTTGAACTCACGCATAAGGTGGGTAAAGC
GGTTGGTTTTGGCTACAGGCAAGGAAGCACAATTCAATTAACGTCCAACAGCGTGCGGGTTGTCTTGCTAAAGAAAATTT
ACAACGGTAAGCCGTATTACATTTTAACCGCTTACCCCATTATCAGATAAGGGACCCTATGGGCTTTTCAGTCGCTAATC
TCGGTACACTTGTGCGTGTTTTTTTTGGGCAAGATTATGATTTATTTGGAGAGTCTGTAGAAGAGATCCTGGCCTCTTAT
CGGGAGACGGAAAATACCGCGACAGTGAGAAAAACCGTCGATGAAGCACGAGCGTTGCTGGCGCAATATCCTGAGGAACA
ACAGCTTGAACTTGCTGTTGCTGAACTTGCTGATGGGGAGTTTGCGCCAGCGCCATGGGGATACACAGCGCGATCGTTTC
TTGAGAAGGTGATCTCTGCTTTGGAATAGGCGATACCTGCTGCTTCTGTACTTTGTTGTAAACCCGCACTTCCTGGGGGC
TGAGCGCTTTCAGCCCCCTAACGCCTTATTTTCCGCCTTTTTGTTCGCTGCGCGCCGCGTCGGGCAGCGTTATCGCAAGC
CTCGTTTCATTGGGCTGTACCCCGCATCTCTTCTCGTCGGCCGCCGCATGCAGATGCCGTCAGGCTGGCAGTTTTCTTAA
TGAAGAATTTTCCTCACCAATGCCGAGCAGTTTTTAACAGACATTGGCTATGCTTAACGCAGGGGTGAACACTTTTTCAC
CATGACTGAAATATTTCAAAAAATAAGCATAAAGAGCGAAATTCAGGTCGGCAGAGTAAAGATTGGTCAATAACCGACCG
CAATCACGCTTTAGAGTCCGAATGCATTGCATGATGACCAAAACGGCCAAGGAATAATCAACAAGCCGTGCTTAGATCAT
GCTGTTAATCTAAGGAAGAAGACTATGCCTGTACTTCCCGATCGTGACGTGATTGATCAGATCATCTCCGGCCATTACGC
CGATCCCTTCGCTCTGCTTGGCATGCATGCGACCGATAACGGTCTGCAGGTGCGCGCGCTGCTGCCGGACGCCGGCGCAG
TCTGGTTGGTGGAACAGCAAACCGGCCGGCGGCTGGTGCAGCTGAACTGCGACGATCCGCGCGGTTTCTTCAGCGCGGTG
GTGCCGCGGCGCAAAAATCCTTTCCGCTATCAGCTGCAGGTCAGCTGGCGCGATCATCAACAGATCGTCGACGATCCTTA
TCGGTTCGGCCCGCTGCTGCAGGATATCGACAGTTGGCTATTGGCTGAGGGTACGCATTTGCGCCCCTATGAACGGCTGG
GCGCCCACCTCGTCACACTGGATGGCATCGACGGCGTCAGCTTTGCGGTCTGGGCGCCCAACGCCCAGCGTGTTTCGGTG
GTGGGGGAATTCAACTTCTGGGACGGCCGCCGCCACCCGATGCGTCTGCGGCGTGAAAACGGCATCTGGGAGCTGTTCTT
GCCCGGCGTGCAGGCCGGCCAGCTGTACAAATATGAAATCGTCGATTGCTACGGCAATACTCAGTTGAAAGCCGATCCTT
ACGCCTTCGAGGCGCAGATGCGCCCGGATACCGCCTCGCTGGTGGCGCCGCTGCCGGAGGTGGTGCCGTCGACGCCGGCG
CGCCGCCGCGCCAACGATTTTGACCAGCCGATCGCCATCTACGAGGTGCATATCGGCTCATGGCGCCGCCACACTGACAA
CCACTTCTGGCTCAGCTACGGCGAGCTGGCAGTGCAGCTGATCGATTATGTGAAGGGCATGGGATTCACCCATATCGAGC
TGCTGCCGATCAACGAGCACCCGTTCGACGGCAGCTGGGGCTATCAGCCGCTGGGGCTGTATGCGCCGACCCGGCGCTTC
GGCACGCCGGCCGACTTCAGGGCGTTTGTGGCGGCGGCGCATGAGGCGGGCATCAACGTGATCCTCGACTGGGTGCCGGG
GCACTTCCCGAGCGACGCCTACGGCCTGGCGAATTTCGACGGCACTGCGCTGTACGAGTACGCCGATCCGCGCGAGGGCT
ACCATCAGGACTGGAATACCCTGATCTACAACTACGGTCGCCACGAGGTGCGCAACTACCTGGCGGGCAACGCGCTGTAT
TGGCTGGAGCGTTTCGGCATCGACGCGCTGCGGGTCGATGCGGTGGCGTCGATGATCTATCGCGATTACAGCCGCGCCGA
CGGCGAGTGGGTGCCGAATTACTACGGCGGCAACGAGAATCTGGAGGCCATCGCCTTCCTGCGTTATACCAACCAGACTA
TCGGCCAGGCGCAGCCGGGCGCGGTGACGCTGGCGGAGGAGTCCACCGACTATCCCGGCGTCACCCTGCCGCCGGATGCC
AACGGCCTGGGGTTCCACTACAAATGGAACCTCGGCTGGATGCACGACACGCTCAATTATATGAAGTGCGATCCGGTGCA
CCGCAAGTATCACCACAACCAGATGACCTTCGGCATGCTGTACGCCTATACCGAGAACTTCGTGTTGCCTATCTCGCACG
ATGAAGTGGTGCACGGTAAAAAATCGATCCTCGACCGCATGCCGGGCGACGCCTGGCAGAAGTTCGCCAACCTGCGCGCC
TATTACGGTTTTATGTGGGCGCATCCGGGCAAAAAGCTGCTGTTTATGGGCTGCGAGTTCGCGCAGGGGCGCGAGTGGAA
TTTCGATACCAGCCTCGACTGGCATTTATTGGAAGGGTTGGATAACTGGCATAACGGCGTGCAGCGGCTGGTGCGCGATC
TGAACCACTGCTACCGGCAGCAGGCGCCGCTGTATGAGCGCGACTACTTCCCGGATGGCTTCGAGTGGCTGGTGGTCGAC
GATCACGACAACTCGGTGTTTGCCTTCGCACGCTACGATTCGCAGGGCAATGAGCTGATCGCCATCAGCAACTTTACCCC
GGTGCCGCGCTATCGCTACCGCATCGGCATTTCCCGCGCCGGTGACTATCGCGAGATCCTCAATACCGATTCGCACCACT
ATCACGGCAGCAACGCCGGCAATCAGGGGCGGGTCTCTTCCGAAGTGGTCGGCAGCCATGGCCGCGATTTCTCTATCAGC
GTGACGTTGCCGCCATTGTCGACCATTTACCTGCTGCGGGAGGCGCCATGACCGAGCTGACGGCTGGCCTCGCCGCGCCG
CTGGGCGCGCAGTATGACGGCGAAGGCATCAACTTTACCCTGTACTCGGCGCACGCCGAACGGGTGGAGCTGTGCCTGTT
CGACGGTCAGCAGCGCGAAGTGCGCCTGCCGCTGCCGGCGCGCAGCGGCGATATCTGGCATGGCTACTTGCCGGGCGGCA
GGCCGGGGCAACGTTACGGTTACCGGGTCTACGGCCCGTTTGACCCGGCGAACGGGCAGCGCTTCAACCCCAACAAGCTG
GCGCTCGATCCGGCCGCGCGCGCGGTGGAAGGGCCGGTGGCGGATCACCCGCACCTCCACGGCGGTTACGAGCAGCCGGA
CCCGCACGACAGCGCGGAGCTGATGCCGAAGTGCGTGGTGGTGGACGAACGGTACGACTGGCAGGACGATCGCCCGCCCG
CCACGCCCTGGGGGCAGACGGTGATTTACGAAGCGCACGTGCGCGGTCTGACGCTGCTGCACCCGCAGATCCCGCCGGCG
CTGCGCGGCAGCTTCGCCGCATTGGGGCACCCGGCGATGATCGCCCACTTCAAACGCCTCGGTATCACCGCGCTGGAACT
GTTGCCGGTGCAGCAACATACCTCCGAACCGCGCCTGCAGCGGTTGGGGCTGATCAACTATTGGGGCTATAACGTGCTGG
CGCCCTATGCGCCGGACAACCGCTACGCCAGCCTGAGCACCGATGCCACGCCGCTCAACGAATTTCGCGATGCGGTCAAG
GCGCTGCACCAAGCCGGCATTGAGGTGATCCTCGACGTGGTGTTCAACCACAGCGCCGAGCTGGACAGGGATGGGCCGAT
GCTGTCGCTGAGTGGCATCGATAATCTGAGTTACTACTGGCTGACGCCCGAAGGGGACTATGTCAACGACACCGGCTGCG
GCAACACGCTGCGGTTGGATCAGCCGCAGGGCGTGGCCTGGGTGATGGATTGCCTGCGTTTTTGGGTGCGGGAGTGCCAC
GTCGACGGCTTCCGTTTCGATCTGGGCAGCGTGCTCGGCCGCACGCCGGGGTTCGATCGCGATGCGCCGCTGTTCCAGGC
GATGCTGGCGGACGATCTGCTGTCGCGCTGCAAGCTGATCGCCGAGCCCTGGGACATTGGCCCCGGCGGTTATCAGGTGG
GGGCGTTCCCCGGCCGCTTCGCCGAATGGAACGACCATTACCGCGACGACATGCGCCGTTTCTGGCTGCAGAGCGGCGTG
TCGCTCGGCCAGTTCGCCCGGCGTTTTGCCGCCTCCAGCGATCTGTACAACCAGCGCGGGCGGGCGCCTTACGCCACCGT
CAACATGCTGACCGCCCATGACGGGTTTACCCTGCAGGACGTGGTCAGCTTCAACGAGAAACACAATCAGCCGAACGGTG
AGGGCAACCGCGACGGCAGCGATCGCAATTTCAGCAACAACCACGGCGTCGAAGGCCTGGTCGCCGACGACGCCATTGTG
CAACGCCGCAGGGCCAGCCAGCGGGCGATGCTCGCCACGCTGTTGCTGTCCCAGGGTACGCCGATGCTGCTGGCCGGCGA
TGAACAGGGACACAGCCAGCAGGGGAACAACAATGCCTATTGTCAGGACAACGCCACCACCTGGCTCGATTGGGCCACGG
CGGACGATGCGCTGACCGATTACGTCGCGGCGCTGATCGCGCTGCGCCGCCAGATCCCCGCGCTGCAGCAGGGCCGCTGG
TGGCAGCAGGACGACGGCAGCGTGCAGTGGCTGAACGCGCAAGGCCAGCCGCTCGACGCGCAGCAGTGGGAGCGGGGCGA
GCTGCTCATGCAGATCCTGCTGTCGCAGCGCTGGCTGCTGCTGGTCAACGCCACGCCGCAAACGACGGAGATGAGATTGC
CGGAAGGCGATTGGCAGGTTGTCGCTCCCTTCACTCAGGAAGACTCACGGGCGGTATTGCCCGCCTGGCACCAGGCCGCG
CGCTCGCTTTGCGTACTGGTACGGAAATAATAAAAGGAGTCCGCTATGGTTAGGTTTGAAAATAAAGACCCCCTGATGTT
GGCGCGCCAGTTGCCGATTAAATCCGTAGCGCTGATCCTGGCCGGCGGCCGCGGCTCACGTTTGAAAGATTTGACCTCCA
CCCGCGCCAAGCCCGCCGTCCACTTTGGCGGCAAATTCCGCATCATCGATTTCGCCTTGTCGAACTGCCTGAACTCCGGC
ATCCGCCGCATCGGCGTGATCACCCAATACCAGTCGCACACGCTGGTGCAGCACATTCAACGCGGCTGGTCGTTCCTCAA
CGAGGAAATGAACGAGTTCGTCGATCTGCTGCCGGCCCAGCAGCGCCTCAGCACCGAGCATTGGTACAAGGGCACCGCCG
ACGCGGTGTACCAGAACCTGGATATCATCCGCCGCTACGAGGCCGAATACGTGGTGATCCTGGCGGGCGATCACATCTAC
AAGATGGATTATTCACGCATGCTGATCGATCACGTCGAGAAGGGCGCTCAGTGCACCGTGGCCTGCCTGCCGGTGCCGCG
CAGCGAAGCCGGCGAATTCGGCGTGATGAAGGTGGATGAAAGCGACCGTATCATCGAGTTTCTGGAAAAGCCCGCCGATC
CGCCGGCGATGCCGGGCAACCCGGATATGTCGCTGGCCAGCATGGGCATCTATATTTTTAATGCCGCCTACCTGTTCCAG
CTGCTGCAAGAGGATATGTCGACCCCCGGCTCCAGCCACGATTTCGGCAAGGATCTGATCCCGAAAATCACCGCGCAGCA
GGCGGCGTGGGCGCATCCGTTTACCTTGTCCTGCGTGACGTCCAATCCCGATCTGCCGCCGTACTGGCGCGATGTGGGCA
CGTTGGACGCCTATTGGCGCGCCAATCTCGATCTGGCGTCGGTGACGCCGGAGCTGGACATGTACGACCGCGCCTGGCCG
ATCCGCACCCACATGGAACCGCTGCCGCCGGCCAAGTTTGTGCAGGATCGCTCCGGCAGCCATGGCATGACCATGAACTC
GCTGGTGTCCGGCGGTTGCATCGTGTCCGGGTCGGTGGTGGTGCATTCGGTGCTGTTCCCGCGCGTGCGAGTGAACTCGT
TCTGCACCATCGACTCTACCGTATTGTTGCCGGACGTGAACGTCGGCCGTTCCTGCCGCCTGCGGCGCTGCATCATCGAC
CGCGCCTGCCATATTCCGGAGGGCATGGTGATCGGGGAAAACGCCGATGAGGACAGCAAGCGTTTCTATCGCTCGGAAGG
CGGCATCGTGCTGGTGACGCGCGAAATGTTGTCAAAATTGTGAGTTAACGTGGGGGCAGAACGATAGCCTGCCGCCCGAT
GAACGGTTCGATGGCTTGCGCAACGCGGCACACATAACAGCGGCAAGCCTGCTTTATTTCTTATCCAGAGGCCTTCGGCC
GACTTTCAGGAGTGATAATGCAGGTCTTACACGTATGTTCTGAAATGTTCCCCCTGCTGAAAACGGGCGGACTCGCAGAC
GTGGTTGGCGCGCTGCCGGCGGCGCAAATCGCCGAAGGCGCCGATGTTCGGGTGCTATTGCCCGCTTTCCCTGACGTACG
CAACGGCATACCCGACACCGTGCTGGTGGCGGAAATCGACTCGTTCGCCGGCCGGGTTGGCCTGCGTTACGGCACCTACC
ATGGCGTGGGCATCTATCTCATCGATGCGCCCTGGCTGTATGACCGGCCGGGCAGCCCGTACCACGATCAGTCTATGTAC
GCCTACCCCGACAACCACCGCCGCTTTGCGCTGCTGGGCTGGATGGCCTGCGAGCTGGCCAAGGGGCTGGATCGCTACTG
GCGGCCGCAATTGGTGCATGCCCACGACTGGCACGCCGGTCTTAGCTGCGCCTATCTGGCCGCCAACGGCCACCCGGCGC
GTTCGGTGTTCACGGTGCATAACCTGGCCTATCAAGGGCTGTTTTCCGCCCATCACGTGACCGAACTGTGGCTGCCGGCG
TCGTTTTACAACGTCTATGGCCTGGAGTTCTACGGCCAGATGTCGTTCCTCAAGGCCGGGCTGTTTTATGCCGACCACGT
GACCGCCGTCAGCCCGACCTATGCGCGCGAGATCACCCGGCCGGAGTTCGGCTACGGCATGGAGGGGCTGCTGCAGGAGC
GGCAGCGGCAGGGCAGGCTGAGCGGCATCCTCAACGGGGTGGACGACAAGATTTGGGATCCGGCCCACGACCCGCGGCTA
AGCGCCCGCTATGACGCCGACGATCTGAAAAGCAAGGTCAAAAACAAGCTGCATCTGCAAAAGGCCATGGGGCTGAAGGT
GGACGAATCGCTGCCGGTGTTCGCGGTGGTGAGCCGATTGACCAGCCAAAAAGGCCTGGATCTGGTGCTGCAGGCGTTGC
CTGAACTGCTGGCGCAGGGCGGGCAGCTGGCGCTGCTGGGCGCCGGCGATGCGGTGCTGCAACAGGCGTTTCTGGCCGCC
GCCGCCGACTACCCTGAACAGGTCGGCGTGCAGATCGGTTATCACGAATCCTTCTCCCACCGCATCATCGGCGGCGCCGA
CGTTATTCTGGTGCCGAGCCGCTTCGAGCCCTGCGGTCTGACGCAGCTCTACGGTCTGAAGTACGGCACGCTGCCGCTGG
TGCGCCGCACCGGCGGGCTGGCGGACACGGTGGTGGACTGCGCGCTGGAGAACCTGGCCGACGGCACCGCCAGCGGATTC
GTGTTCGACGATTGCGACGCCGTCGCGCTGGGCAACGCCATCCGCCGCGCCATGGTGCTGTGGAGCCGGCCGAAACACTG
GCGCCACGTTCAGCGCCACGCCATGAGCGTGGACTTCGGCTGGCCGGTGGCGGCGAAAGAGTATTTATCGCTTTATCAAC
GCTTGTAGCCCGCGTTTCGCGTCTCGGGTTGACGCGCGGCGGGCAGCCGTAAGGGTAGATTGTCGGGGCGCGGCGTGCCG
CGTCCATGTTCAGCGGAGCCCGCTATTCCGCGGCGAATGGCGGGGCTCCCCACAAGGGATTAAAAAGCCATGACTTCACC
GTTTAGTTACACCTCACCTACGGTCAGTGTGGAAGCGCTGAAACACTCCATCGCCTATAAGCTGATGTTTATCGTCGGCA
AGGATCCGGCCATCGCCAACCGGCACGATTGGCTGAACGCCGTGCTGTTCGCGGTGCGCGATCGCATGGTGGAGCGCTGG
CTGCGTTCCAACCGCGCCCAGCTGTCTCAAGACGTGCGGCAGGTGTATTACCTGTCGATGGAGTTCCTGATCGGCCGCAC
CCTGTCAAACGCGCTGCTGTCGATGGGCATCTATCAGGACATCGACAACGCGCTGAACGAGATGGGGCTGAACCTGGCGG
AGCTGCTGGAGGAAGAAAACGACCCCGGGCTTGGTAACGGCGGCCTGGGCCGGCTGGCGGCCTGTTTCCTCGACTCGCTG
GCGACGCTGGCGCTGCCGGGGCGCGGCTACGGCATTCGCTATGAATACGGCATGTTCAAGCAGAACATCGTCAACGGCCA
ACAGATGGAGTCGCCGGACTACTGGCTGGAGTACGGCAATCCGTGGGAGTTTCCGCGCCATAACACCCGCTACAAGGTGC
GCTTCGGCGGCCGCGTGCAGCAGGAGGGGGCCAAGGCGCGCTGGCTGGAGACCGAAGAGGTCGTGGCCATCGCCTACGAT
CAGGTGATCCCCGGTTTTGACACCGACGCCACCAATACGCTGCGGTTGTGGGGCGCGCAGGCCAGTAATGAGATCAACCT
CGGCAAGTTCAACCAGGGCGATTACTTCGCGGCGGTGGAAGACAAAAACCACTCGGAGAACGTGTCGCGCGTGCTCTATC
CGGACGATTCGACCTCCTCCGGGCGCGAGCTGCGGCTGCGGCAGGAGTATTTCCTGGTGTCGGCCACGGTGCAGGATATT
CTCAACCGCCATTGGTTGATGCACAAAACCTTCGACAACCTGGCGGACAAGATCGCCATTCACCTCAACGACACCCACCC
GGTATTGTCGATCCCCGAGCTGATGCACCGGCTGATCGACGAGCACAAATTCAAGTGGCTCGACGCCTGGGAAGTGGTGG
AGCAGGTGTTCTCTTACACCAACCACACGCTGATGAGCGAGGCGCTGGAGACCTGGCCGCTGGACATGATAGGCCGCATC
TTGCCGCGCCATCTGCAGCTGATTTTCGAAATCAACGATCACTTCCTCAAGATGGTGCAGGAAGTGGCGCCGGACGACAA
CGACCTGCTGGCGCGGGTCTCGATCATCGACGAAACCAACGGCCGCCGGGTGCGCATGGCGTGGCTGGCGGTGGTGGCCA
GCCACAAGGTCAACGGCGTTTCCGCCCTGCATTCCGAACTGATGGTGCAGTCGCTGTTCGCCGACTTCGCCCGGCTGTTC
CCGACTCGTTTCTGCAACAAAACCAACGGGGTGACGCCGCGCCGTTGGCTGGCGCTGGCCAACCCGCCGCTGGCGGCGGT
GCTGGACGACTGCATCGGCCAAACCTGGCGCACCGATCTCAGCCAACTGAGCGAGATCAAAGCCAACGTCGATTACCCGA
GCTTCCTGCAGGCGGTGCAGCGCGCCAAACGGCAGAACAAGGAGCGGCTGGCGCTGTATATCGCCAAAACGCTCAACGTG
GTAGTCAACCCGGATGCGTTGTTCGATGTGCAAATCAAGCGTATCCACGAGTACAAACGGCAACTGCTCAACGTGCTGCA
CGTCATCACGCTGTATAACCGTTTGCTGGCTGACCCTGACATCGAGCGCGTGCCGCGGGTGGTGATCTTCGCCGGCAAGG
CGGCCTCTGCCTACTATGCAGCCAAGCAGATCATCCGTCTGATCAACGACGTGGCCAAAGTGATCAACAACGATCCGCGC
GTGCATACCCAACTGAAGGTGGTGTTCATTCCGAACTACGGCGTCAGCCTGGCGCAGATCATTATCCCGGCGGCGGATCT
GTCGGAACAGATCTCGCTGGCGGGCACCGAGGCCTCGGGCACCAGCAACATGAAGTTCGCGCTGAACGGCGCGCTGACCA
TCGGCACGCTGGACGGCGCCAACGTCGAGATGCGCGAGCACGTGGGGGAGGAGAATATCTTTATTTTCGGCAATACCGCC
GAGCAGGTTGAGGAACTGCGCCGCAACGGTTACAACCCGCGCCAGTACTATGAGCAAGACCCGGAGCTGCATCAGGCGCT
GACGCAGATCGCCACCGGGGTGTTCAGCCCGGAAGAGCCGAAACGCTATGGCAATTTGTTCGACTCGCTGGTCAACCTCG
GCGATCACTATCAGCTGTTGGCGGATTACCGCAGCTATGTGGACACGCAGGACAAGGTGGACGAGGTCTATCTCAATCAG
GACGAGTGGACGCGGCGCGCGGTGCTGAATATCGCCAATATGGGCTACTTCTCATCCGATCGCACCATTCAGGAATACGC
GGATGAAATTTGGCACATTAAGCCGGTGAAGCTGTAAAGCGGGAGAGGAAAAAAGCAAAGGGCCGGATAACCGGCCCTTT
GTCGTTACGCTGCAGCTCAGGAAGCCAGAGACAGCGCTTTCGTTTTCGCGTGTTCCGCCAGCCAGGCTTTCACTCGCGCC
TGCTGCGCCTCGTCCAGCCACATGCCCAGCTTGGTGCGGCGCCAGATGGCGTCGTCCAGCTCTACGACCCACTCTTTCTC
GGTCAGGTAACGCAGCTCGGCTTCATACAGACCGTGGCCGAAATCTTCGCCCAGATCGGCGAGGCCGTTGGCGCCGGCCA
AGATCAGCTCGCTCTGGCTGCCGTAGGTGCGGGCATAGCGGCGCGCCAGGGCTTCCGGCAGCCAGCCGTGCGCACGGCGC
AGTTTGGCCGCGTAGCCATCGCGATCGCCGTCGATGTCACCGCCCGGCAGCGTGGCGTTTTTGGTCCACGCCGGGCCGCA
GCCTGGGTAGTAGTGGGCCAGTTTTTCCATCGCATGTTCGGCCAGCTTGCGGTAGGTGGTCAGCTTGCCGCCGAAGACCG
ACAGCAGCGGCGCTTTGCCCTGCTCGTCGTGCACGTCCAGCGTGTAATCGCGGGTGATCGCCTGCGGTGAATCGGATTCG
TCGTCGCACAGCGGACGCACGCCGGAGTAAGTCCAGACGATGTCGTCGCGGCCCAGCTGCTTCTTGAAGTGATCGTTGTA
CACTTTCAGCAGATAAGCGATTTCGTTCTCGTCGATCTTCACGTCTTTCGGATCGCCTTTGTACTCCACGTCGGTGGTGC
CGATGATGGAGAACTCGTCATTCCACGGGATCACGAACACGATGCGGTGGTCTTCGTTCTGCAGAATGTAAGACTGCGGC
TGATCGTGCACGCGCGGCACCACGATATGGCTGCCTTTGATCAGGCGGATGCCGTAAGGCGATTTGAGCTTCAGGCCGTC
GTCGAAGAAGTTTTTCACCCACGGGCCGGTGGCGTTCACCAGGCCTTTGGCGCGCCAGGTGAAGGTTTTGCCGCTGTCGA
TATCGACCGCTTCCACCATCCACAGGCCGTTTTCACGCCATGCGCGGGTCACTTTGGTGCGGGTGCGCACTTCGCCGCCG
CGTTTTTCCACTTCCTGCGCGTTCAGCACCACCAGGCGAGCATCGTCGACCCAGCAGTCGGAATATTCGAAACCGCGCTT
CAATTCGGGCTTCAGCACCGACTCTGGTCCAAAGCGCAAACCCTTGCTGCCCGGCAGGCTGGTGCGTTTGCCCAGGTGAT
CGTACAGGAACAGGCCGATACGGATCATCCAGGCCGGACGCAGGTGCGGCTGGTGCGGCAGGCGGAAACGCATCGGGAAC
GCGATGTGCGGCGCCAGCTTCAGCAGCACTTCACGTTCGGCCAGCGCTTCGCTCACCAGACGGAATTCGTAGTGTTCCAG
GTAGCGCAGGCCACCGTGGATCAGTTTGGAACTGGCGGAAGACGTAGCACAGGCCAAGTCTTGCGCTTCCAGTAGCAGTA
CCGACAGCCCGCGCCCGGCAGCATCCGCCGCGATGCCGGCACCGTTGATGCCGCCACCGATAACGATCAAGTCTTTGGTT
TCCACGTCATCTTCCTCCAGATGTTCGAAATAGCTCTTTCATGTTCGTTTTCGCTCATGATTGTAATCAAAAACCAACAG
GCAAGCCAAGAGTTAACCAAACAAAAACATTTAGGCGTGATAGAGGTAACAGTTTGGTGATGATAGTCACACAAGAAGTA
TGGATATGGCGCGGGCGCGCAAACGGCTGTCGATGAGGGGAGCCTGAAGGTATGAAACGGGACGGCGGCGCGCCCCGCAG
GTTAAGGCCGAATCAGCACAACTCCAGCTGCACGTCGTACTGTTCGATGATTTTCATCACGCTCGGCGGCGGCAGTTGGT
CGGTAAACAGGTAGTCGATCAGGTTCATGTTGCCCAGGTTGACCATGGCGTTGCGGCCGAATTTGGAATGGTCGGTGACC
AGCATCACGCAGCGGGAATTTTCGATAATCGCGCGTTTGGTGCGCACTTCGTGATAGTCGAATTCGAGCAGCGAGCCGTC
CATATCGATGCCGCTGATGCCGAGAATGCCGTAATCGAGACGGAATTGGGAGATGAAGTCCAGGGTGGCTTCGCCCATGA
TGCCGCCGTCGCGTGTGCGCACTTCGCCGCCGGCCAGGATCAGGCGGAAGTCTTCCTTGGCGGTCAACAGGGTGGCGACG
TTAAGGTTGTTGGTGACCACGCGCAGGTTCTTGTGGTTCATCAGCGCATGGGCCACCGCTTCCGGCGTGGTGCCGATATC
GATGAACAGCGTGGCGCCGTCCGGGATCTGGCTGGCGACGCGCTGCGCGATGCGGGCCTTCTCTTCCGACCACATCACCT
TGCGATCGTTATAGGCAGCGTTGACCGAGCTGGAAGGCAGCGCCGCGCCGCCGTGGTGACGCTGGATCTTGTTCTGGTCG
GCCAGGTCATTCAAATCGCGGCGAATCGTTTGCGGGCTGACGTCAAAATGTTCGACCAGCTCTTCCGTGCTGACGTAACC
CTGCAGGCGCACCAGCTCGATAATTGCGTCATGACGCTGTGTTTGCTTCACGATAATCCCCTAAAACGCCCGCTATGCCC
GCTGGACATAGCTCTCGGCTGTTATTGTTCGTTGTGTGCGCGATGACGCGTATCCCAAAATGCCATCAATAACCCTAACA
CTAAACCGGCTACGTGTGCCGCGTTGGCGATCGACATTCCTAAAATATCGAAATATCCGGCCACCAGCCACAACACCGAG
AACACCATCAGGCCGCGCGGCAGCATCAGGCCGCGCTCCGGCGCCCGTTCGCCCGACAGCCACACATAGCCCATCAGCGC
ATAGACCACGCCCGACAGCCCGCCGAACAGCGCGCCGCTGAACAGCGATTGCGCCCAGCCGCTGAAGAAGGCCGACACCA
CCGCCAGCACGAACAGCTTGCCGGCGCCGAGGCGTTTTTCCATCTGGCCGCCGAGATACCACCACCACATCAGGTTAAAC
AGGATATGCAGCAGGGAGAAATGCAGGAACGCATGGCTGATCCAGCGCCACAGCTGGGTGTATTGGCTGCTGTCCTGCGG
CCAGGAGAGCCAATACATCACGGTATCGTCGCCGAGCGCCTGCATCAGAATATAGACCGCGATGCACAGCACCATCACGC
CGAGCGTCAGCGGACCGGCCTTGCTGCGCAGGGTGTGCAGGTAGGATTCGCTCTGATCATGCAGGCCGGCGTCGGTATGG
CCGGTCTGCCAGCTGGCGGCCTGATAACGGCGGTTGAGCGGATCGGCCAGAAACTGCTGCAGCTCGTGTTGCACCTGCTC
GAGGTGACCGTCGTCGGCCAGCCAGATTTCCGCCGCCTCGCCGCTGTTGCGCAGCTCAAGCCGGATGCCCTGGGTCGCCA
TATAGTCGACAAAGGCCAGCGCCAGGCGCGGGTTGGATATGGCGATTACTCTAACCATTGCTCTTCCGTCGTAAGTGAAT
GATTTTGGCCGCGGCTTGCTCGCCGGCGACCCTGACGGCCGATTATAACGTCGAAATCCTGAGCGCTGGCAAACGGATCT
GCGAAAAACCCGCGAAAACGCGCATAAAAATGAAGGGGAAGCCCGCCGACGCGCGGCGGGCTGCGGGGATCAGGCAGAGG
TTTCCACGTCTTGCGGATACTGGCGGGCCCAGGCCTCGAAACCGCCGTCGATGCTGTAGACCGCGTCGAACCCCTGGTGC
AGCAGGTACTGCGCCGCGCTGCGGCTGCTGTTGCCGTGGTAGCACATCACCATCACCGGCCGCTCGAAGTCGTTTTGCTG
CATAAAGGCCGACAGGGTGGCGTTGGTGAGGTGAAAGGCGCCCGGCGTATGCCCGGCTTCAAAACTTTGCGGATCGCGGA
TGTCGACCAGGGCGGCGCTGCCCTCTTTCCAGCGGGTGTACGCCTGCTCAACGTTGATCGCTTCGAACTGTTCCATACTG
CTGACTGCCTCGTAATAGGGGGACGCCGCTATTGTAACCAACTCTGCGGCGTTTAAGACCAGAGGGACATCAGGGTTTTT
ACGCGCCGTAGCCCATCATCTTCAGCAGTTGCTGCGCCTGCTGCACCGCCTCCTGGCGATGGGCCACGCCCAGTTTCTGA
TACAGGTTGCGGATGTGCGTCTTGATGGTGGTGGCCGCCACGTCCAGCTCGCCGGCGATCTGGTCGTTGCTGTAACCGGA
ATAGATCAGCCCCAGCACCTGCCATTCGCGTTGGGTGAGCGGGCTGGTGCGGATCAGTTCCGGCACCTGCGGGTGGGTCA
GCAGCTTATCGACGAAGTTCTCGTCGAAATGCGCGAACTTGTGCCGATGATGCTGGTTGATGTCGCGCAGGATACGCTGG
GCGCGATGCTGCTCCAGCTCCGGCAGCGTGTTGAGCTGGATCAGCTGACGCAGCTGTTGCGCCATCGCTTCGCCTTCGAT
GACGAAGTGGTTGATAAAGCCGGTGCGGTTAGCCAGCGACAGCGCTTCGATCAGCGCCTGCTGCGCTTCGCCCTTGCGCT
CCAGCAGCCAGTAGAGCTGGTTGCTGAGCAGCAGGTTGCGGTTGAGATCGCTCACCAGCCGCAGGCGACGAGCGTTTTCG
TTCAGTTCATCCAGCACCACGCCGGCCTCTTCATACTGGCCGAGCAGGATTTGCACCCGCGCGATGTTGCGCCATTGGCC
CTGCGTGAAGTGGTTGTCCGCCATGCCGGGTTTTTCGGTGTGACGCAGCCACTGGGCGGCGGCGGCGGTGTCGCCGGTCA
TCTGCCAGTGGATCACCCGCGACTTGTCGGTGTTGGTCAGCCAGTCGCGATGATAGTGGGCGCCGTGCAGCAGGGTTTCG
CAGCGCTGCAGATGGGTATTGGCGTTGTCCAGATCGCCGCGCGCCAGCGAGCATTTGGCCAACATGGCGATGCACTGCAG
CTGCTGCTGCGGTTGGTAGTTGGCCAGAATTTTCAGCCCGGCGCGCGCCGCGTCTTCCGCTTCGTCCAACCGTGACCATG
ACCACAGGATCTGGGCGCGGATGCGCAGCAGAAATTCGTGCATCGGCAGCTGTTCCAGGTGCTGCTCGCGGATCAGTTCG
AACGCCTTATCCTGGGTTTCGTAAGCGGCCTGCAGGAAGCCTTGGGCGATAAGGATTTCGCTCTGCTGCAGCAGCGCCCA
GAGCGCGTAATGGTTGGCCTGATGACGACGCGCCATCTGCTCGGTCTGCTGCATCATCGGCAGCGCGCGCGCCAGTTCGC
CCTTGCAGTGGTGCACTTCGCCGGTTACCGAGGTGGCGACGATGCGGCTGTAGTAGCTGGACAGCGGCAGGAATTTCAAC
GCTTCGGTCGCCAGCCGCTCGGCTTCTTCCGGTTTGCCGGCGTTGATCGCCACCTGGGCGCGCAGGGCGTCGAACTCGGC
GTGCAGCGTTTGGTCTATCTCGATTTTCTGCTCGCGCATGGTGCGCTCGGCGCGCTCCAGCAGGGTGTTGACCTCACTGT
AGCGGTGCTGGCTCTGCGCCAGCCAGGCCTGCAGCAGCGCCAGCTTGGGGTTTTGGATCAGGCGTTCATAGGGCAGCGCG
TTGAGGCACTCCTCCAGCAAGGCCAGTTCGCTGTGGTGGAACAGCGACCAGGCGTGTTGCAGCAGGATATCGCGCAGCAT
GCTGACGTCGCTGGCCGCCAACGCGTGGTGAATGGCCTCCGCCGGATACCCCAGCGCCAGCCAGCCCTCGGCGGCGGCGC
GATGCAGCCCCGGCAGCTCCAGCGCTAGTTCCCACTGGCAACGCTGGCGCAGGAAAGAGGCGAACAGCGGATGGAAGTTG
AACCATTCGCCGGTGTCGTCCATGCGGTGGATAAACAGCCCCTGGCGTTCCAGTTCCTCCAGCCGTTGCTGGCCGTTGTC
TTCGCCGGTCAACCGCACGATCAGCGCGTCGTTCATCGAGCGCAGCACCGAACAGCGCAGCAGGAAAGCGCGCGCATCCG
CATCGACGTGATCCAGCACTTCGTCTACCAGGTAGTCGGACAGGTGACTGGCGTTCAACCCCGCCAGCCGCTTGGCCGAC
AGTTGAGCGGACGAAGCGGATTGGCGGGCCGACAGCGCGATCAGCTGCAGCGCGGTGGCCCAGCCCTCGACTTCGTCGCA
CAGGCGGCTGCTGTCCTGCTGTTCCATTGGCGCCGCCAGACGGCAATCGAAGAACTGTTTGGCCTCCTGGTGGGTGAACG
CCAGCTGCTGCGTGCCCATTTCCAACAGCTGATCGCGCACCCGCAGGTTGGCGATGCCGAGCGGCGGCAAGGTGCGCGAG
AGCAGGATCAGCGTCAGGTTTTCCGGCTGATGGCGCAGGAAAAAGCGCATGGCTTCGTGAATGGCGTCGTTGGTGATCAG
GTGATAGTCGTCGATCACCAGGTACAGTGGTTGATGCCAGTCGGCCAGCTCGATAAACAGTTGGGCGAACAGCGCCGACA
GGCTGGCGTACTGGTGTTTCTGGCTCAGCGCCTCGCTCTTGACGCAGCGGCCGCCGCTGGCCTGCTGCAGCGCGGCGATC
AGGTAGCTGGCGAAGCGCTCCGGCTGGTTGTCGCTCTCATCCAGGGAATACCAGCCCAGATCGGCCTTGCCGGCTGCCCA
TTGGGCGATCAGCGTGGTTTTCCCGTATCCCGCCGGGCAATTGACCAGTGTCAGACGATAGTTGCCCGCGCTGGCCAGTT
TGGCCAGCAGGCGATCGCGGATCACGGTATTTTGCAGCCGTACCGGGCGGCTCAGTTTTGATGGGATCAGCATAGTATTC
CAGGGTATAAATCGCGGTTCCCGCCGGGATTGGAGTGGCGCTAATTATTTTATGGTTCGTAATTAATAGCTCCCCCTAAC
TTCTGCCAACCCTAAACGTATTGCAACAAGCTTCCGCATCGGCTTGGAGTTAAGTTGCTATCGATCACACTTTTTTACGT
TTGGCGCCGGCGCGCGACGATACGGTTGCGGATCGCATTTCCGGCCATGGACAAAACTTCAGCAGCGCGAATACTTGTGC
TAACGTCATGGTTAACGTTCTCAGTGCTCGCCGCACGCGTTGGCGGGCTTTTTTGCATCGTTGCAAGGGAGTCAAACAGT
GCCTGAGATCACAATTCCAGCTACGCCCCAATCCTCCTCCCCAGCTAATCCCCAGGCGGGATGATGCCGTCAGGCTTTCT
CACCGGCACGATAGCGGCAATTTGACCCACTTACTGGATAGAGAGTTTTCCTTATGTCACAGCCTACGCTCAAGAAGGAT
GCTTTTCTGGCGGCGCTCGCCCGTCAGTGGCAACGGTTCGGCCTCAGTTCCGCACAGCAGATGACGCAACATCAATGGTG
GGAAGCCGTCAGTGCGGCGCTGGCCGAGCAGTTGGCCGCGCAGCCGGCGCCGCGCAAAAGCGCCAAACCGCTGCGCCACG
TGAACTACATCTCGATGGAGTTTCTGATCGGCCGGTTGACGGCGAACAACCTGATCAACCTGGGCTGGTACGACACCGTC
GAGCAGGCGCTGGCCGAGCAGAACGTCAAGTTGGCGGATCTGCTGGAGCAGGAAACCGATCCGGCGCTGGGCAACGGCGG
GTTGGGGCGGCTGGCGGCCTGTTTCCTCGACTCGATGGCGACGGTGGAACAACCGGCCACCGGCTATGGGCTGAATTACC
AGTACGGGCTGTTCCGCCAGTCGTTCCGCGAAGGGCAACAGCAAGAGGCGCCGGATAACTGGCAGCGCGAGAGCTACCCG
TGGTTCCGCCACAACGCCGCGCTGGCGGTGGACGTGGGCATCGGCGGCAAGCTGGAAAAGCAGGCCGACGGCCGCGAACT
GTGGCGCCCCGCCTTCACCCTGCGCGGCGAAGCCTGGGATCTGCCGGTGCTGGGGTATCGCAACGGCGTGGCGCAGCCGC
TGCGCCTGTGGCAGGCGACCCATCAGCATCCGTTCAACCTGAGCGATTTCAACGACGGCAAATTCCTGCAGGCGGAGAAG
CAGGGCGTAGAAGCCGACAAGCTGACCAAGGTGCTCTACCCGAACGACAACCATCAGGCCGGCAAGCGCCTGCGCCTGAT
GCAGCAGTATTTCCAGTGCGCCTGCTCGGTGGCGGACATTTTGCGCAAGCACCATCAGGCCGGCCGCAAGATTGAAGAGC
TGCCGAAGTACGAAGTGATCCAACTGAACGACACCCACCCGACCATCGCCATTCCGGAAATGCTGCGCATTCTGCTGGAC
GAACACCAGCTGGAGTGGGAGGCGGCCTGGGCGATCACCAGCAACACCTTCGCCTATACCAACCACACCCTGATGCCGGA
AGCGCTGGAATGCTGGGATGAAAAATTGGTGCGCAGCCTGCTGCCGCGCCATTTCTCCATCATCAAACAAATCAACGCCA
GGTTTAAAAAATTGGTGGATAAGCATTGGCCGGGCGACGAGGCGGTGTGGGCCAAACTGGCGGTGCACCACAACAAGCAG
GTGCGCATGGCCAACCTGTGCGTGGTCAGCGGCTTTGCGGTCAACGGCGTAGCGCAGCTGCACTCGGATCTGGTGGTGAA
AGATCTGTTCCCGGAATATCACCAGCTGTGGCCGAACAAATTCCATAACGTCACTAACGGCATCACGCCGCGCCGCTGGC
TGAAACAGTGCAACCCGGCGCTGTCGGGCCTGATCGACGAGACGCTGAAGGTGGAGTGGGCGAGCGATCTCGACGCGCTG
CGCGGGCTGGAAAAATTCGCCGACGACGCGGCGTTCCGCCAGCGTTATCAGCAGATCAAACGCGACAACAAGGTGGCGCT
GGCCCATTACGTGCACGGCGTGATGGGGTTGACGCTCGACCCGGACGCGATCTTCGACGTGCAGATCAAACGCCTGCATG
AATACAAACGTCAGCACCTGAACCTGCTGCACATCCTGTCGCTGTATCGCCAGCTGCGCGACAACCCCAACCTGGACATC
GTGCCGCGCGTCTTCCTGTTCGGCGCCAAGGCGGCGCCGGGCTACTACCTGGCGAAGAACATCATCTACGCCATCAATCA
GGCGGCCGAGAAGATCAACAACGATCCGCTGGTGAAGGATCGCCTGAAAGTGGCGTTCATCCCTGACTACCGCGTCTCGG
TGGCCGAACTGATGATCCCGGCGGCGGATATCTCCGAACAGATCTCCACCGCCGGCAAAGAGGCCTCCGGCACCGGCAAC
ATGAAGCTGGCGTTGAACGGCGCGCTGACGGTCGGCACGCTGGACGGCGCCAACGTCGAAATCGCCGAGCAGGTGGGCGA
AGACAATATCTTTATCTTCGGCAATACCGTGGAGCAGGTGAAGGCGATAGTGGCGAAGGGTTACGATCCGCTCAGCTATC
GCAAGAAAGACAAGCACCTGAAGGCGATTCTGGACGAGCTGGCGAGCGGCGCCTTCAGCCACGGCGACAAGCACGCGTTC
GACATGATGCTGCACAGCCTGCTGGAAGGCGGCGATCCCTACCTGGTGCTGGCGGACTTTGCCTCGTACTGCCAGGCGCA
GCGCCGGGTCGATGAACTGTATCGCGATCGGGACGAGTGGACGCGGCGGACTATCCTTAACACCGCGCGCGTCGGCATGT
TCAGCTCGGATCGTTCGATCCGCGATTATCAGCAGCGCATCTGGCAAGCCAAACGTTAAGGAGAGCGAATGGATCGCAAG
CGTATCGATCAGGCGGCAGCGCAGGCGGGGATCGCTGCCGATTTCATCAATGCCCACGGCAAGCGGCAGGCGATTGAACC
GGAGACCAAGCGCAAGCTGTTGGCGGCCATGAATCGGGCCGATGCCGCGCAGGAAGGCGCGGCGTCGCCGTTACCGGCGG
TCAAGGTGTTCTATCAGGGCGCGCCGCTGGCGTTGACCCCGGCGGGTGAAGGCGAGTACCTGTGGGCGCTGCAGCGTGAA
GACGGCGAATGCCTGCAGGGGCGCGTCGGCGCGCGCAAGACCCTGACGTTGCCCGGCGATTTGCCGGCGGGCTACCATCA
ATTGACGCTGAGCCAGGGCGTGCGGCAGTGGTCATGCCGCGTGATCGTCGCGCCGAGGCGCTGCTTCGAGCCGGACGCCT
TGCTGACCGGCAAGAAACTGTGGGGCGCCTGCGTTCAGCTGTATACGCTGCGTTCCGATCGCAACTGGGGCATCGGCGAT
TTCGGCGATCTGCGCCTGATGGTGGAGCAGGTGGGGGAACGCGGCGGTGCCTTCGTCGGCCTCAATCCGATCCATGCGCT
GTATCCGGCCAACCCGGAGAGCGCCAGCCCCTACAGCCCCTCGTCGCGCCGCTGGCTGAATCTGGCGTATATCGACGTCA
ACGCGGTGGAGGATTTCCAGCGCAGCGACGCGGCGCAGCGCTGGTGGCAGAAGCCGGCGACGCAGAAGCAGCTGGCCAGG
GCGCGCGCCGCGGAGTGGGTGGATTACACCGCCGTGATGCAGCTGAAGCTGGCGGCGCTGAAGCTGGCGTTCCCGCTGTT
TCAGGCGCGCCAGCCGAACGACGCGCAGCGTCAGGCGTTCGAGCTGTTTGTGGCTGAGGGCGGCGACAGCCTGTATCAGC
AGGCGGCGTTTGATGCGCTGCACGCCCATCTGGCGGCCAAAGACGCCAGCCAGTGGGGCTGGCCGGCCTGGCCCGAACGT
TATCGGCAGGGGCAGAGCGAAGCGGTGCGGCAGTTCTGCTCTGAACATCAGGACGCGGTTCGCTTTTATCTGTGGCTGCA
ATGGCTGGCGGGCACGCAGTTCGCGCAGTGTTTTGACCAGAGTCAACAGCAGCAGATGCCGATTGGCCTGTATCGCGATC
TGGCGGTCGGGGTGGCGGAAGGCGGGGCGGAAACCTGGTGTGACCGTGAGCTGTACTGCCTAAAAGCGTCGGTCGGGGCG
CCGCCGGATATTCTGGGGCCGCTGGGGCAAAACTGGGGCCTGCCGCCGATGGATCCGCACGTGATGGCGGCGCGCGGGTA
TCAGCCGTTCATCGATCTTTTGCGCGCCAACATGACCAGCTGCGGCGCGCTGCGCATCGATCACGTCATGGCGCTGTTGC
GGCTGTGGTGGATCCCGTATGGCGAAACCGCCGATCGCGGCGCCTACGTCAAATACCCGGTGGACGATCTGCTGGCGGTG
CTGGCGCTGGAAAGCCAGCGCCACCGCTGCATGGTGATCGGTGAGGATCTCGGCACGGTGCCGGTGGAAATCGTCGGCAA
GCTGCGCGACAGCGGCGTCTATTCCTACAAAGTGCTCTATTTCGAAAGCGACGGCGAACACCATTTCCGCGCGCCGCAGG
CCTATCCGGTGCAGGCGATGGCGACCATCACCACCCACGATCTGCCGACGCTGCGCGGCTACTGGCAAAGCGACGACCTG
ACGCTCGGCAACCGGCTGGGTCTTTACCCGGACGCGGAAATCCTGCGGGCGCTGTTCGCCGATCGGGAACGCGCCAAGCA
GGGATTGCTGGACGGATTGCATCGCTATGGCTGCGTGCCGCAGAAGGTGGGCAAGAAGGCGGCGCTGCTCGGCATGAGCC
CGCTGCTCAACCGCGGCCTGCAGCGTTATGTCGCCGACAGCGCCAGCGCCTTGCTCGGCCTGCAGCCGGAAGACTGGCTG
GATATGGCGGATCCGGTCAACATTCCCGGCACCAGCGATCAGTACCCTAACTGGCGGCGCAAGCTGACCCGGACGCTGGA
GGAGATGTTCGCCGACCCGCGGATAAACCGGCTGCTGAAGGATTTGGACAAGCGCCGACGCAAGGTGTCGGTGGGGTGAC
GATGAGGTGTCGTTGTATTAGGTCAAAGGACGAGAACTTTAGTCCCATCCAAATGACGGATACCCGAATTAATTGGAGTT
GCAGCTAGGCGGCAAGTGCGTAAATCCCCAGGAGCTTACTTAAGTAAGTGACTGGGGTGTGCGCATGCGGCCAACAACGC
TGCAACTTCAAGTAAGAAGGGTATCAGTAGTAGGAGTGCTCGCCGCGCTGGTGCTCGGTCAGGTCACGCACGCCCTTCAG
CTCCGGGAATTTCTGCAGCAGCTCTTTCTCGATGCCTTCTTTCAGCGTGACGTCGACCATCGAACAGCCGTTGCAACCGC
CGCCGAACTGCAGAATAGCCATGTTGTCGTCGGTGATCTCCATCAGCGTTACGCGGCCGCCGTGGCCCGCCAGCTGTGGG
TTGATCTGCGACTGCAGCACGTACTCCACGCGCTCCATCAGCGGCGCGTCGTCATCGACCTTGCGCATCTTGGCGTTCGG
CGCCTTCAGCGTCAGCTGAGAACCCAGCTGGTCGGTCACGAAGTCGATTTCGGCGTCTTCCAGATACGGCGCGCTCAGCT
CATCGACATAGGCGGACAGTTTGTCGAACTTCAGTTCGGTATCCGTCGCTTCTACCGCGTCCGGCGGGCAATAAGAGACA
CCGCATTCGGCCGTCGGCGTGCCCGGGTTGATCACGAATACGCGGATTTGGGTGCCTTCTTCTTGATTTGCCAGCAGTTT
GGCAAAGTGTTCCTGTGCAGCATCTGTTATACGGATCATAGCATTAGCTCAATAGTTGACTTCTATAGTCGGTTATAATA
CGCCCATTGCCGTGGCACTACAACGTGCGGCAAACGCACCATATCTGCACCGAGGCGGCGCCTTGCCGCCGCAGCAGCGC
CGCGATCGCCGCGACGGTGCTGCCGGTGGTCACCACGTCATCCACCAAGGCGATATGCCGGCCGGCGACCGGCACGGTAC
AGGCGAACGCGCGCTGCAGATTGCGTCTGCGGGCAGAGGCGCTCAGCCGCTGTTGCAGGGCGGTTTTGCGCACCCGGCGC
AAGGCGGCGGGCTGATAGGCGCAGCCCAGCCAGCGCGCCAGCGGCCGCGCCAGCAGATCGCTCTGGTTATAGCCACGGCG
CCAGCAGCGTGATGCATGCAAGGGTACCGCTAAAATCAGGTCGGGTCTGTTCAGATACTGCTCTCTGCGCGCCTGCTGCC
ACCGCAACAGCATCAGGCGCGCCAGCGTCGGCGCGAGCTCGGGCGCGCGGTGGAACTTGAACCTTTTTACCAGTTGGCTG
AGGGGCGCAGCGTAGTCGCCGACGAACACCAGCCGTTGCCAGGGCGGCGGCCGTTGCAGGCAGCGGCCGCAGGGCGTTCG
CGCCTTCCCGGCGGGCAATCCGCAGCGCGGGCAACACGGCGGGTGGGCCGGCAGATGGCGCAGGCAGCAACTGCAGATGC
CATGACGCATCAGGCTCAACGGTTGTCGGCATAGCCAACAGCGGCTGCGGATTGATAGCATAGCGTCTCCGAGACGGGTA
AGCATGAAAGGACAATAACCAATGACAGCGCTGTACTGGCAAACAATAGGCGAAGGCGAACGCGATCTTGTGCTGCTGCA
CGGCTGGGGATTGAACGCCGAAGTGTGGCGTTGCATTCAGGCGCGGCTGACGCCGCATTTTCGCCTGCACCTGGTCGATC
TGCCGGGGTACGGCCGCAGCCAGGGGTTCGGCGCCCTGTCGCTGGAGCAGATGACGGAAATCGTGCTGGCGGCTGCCCCG
CCGCAGGCCTGGTGGCTCGGCTGGTCGCTCGGCGGACTGGTGGCCAGCCAGGCGGCGCTGATGCAGCCGCAGCGGGTCAG
CGGGCTCATCACCGTGGCCTCTTCGCCGTGCTTTGCCGCCCGCGATGCGTGGCCGGGGATCCGTCCGGATGTGCTGAGCG
GTTTCCAGCACCAGCTAAGCCTGGATTTCCAGCGCACCGTCGAGCGTTTTCTGGCGCTGCAGACGCTGGGCACCGAGAGC
GCGCGTCAGGATGCGCGCCAGCTGAAAGCGGTAGTGCTCAACCAACCGACGCCGAGCGTCGAGGTACTGAACGGCGGGCT
GGAGATCCTGCGCACCGCCGATCTGCGCGCGCCGCTGGCGGAGTTGAATCTGCCGCTGCTGCGGATCTACGGCTATCTGG
ACGGGCTGGTGCCGCGCAAGGTCGCCGAGCTGCTCGACGCCGCCTGGCCGAACTCCACGTCGCAGATCGTGGCCAAAGCC
GCCCATGCGCCGTTTATCTCTCATCCCGATGAATTTGTGACGATGATCGAAGCGTTTATTGCAGCACATTGAATGCAGCG
GGAAAACGCACGATAGAGCGCGAAAAAAAACGCCGCCGGGTGGATAAAAGACAAAGCTGTTCAATACTTAGTGAGTCAAT
GCGTTGGCTGCAAAATGAAAAGACCGCGTGCGGCGATTTTCATTTTGGCGTTTCGTCTCTGGGAAACAGGCCCCGTCAGG
GAAAGCAACGAGGCCTGTGGATGTCGCGGCAGCCTGCGGTACTACGCATGGATCCTGGACGGCTTTCATAACAGATAAAT
TATCCATTGAGAGGTTAGTGTCATGAAATCATTGAAGATGATTATTGCAGCGGCAGTGCTGGGTTCGGTGTCTTTCGGCT
CCATGGCGGCAACCCTGCTGACCAAGGAAGATCTGGATAAGAATCCGGGTAAATACGAGAAGATCGGCACCGTCACCACG
ACGGCGGAAACCACGTCACCGATGGACGCCAAGGAAGAGCTGTCCAAACTGGCGGACGAAAAGGGCGGTCAATACTACGT
GATCCTGGCGGGCCGCGAACACGGTAAATTCAGCGCCATCGCCGAAGTTTACAAAGACAAGCAATAAGCCTTGAACGGCA
AGGGGCGCCGCTGCGGCGCCCCTGATCGTTAGGCCTTCAGCCGGTAGAACACCGTGCTGCATCCCTGGCCCTGCGGGCAG
CTTTTGCAGCCGCCGCTCAGACAGGCGCCGCCATCCTGTTCGATACGTTCCACTTTCCCCATTGCCGTCAAACGATCCAG
CATCGCCTGCACCAGCGGCAGCGGCGTCGCCAGTAATTGGCTGAGCTGCTGCGCCTGGGCGCTGCCGCGCAGCGCCAGCG
CATCGCGCACCTGCAGCAGCCCGGCCATCAGTGACAGCTCCCTTTGGCGCTCTGGCAACAGGCCGCCGGCGTGGCGTTGC
CCAGGCGCACCGTGACGCGGCTGCGCGCCCGGCGCAGGCCGAACAGCACCAGCAGATTCACCAGCACCACTGCCAGGATC
GCCGTCAGGCTGTACTGCGGGTGTTGGTTGAAGGTCGCCGCCTGATAGAACAGCGTCGCCAGCGAGTAGGCGACGTTCAG
CCCCCACAGGATAGAGAAGGTCATCCAGCCGCGGCTCGATTCGCGGGCGATGGCGCCCATCACCGAAACGCAAGGCACAT
ACAGCAGCACGAAGATCAGGTAGCTGTAGGCGGAAATGCCGGAGCCGAATTTGCTGCTCATCACGCCCATCGAACCGACG
CCCATCTCACCGTCGCCCTTGCTGGCTTCGATCGGGTTGGACAGCACGCTCAGGCTGAAGGTGTTTTTCAGGCCGTCCCA
GGTTTCCTGCAGCGCGCCGCCCAGTTCATTGAGCAAGTTGAAGTTGGCGGCGTCGAACGCCTCTTTGTTGATGTGCTCGG
CGGTATACAGCGTATTCAGCGTGCCGACCACCACTTCTTTCGCCATCGCGCCGGTCACCAGCCCAACGGTGGCCTGCCAG
TTATCGCTGTGGACGCCCATCGGCTGCAGCAGCGGCGTCAGTACCTTGGAGACGGAGGCCAGCGCGGAGTCGTTGATGTT
GTCGACCGTTTTGCCGCTGAACGAGAAGCTGTTCAGGCCGCCGATGAATATGCTGGCCACCACGATCACCTTACCGGCGC
GCAACACGAAGCCTTTCAACCGCTGCCAGGTTTGCAGCAGCAGGCTTTTCAGGTGCGGCACGTGATAAACCGGCAGCTCC
ATGACGAACGGCGAGGCTTCGCCGCGCATGAGGGTATATTTGAGTACCAGGCCGGTCAGGATCGCCACCGCGATGCCGAG
CATGTACAGCGAGAACACCACCCCAGCGCCGTCCTGGCCGAAGAAGGCGGCGGCGAACACCGCGAAGATCGCCAGACGGG
CGCCGCAGGACATGAACGGCGCCATCATGATGGTGATCAGGCGCTCGCGCTGGGCGTCCAGCGTACGGGCGCCCATGATG
GACGGCACGTTGCAACCGAAGCCGACGATCAGCGGCACGAAGGATTTGCCCGGCAGCCCGAGCGCCTGCATCAGGCGATC
CATCACGAACGCCGCGCGCGCCATGTAGCCGGAGTCTTCCAGGAACGATAGGAACAGGTACATCATGCCGATCTGCGGCA
CCAGCGGCAGCACGGTGTTGATGCCGCCGCCGACGCCCTGCGCCAGGAATACGGTCAGCCAGTCGGGGAAGTGCAGGGTG
TAGCCGAGCCACTGAATGCCCTGAATGAAGATCGCCGCCGAGCCGATATCGAAGATCGGCTGCAGCGCGCCGCCGATATT
GATCGCCAGCAGGAACATCAGGTACATCACCAACAGGAAGATCGGCACGCCCAGCCAGCGGTTGAGGATCACTTTATCCA
GCATATCGGTCAGGCGGTTGGGCATCGCCTGCTGCGAGTTGCTGACCGCGTCGCACAGGGTGGCGATGGACTGGTAGCGC
GCGTCGGCGATCACCAGCGCCGGGTCTTCTTGCTGCTGCTGTTGCAACGCCTGAATGGCCGCAGGCAGCAGCGCGACGGC
GGGGCCGGCCAGCCGGTGGCTGTAGATGTCGCCCTCCAGCATCTGCAATGCCAGCCAGCGGCGTTGCACCGCCGGCAGCG
TTTGCGGCATGGCGTCGCTCAGCGTGGCGACCGCTTTCAGCAGTAACGGCGGGTAGTTCACCAGCGCCTGCTGTTCGTTG
ATGCGATGATTGTCGATCATCTGTTTCAGCACGCCGATGCCGTCGGCGCGGGTGGAGATCATCGGTACTACCGGGCAGCC
GAGGCGCGCCGACAGCGCGGCGACGTCGATATCGATATGCTGGCTTTTGGCGATGTCGAGCATGTTCAGCGCCACGATGC
AGGGGATGCCCAGCTCCAGCAATTGCAGCGTCAGGTAGAGGTTGCGCTCCAGGTTGGAGGCGTCGACCACGTTGATCAGC
AGATCGGCGTCGCCGCTCAAAATGTAGTGGCAGGCGATCTGCTCATCGAGCGAGGTTTGCTCCGAGATGGTGGTGAGGGA
GTAGGTGCCGGGCAAATCGACCAGCCGCACGTCGGACTGCGGGGTGGTGAAATGGCCTTCTTTGCGTTCGACCGTCACGC
CCGCCCAGTTGCCGACCCGTTGGCGTGCGCCGGTCAGCTGGTTGAACAGCGTGGTTTTGCCGGAGTTCGGGTTACCGATT
AAGCCGATGGTGAGTTTTTTCATAGTTCAGCGTGTCGTCTTCAAGGAGAACAGCGCCGGCGCAAGGGCGCGTCGGCAAAT
GGAGGCGTGCCGGTTCAGGGCTGGCCGTCGAGCTGCAGCAGCGCCAGATCTTTCCTGCGCAGCACCAGGCTGACGCGGCG
GGTTTTAATTTCTATCGGATCGCCCAGCGGCGCGACGCGCACCACGTCGAACGAAGAGCCGGGCAGCATGCCGAGCGATA
ACAGTTTCTGGCGGTAGGCCGGCGCAATTTCACCGGAAAAGCCGATAATCTTATATGTGTGTTTAGGTTGAAGCTGCATG
TGATTAACCTTCCGGGTGCCGATGAACATCGGGCTGATGATAATTGGACGTTGCCGGCGAAAATGCCACGCCGTCGGCGG
TATTCATCCATAAGGTCATGCAATAAAGTGAGCGCAAATAATAGTAATTATCATTATCGCGTTCAATACAAAAAGTAGGG
GTATTGTAACCAATTATTATGGCGTCGACAGTTTTTGATGGCGTTGTCTTGATTAACGACGTTTTACCACCGCTTGCGAT
GGGGAACAAATGAGAATGGCGAGTTAAATCAGTTGCGTATTTGTAGCCAAGTTTTCTCGTTTGCAAATATCGAGGGTTTT
TTCCCTTTATTTATTTCCGCTGAAAAGCAATTCGATAACATTATTCCGCCGTAATGCGAGCGGTAACCATTTGTGTTTCT
CTCACAATTGGCGAGATGAAAAATGCGTGTTAACAAAGTTGTTAATAAATGGCTGCAGAAGGCATTTTTGCTGGCTGAAT
AATGAGAGGGTGATCACGCAGGAACAGGAAATAAAAAGATGACGGTTTATTGAGACGGGTCAAGAAATGCCGCAAGTTTT
ATTCATCAGAAAGGGCGGAGCAGGCTCCGCCCTGTTGGCTCTGACTTAGCGTTTCTTGCCGAATGCCGCCGCCAGCGCGT
CGCCCATGGCGCTGTTGCCGGCCGGCGCCGCGTTGCGCGGTTTGGCCTTGTTGCCGCCCGCCGAACGGTTGGCGGTGTCG
CGCGACTGTGCCGGCGCGTTGCCGCCGCGGCGCGGCGAGCCTTCACCCGGTTGCTCATCCAGGCGCATGCTCAGCGCGAT
GCGTTTACGCTGCAGATCGACTTCCATCACCTTCACTTTGACGATGTCGCCGGCCTTCACCACGGTGTGCGGATCTTCGA
CGAATTTGTCCGCCAGCGAGGAGATGTGCACCAGGCCGTCCTGATGCACGCCGATATCCACGAAGGCGCCGAAGTTGGTG
ACGTTGGTCACCGAGCCTTCCAGGATCATGCCCGGCTGCAGATCGTTGAGGGTTTCCACACCTTCGGCGAAGGTGGCGGT
TTTGAACTCCGGACGCGGATCGCGGCCCGGCTTCTCCAGCTCTTTCAGAATGTCGGTGACCGTCGGCACGCCGAACTTGT
CGTCGGTGAAATCAACTGCTTTCAGGCTGCGCACCGCGGAGGCGTTGCCCATCAGATCCTGCAGCGCCTGCTCGGTGGCG
GCCAGGATGCGTTGCACCACCGGATAGGCTTCCGGGTGAACGGTGGAGGCATCCAGCGGGTTGTCGCCGTGGTTGATGCG
CAGGAAGCCGGCGCACTGTTCGAACGCTTTCGGCCCCAGACGGCTGACCTTCAGCAGCTGTTCACGGTTGCTGAAGCGGC
CGTTCTCGTCGCGCCAGTTGACGATGTTCTGCGCCATCATGCGCGTCAGGCCGGCCACGCGGGTCAGCAACGGCACCGAC
GCGGTGTTCAGATCGACGCCGACGGCGTTCACGCAGTCTTCCACCACCGAATCCAACTTCTTCGCCAGCTGGCTCTGACT
GACGTCGTGCTGATACTGGCCGACGCCGATGGATTTCGGGTCGATCTTCACCAGCTCCGCCAGCGGATCCTGCAGGCGGC
GAGCGATGGACACCGCGCCGCGCAGCGATACGTCGAGATCCGGGAACTCCTGCGCCGCCAGTTCGGACGCGGAGTACACC
GATGCGCCCGCTTCGCTGACGATCACTTTCTGCGCCCGGACGTCGCTGAACTGCTTTTGCAGGTCGAGATAGAAACGCTC
GGTTTCACGCGACGCGGTGCCGTTGCCGATGGCCACCAGCTCTACATTGTGTTTGATGCACAGCGCCGCGACGATGGCGG
CGGCTTTGGCCGCTTGCCCGGTGTGCGGGTAGACGGTGTCGGTGGCGACCAGCTTGCCGGTTGCGTCGACCACGGCGACT
TTCACTCCGGTGCGCAGGCCCGGATCGAGGCCCATGGTGGCGCGCATGCCGGCCGGCGCAGCCATCAGCAGATCATGCAT
GTTGCGGGCGAACACGTTGATCGCTTCATCTTCCGCGCGCTCGCGCACCGTGCCCATCAGCTCGGTTTCCAGGTGCAGCA
ACACCTTGATGCGCCAGGTCCAGTTGACCACCGCCTTGCGCCAGGCGTCGGCCGGAGCGTTGTTCAGGCGCAGATTGAGG
TGATTGATGATGATCAGCTCCGCCTGGCTTTCGCGCGGCGCTTCTTCAAACTGCGGATCGGCGTTCAGCGCCAGCTGCAG
CACGCCTTCGTTGCGGCCGCGGAACATCGCCAGCGCGCGGTGCGAAGGCACCTGGGAAATCGGTTCGTGGTGATCGAAAT
AGTCGCGGAACTTGGCGCCTTCGTCTTCCTTGCCCTCGACCACTTTGGACACCAGATGGGCGTTTTTCCACAGGTAGTCG
CGCACCTTGGCCAGCAGTGCGGCGTCTTCGGCGAAGCGCTCCATCAGGATATAGCGCGCGCCGTCGAGGGCGGCTTTCAC
ATCCGCCACGCCCTTGTCGGCGTCGACGTAGCGTTCGGCCAGTTGTTCCGGCTGCTGTTGCGGATCCTGCCACAGCGTGT
CCGCCAGCGGTTCCAGGCCGGCTTCGATGGCGATCTGGCCGCGGGTGCGGCGCTTCGGTTTGTACGGCAGGTAGAGGTCT
TCGAGTTCGGTCTTGCTCAGCGTGGCGTTGATCGCCCCCGCCAGTTGTTCAGTCAGTTTGCCCTGTTCATCGATCGACTT
CAGGATGGTCTGGCGACGATCTTCCAGTTCACGCAGATAACCCAGGCGGGTTTCCAGCTGGCGCAGTTGGGTGTCGTCCA
GGCCCCCGGTGACTTCCTTACGATAGCGTGCAATAAAGGGCACGGTATTACCTTCATCCAGCAGACGGATGGCGGAGTCG
ACTTGCTCCGGCCGGGCCTGCAGTTCTGTTGCAATAATGCGGCTCAGTGGGTCATTCATAGGTCTGGTATCTGTATTGAG
AACGGTGAATAAACAGGGGACAGTTATACGGATTGATCGGGGAAAATGCCAGTGGAGCGGGCCGCCGCCGCGCGGCCGCG
GCGTGGAGAACAGCTCAGGCGGCGGCGTTGGCGGCGGTTCGGAAAAAGCTGAAAGCTTACTTCGGGTAGTCTATCTCGTT
CACGTACCACTGCGCCTCGCCCAGCGGCGTATTGACGGTGGCGACGTCCCCGACCTCTTTTTTCAGCAGGGCGCGCGCCA
TAGGCGCGTCGATGGAGATGTAATCCTTGCGGCCGAAGATCTCGTCGTAACCGACGATGCGAAAGCGTTTGATTTCGCCG
TCTTCGTTCTCCACCTCTACCCAGGCGCCGAAGAACACTTTGCCTTCCTGCTGCGGGGAGTAATCGACGATCTTCAACTG
CTCCAGGCATTTGGTCAGATAGCGGACGCGGCGATCGATCTCGCGCAGCCGCTTCTTGTTGTACTGGTAATCGGCGTTTT
CGCTTCTGTCGCCCAGGCTGGCGGCCCAGGTCACTTTCTTGGTCACCTCGGGGCGTTCTTCGCGCCAGAGGTAATCCAGC
TCTTGTTTGAGCTTGTCATACCCTTCACGGGTTATCAGTTGAGTTCTCATCGTGATTTATCTTTATGGGGTCACCGCCAC
AGTGTACGTGAATGCGGGGGGCTTTAGAAATGGCGCGCGGGCCTGCGCGTTGTCGCACGGTTTTTATTCAGTTTGCGCAG
CTTTTAACAATCGGGAGTATGCTTAGCGATAGCGGAAAAGGAATGTGACGAAAGGAGGATATCTGGCGAGAGAGACAAGG
AATTTTGGCGCACAACCCAACACATTGAAGGTATTACCGCATGGAATTTAAAGATTACTACGCCACGATGGGCGTTGAGC
CCAACGCCGATCTGAAAACCATCAAAACGGCCTACCGTCGGCTGGCGCGTAAATATCACCCTGACGTGAGCACTGAAGAC
GACGCCGAAAGCAAGTTCAAAGAAGTGGCCGAAGCCTATGAGGTGCTGAAGGACGAGGAGCGCCGCGCCGAGTACGATCA
GATCCGGCTGCATCGCAACGATCCGAACTTTGGCCGCCAGGCGCGCGGCGATCACGGCGGCTATCAGCAGAGCGCTTCAT
GGCACGGCGGCGGCGCCGACGCGCAAGACTTCTCCGATTTCTTCGAAAGCATGTTCGGCGGGCGGGCGGCGGGCGGGCAT
CGCTCCGCTTCGCACTCGCACGGCGGGCATGGCTTCCGCGGCCAGGATCTCGAAATGGAGGTGCCGCTGTTCCTCGAGGA
AACGCTGCATGGCCAAAGCCGCGAGATCTCCTACACGCTGCCGGTGTACGACGAGCTGGGGCGGCAGGTGAGCGAAGCCA
GCAAAACGCTGAACGTGAAAATCCCGGCCGGCGTGGGCGACGGCGAGCGCATTCGCCTCAAGGGGCAGGGCGTTGCCGGC
GTGGGCGGCGGCCAGAACGGCGACCTGTATCTGGTCATCCGCCTCGCGCCGCATCCGCTGTTCGAAATTGATGGCCACAA
TCTGAGCATCGTGGCGCCGCTCGCCCCGTGGGAAGCGGCGCTCGGCGCCAGCATCGAGGTGCCGACGCTGACCGGCAAAA
TCGCGTTGACCGTGCCGGCCGGCAGCCAGAGCGGCAAACGGCTGCGGGTCAAGGGCAAAGGGCTGGCGGGCAAGAAAGAG
CCCGGCGATCTGTATGTCATTCTCAAGGTGGTGATGCCGCCGAAGCCGAACGAGAAGGCCAGCGCCCTGTGGCGAGAGCT
GGCTGAGCAGGCGGCGTTCAATCCGCGTGCGGAATGGGAGTAAAGCACATGATGAAGAAAGAGATCACATTCACCGTGGT
GGAACTGTGTCAGCGAGTGGAGATTTCAGAGGACGAATTGGTCGAGATCGTCGGCCTGGGCGTGATCGTGCCGCTGGAGC
CGGCGCAGCCGCGCTGGGAGTTCGATTACCCGGCGCTGAGCCATCTGCAGCGCGCGCGCAGGCTGCGTGCCGAGCTGGAT
CTGGATTGGCCGGGGATCGCTATGGCGTTGACGCTGCTCGATCGGGTTGATGCGCTGCAGCAAGAGAACCGGCAGTTGCG
CCGGCAGCTGGCGCGTTTCCTGCAGACTTCCTGACCCGACGGCTAAACGCCACCGGTCGGTTCGCCGGTGGCGAAATTGT
GCAAAATTGGGCCGTCGCCCCACATTGCGCCGATAAAGGGCGAAATTTTAACGAACCCCCGTCGACATTCACTGAAAATT
GTTGATAAATGGGGAAAAGAATAAGCTTTGTAACAATTTCGTCTAGAATACATACCATTAAACGCTGTCTCAAATGGCAA
GGTTTTCTAACAATATTCGAGTCAGGCAATAAAGCCTTTGGGAGTAATACCATGCAAGAGAATCATAAGATCCTGGTTGT
CGATGATGACATGCGCCTGCGCGCGCTTTTAGAACGTTATTTAACCGAGCAGGGCTTCCAGGTTCGCAGCGTTGCCAACG
CTGAGCAAATGGATCGCTTGCTGACTCGTGAATCCTTCCATTTGATGGTGCTCGATCTGATGTTGCCGGGCGAAGACGGC
CTGTCCATCTGCCGCCGCCTGCGCAGCCAGAGCAACCCGATGCCGATCATTATGGTCACCGCCAAAGGCGAAGAGGTCGA
TCGCATCGTGGGGCTGGAAATCGGCGCCGACGACTACATTCCTAAACCGTTCAACCCGCGTGAGCTGTTGGCTCGTATCC
GCGCGGTGTTGCGCCGCCAGGCGAACGAACTGCCGGGCGCGCCTTCGCAGGAAGAGGCGGTGATCGCGTTCGGCAAATTC
AAACTGAACCTCGGCACCCGCGAAATGTTCCGCGAAGACGAACCGATGCCGTTGACCAGCGGCGAGTTCGCGGTACTGAA
GGCGCTGGTCAGCCACCCGCGTGAACCGCTGTCGCGCGATAAGCTGATGAACCTGGCGCGTGGCCGCGAATACAGCGCCA
TGGAGCGTTCCATTGACGTGCAGATCTCTCGCCTGCGCCGCATGGTTGAAGAAGATCCGGCGCATCCGCGTTATATCCAG
ACCGTGTGGGGTCTCGGCTACGTCTTCGTACCGGACGGCAGCAAGGCATGAGGCGATTGCGCTTTTCACCGCGTAGCTCG
TTTGCCCGAACCCTGTTGTTGATCGTCACCTTGCTGTTCGTCAGCCTGGTGACGACCTATCTGGTGGTGCTGAACTTCGC
CATCCTGCCCAGCCTGCAGCAGTTCAACAAGGTGTTGGCCTACGAAGTGCGTATGCTGATGACCGATCGGCTGCAGCTGG
AAGACGGCACGCTGCTGGAAGTGCCGCCGGCATTCCGCCGTGAGATCTACCGCGAACTGGGCATCTCTCTCTACACGAAT
TCGGCGGCGGAGGAGAGCGGCCTGCGCTGGGCGCAGCACTACCAGTTCCTCAGCCAGCAGATGGCGCAGCAGCTCGGCGG
GCCGACCGATGTTCGGGTGGAGGTGAACAAGAACTCCCCGGTGGTGTGGCTGAAAACCTGGCTGCAGCCCGATATCTGGG
TGCGCGTGCCGCTGACGGAAATCCACCAGGGCGACTTCTCGCCGCTGTTCCGCTATACGCTGGCGATCATGCTGCTCGCG
ATCGGCGGCGCCTGGCTGTTTATCCGCATTCAAAACCGCCCGTTGGTGGAGCTGGAACATGCGGCGCTGCAGGTGGGCAA
GGGCATCATTCCGCCGCCGCTGCGCGAGTATGGCGCTTCCGAAGTGCGGTCAGTGACTCGCGCATTCAATCAGATGGCGT
CGGGCGTCAAGCAGCTGGCGGACGATCGCACCTTGCTGATGGCCGGGGTCAGCCATGACCTGCGCACGCCGTTGACGCGC
ATTCGGCTGGCGACGGAGATGATGAGCGCCGAAGACGGTTATCTGGCCGAGTCGATCAATAAAGACATCGAAGAGTGCAA
TGCCATCATCGAGCAGTTCATCGATTATCTGCGCACCGGGCAGGAGATGCCGACCGAAAGCAGCGATCTGAACGCCATTT
TAGGCGAAGTGGTCGCGGCGGAAAGCGGCTATGAGCGGGTAATTGAAACCGCGCTGTCGCCGGGCGAGCTGATGATGAAT
GTGCATCCGCTGTCGATTAAGCGGGCGGCGGTGAACATGGTGGTGAACGCGGCGCGTTACGGCAACGGTTGGATCAAGGT
CAGCAGCGGTCGCGAGCTGCAGCGCGGCTGGTTCCAGGTGGAAGATGACGGCCCGGGCATCAAGCCGGAAGAATTGAAGC
ACCTGCTGCAGCCGTTCGTACGCGGTGACAGCGCGCGCAGCACCAGCGGCACCGGTCTGGGGCTGGCGATCGTGCAGCGT
ATTATCGACGCGCATGACGGCGAACTGGATATCGGCACCAGCGAGCGCGGTGGGCTGTTGATCCGCGCGTATATTCCGTT
GCCGATGGAGAAAAAAGAGTCGACCAACGGCCATCAAACGGCCAGGGAAAACGCCTGACACTCTGGTGTGGGCCGCGCCG
CTGCGGCCCCGTCAGGACTTTCTGCTCATCACGTAGTATTCCGCCGCATCTTCATGCAACCGACGGCCGGTCGGCGCCTG
CCACGGATCGATTAACTCGATGCCGCAGTGGAGGAAGTCTTTGGTATTGCGGGTGGCCAGGGCGGCGCCGTAATGCAGGC
AGGTGGCGGCGATTTGGGTATCCGGCACGCTCATCGCTTTACCCAGCAGCCGATTCCTTGCCGTCAATTCCGCGTATTGC
ATCGCGCACAGCCCATCAAACGGCAATATCTGCCCCTCGAACTTCAATTCAATGGCGTCCGCCAATTTCAGCTTGAGATC
CCGCTGGCGCTTGCCGTCAGGCATGCAGGCGACGCCGCTAAACAGTTCGGCAAGGACAATGGCGCTGAGATAGAGCTCGT
CATTGTCCTTTTCATTTAACCAGTTAATGACGTTGTAGTACGGGCTGGGACGCAGCGTTTCTGAAATGACGTTGGTGTCG
ATAATGATCATGCGTTGTCATCTTCATCATCAAAGGTGACGATGCGTGGCGGCACGGCGTCACGCGGTGGGATCTCCAGC
TCAACGCCGCCGAATTCGGCGAAGTGCTGATGCATCCAGGTACCCAATCCATAGCGCGGCGGCTTTTTCACCAGCGCCTG
TTTCAGGATCATGCGCGCTTCCTCTTCCATGGAATGGCCGTTTTTCGCCGCTGAGATACGCAGCAGCTCTTTGATTTCGT
CGTCCAGATTTCTGACGGTGATAGTAGCCATTGAAACCTCCTTTGCTATCAATGATTGCATTGACTTATTTTCTCGTCTT
GCCGGTTAAAAAGCAATCAATTGAAATAAATAAAGGCGCGGGATCCGCGCCTTAGCTGAAGAGGTAACGTTACCGAATTA
CAGCTTCGGGCCGGCGCTAACCAGCGCGGCGCCCGCAGGCGTGTCGGTGTATTTGTCGAAGTTGGTGATGAAGCGCTCGG
CCAGATCCTGCGCTTTTTCCTGCCACTGCTCGAGGCTGGCGTAGGTGTTGCGCGGATCGAGGATTTCCGGGTTCACGCCC
GGCAGCGCGGTCGGCATCGCCAGATCGAAGATAGGCAGAGTGACGGTTTCCGCCTTGTCGATTTCACCGCTCAGGATGGC
GTCGATGATGCCGCGCGTATCTTTGATCGAGATGCGTTTGCCGGTGCCGTTCCAGCCGGTGTTGACCAGGTAAGCCTGGG
CGCCGGCGGCCTGCATGCGTTTCACCAGCACTTCGGCGTACTGCGTCGGGTGCAGCGACAGGAACGCGGCGCCGAAGCAG
GCGGAGAAGGTTGGCGTCGGTTCGGTTACGCCGCGCTCGGTGCCGGCCAGTTTGGCGGTGAAGCCGGACAGGAAGTGGTA
CTGAGTCTGGTTGGCGGTCAGGCGCGATACCGGCGGCAGCACGCCGAAAGCGTCGGCGGTCAGGAAGATCACCTTGGTGG
CGTGACCCGCCTTGGACACCGGCTTGACGATGTTCTGGATATGATAGATCGGGTAAGAAACGCGGGTATTCTCGGTTTTC
GAACCGTCGTTGAAGTCGATGCTGCCGTCGGCCAGCACGGTGACGTTTTCCAGCAGCGCATCGCGTTTGATGGCGTGGTA
GATGTCCGGTTCGGCTTCTTCAGACAGCTTGATGGTCTTGGCGTAGCAGCCGCCTTCGAAGTTGAACACGCCGTCGTCGT
CCCAGCCGTGCTCGTCATCGCCGATCAGCTGACGCTTAGGATCGGTGGAGAGGGTGGTCTTGCCGGTGCCGGACAGGCCG
AAGAACACCGCCACGTCGCCTTTCTCGCCCACGTTGGCCGAGCAGTGCATCGAGGCGATGCCTTTCAGCGGCAGCAGGTA
GTTCATCATCGAGAACATGCCTTTCTTCATTTCGCCGCCGTACCAGGTGCCGCCGATCAGCTGCATGCGCTCGGTCAGGT
TGAAGGCGACGAAGTTCTCCGAGTTCAGGCCTTGCTGCTGCCAGTTCGGGTTGGTGCACTTGGCGCCGTTCATCACCACG
AAGTCCGGCTCGAAGTCAGCCAGCTCTTCGTCGCTCGGGCGGATAAACATGTTTTTCACGAAGTGCGCCTGCCAGGCCAC
CTCGGTGATGAAGCGCACTTTCAGGCGCGAGTCGGCGTTGGCGCCGCAGAAGGTATCCACCACGAACAGGCGTTTGCCGG
ACAGTTGTTCGGTGACCAGGTGTTTCAGATCGGCCCACACTTCCGGGCTGAGGGGTTTGTTGTCGTTCTTGCCTTTGCCC
TGATCGGCCCACCACACGGTATCGCGGGTGATGTCGTCGCGGACGATGTATTTGTCTTTCGGCGAGCGGCCGGTGAAGAT
GCCGGTATCGACGGAGACGGCACCCAGCTTGGTGACTACCCCACGCTCAAAACCTTCCAGAGATGGGTCTGTTTCTTCCT
TAAACAGCAGTTCATAGCTCGGGTTGTGAACGATTTCGCTAACGTCGTGAATGCCGTAAGCGGCCAGATCCTGAGGGGTT
ATACCTTTAACGCGCATGTTACTACTCCTTGGTCACAGAATTTCTGGCGGCAATTGTAGGGATCTAACGGTGCGTAACCG
CGATGGGTATCAAATATTTAACGTTTTAGGCGGTATTTCGTTACGATCTGAGAGATAGCACACGGAAAAAAGCAAACGTG
CAAACGGCGGGCGTTGGCGGGCGCCGGGCGCGCCCGCCGAAAGGGTGTCACTTAGTGCAACTGGTCGCTTTCGCCGGTGT
TACCCGCATACAACGCGGCAACATCAACCGGGTCAAAGACATAGTGGCTGCCACAGTAGTCGCAGTGCATGTCGATGTTG
CCGTCCTGCTCCAGCATGTCCGCCACTTCGTCGGTCGGCAGGGTCAGCAGCGCGTCGGCGCAACGCTGGCGAGAACAGGT
GCAGCGGAACTGCACGTCCTGCGGTTCGTACAAGGTGACCTCTTCCTGATGGTACAGGCGGTACAACACTTCGTTGGCCG
GCAGGCCGAACAGCTCTTCGCTTTTGACCGTGTTGGTCAGTTGCACCAGATGATCGAAATCATCGAGGTTGCCGTCCTGC
GCCGGCAGCACCTGCAGCAGCATACCGGCCGCCGCGGCGTTGCCTTCCGCTTCGCCGGTGCGAATGAACAGGCGGGTTGG
CAGCTGCTCGGACTGGCGGAAGTAGGCTTCCAGGCATTCGGCCAGGGTTTCACCTTCCAGGCCGACGACGCCCTGATAGC
GCTCGCCTTCCGTTGGGGAAATGGTGATGACCATGACGCCGTTGCCGATCATCTGATGCAAGGTGCTGTCGTCGGCGATA
GGCGCCTGGGTGCGAGCAACGCCGCGCATCTCCTGGCGGTTGTTGCCGTTGATCACCGCCAGCTTCAGCGGGCCGTCGCC
TTGCAGCTGAACGGTGATGTCGCCGTCGAACTTCAGGGTCGCGGTCAGCAGACTGGTGGCGACCAGCAGTTCACCCAGCA
GCTTTTGCACCGGCGCCGGGTAGTCGTGGTTATTCAGGATCTGCTGATAGGTTTCGCTGACGGTAACCAGCTCGCCGCGC
ACCGCGTAGTTTTCAAACAGGTAACGGTGCAATTGGTCATGGTTGGACATAATCTTCTCTCATTGCGGTGAGGGCTTATT
CCGGCTCACCAAATTTAAATTTCATCAGGTCGCGCCGCTCCTTTTTGTCCGGACGACGGTCCGGATGCGGCATGGTCAAC
GCGTTCATCTTGCGCGCCAGCGCCATTTTTTCGCGGTTGGCGATGCTGGCTTCGGTTTCCTGATACATTTGCTGCGCCTC
GCCGGCGCCGCGGCGTTGGCTGGTCAGCGCCAGCACGATCACCGTACGTTCTTCGTTGCCCTGCCGCAGCTTGAGCTCGG
CGTTAAGTTCGACAATCTTGCTCGGCTTGCCACGCTGGCCGTTGTAATGCACCTTGCCGCCGTCGATCATTTCGCGCGCC
AGCGCGCGGGTCTTGTAGAAGCGTGCGGCCCACAGCCATTTATCCAGCCGGACCGCGTCGTCGCGCGTCGCTTTGTCCTT
CATGCTTCCCCCTTGGCCAGCGCCGGTATCAACAGGCGATAGTCGCGCATCGACGGATGGCGCTGGAAGCTTTTCTCCGC
CGTGCTGGAGTCCGGGTTTTGCACGCCCAGGCAGTAACGAATGCCGAAAGTGCGCGCCGCGTCGAGGATCGGCTCGCCGT
CGTCGACAAACAGCGTGCGCTGCGGGTTGAACCCGGTGTGCTGTTGCACCGCCTGCCACAGACGCTGATCTTCTTTCGGA
TAACCAAATGTGTGGGTGGAAAACAATAAATCAAGGTGCCGATCCAGACCGGTATGCTCGATTTTCACCGCCAGGCTGTG
CGGATGGGCGTTGGTCAGCAAAATGGTTTGCAGGCCGGCGCCGCGCAGCGCCCGTAAAAACGGCTCGGTATCCTCGCGCA
GCCGGGCGCGGCTGCCCACTTCGCTGGTCATGCGGTAGATATCCAGATCCAACCGCTCGCTCCAGTAATCGAAGCAATAC
CAATTCATGGTGTGCTGCACCGCCTGATATTCCCGCTCAATGATATGACGGGCTTCGTCAAACGGAATGGCGCGCCTTTC
GCTCAGCGCTTGCGGCACCAGGCTGAGCCAGAAGTGACTGTCGAATTCCAGGTCCAGCAAGGTGCCGTCCATATCCAGCA
GCACGGTATCGATCTGCGGCCAATCAAATTCGGGAACCATAAAAACTCCACGGGCGGACCGACGGGCGGTCCGCAGATGA
GAATAATAGCGTTAGCGTAGCATAAGCAGATGACAGGGCGGAGGCCCGGCGTCAGGTTCAGGCCATCGGCCGCATCGACA
TCGGATTGATCTGCGGATTGAAGCAGCTGTCGTAGTAACGCTGGATATCGGCGACGCGGTGCTGATTGATGCGCCGACGC
TGCACCAGCCGCCAGGCGTTATAGCCCAGGCTGACGACCACCGCCAGCAACAGCAGGCTGGTGCCGAGGTAGCGCCACAG
GGTGATCATGTCCGGTTCGCTGTGCAGCGCCACGTGGCGGGTGCCGTTGGCATCGACGCTGAGGCTGGTGATCACCCCCT
GGGCCTGGAACGGGGTATGCAGCAGCAGAGTGGAAAGGCGCTGCAGCTCATTCCACTGGTCGAGGGCGTTGTATTCGCTC
TGCGGCGCTGAAGACTGCGGATGGCTGACCAGCTGGCGGCCTTCATCGCTGCGGATCAGGAAACCGCCCGGCGGCGGGCT
GTTGAGCGCCGCGGCGGCCAGGCGCGTTTCATTGAAGATGAACGACGACGTGGCCACTTTGGTCAGGCTTTCCAGCGACT
CTGCGCTTACCGGGCGCAGCAGGACGTTGACGCCTTGCAGCGCGCCGGATCTGGCGCGTTTCACCAGGCCGCTCCAGTTT
TTGGCGTTGCCCAGGTTGACCAAGGCGTTTTTTAACCGCACGCAGTCGTTTTCTGCCTGGCACAAATCCTGTGTTTTCAG
AACGATATCAGAGAAGTCATCCAACAGGATCATGCCGGATTTCTCGATGGCGCTGGCCAGCTGCGGGTTGACTTTCTGAT
CGGCGCCGCTCGGATGCAGCTGGCTGTTGACCGTGGCCAGCAGGGCCGTCGCTTTGTCTATGACTTCCGATTCCGGCTGC
GGCAGCGGGGCGGCGTTGTTCCAATAGATGCCGGAGCAGTCGAACGGCGCAAAATTGACGGTGCCGCCGCCGTTGGCCGG
CGGCGGCACATAGCACATGCCGCTGCCGCGCACTTTCAGCGTGTCGCCGATGCGCAGCGGCGTGGCTTCCAGGGCCTGCA
CGCTGGTCACTTCCACTTTTTGCGCACCCTGCAGCCAGGCCATGCTGAGGGTCAGCGGCAGGTTGAGCGGAATATAGATC
AACAGCAACAGCAGTACCAGCGCCGAGCTGGCGACCAGCACCGCGTTGCGGCCCCACTGCTGCAGCGGGAAATTCTTCAC
TTCGTCATGCAGCGAGAGGAAGCGCCCCTGGCGCACTACCTGCCGATTGAGGTAGACGTCCACATCGGTGGTCTTGCCCA
GATCCTGCGTCAGGTACGGCTGCCAATGCGGCGGGTAGATAAGATCGATGATGCCGAGCGAAATGTTGCTGATCTGCCCC
TGATCGGACTCGCCGAACAGGCCCCAGCGCTTCGGCGTGCCGCGCAGGCAGTGGATCTCTTTCAGCTCACGCGACGCCGG
ACGGCGGAACAGGTTCCAGCATCCCCAGGCGATCATCAGCACCGCCACAAAAATCATCCAGGGGATAACCAGCACCGGGC
TTATCAGGCTGAAGAACAGCAGCAGCAGCGCGGCGGAGATGATGACGGCTTCACGGATGCCGTTCGGCCGGTTCAGCGCA
TGCTCTTCCGGCGTTTCCTTGCGAATATTGACCAGCTCGACATGCTCGCTCTCTTCCTTGCGGATGGACGCGTTTTTGGT
CGGCGTGGCGGCCACCACCGGCGGCTGCGGCCGATCGTGAATATGATCTTTCAGCGAGTGCCCGTTGAGCGAAATCACCA
GCGGCAGCGTCTGGGTTCTGATCACTTCCACATGGTTGTCGGCGGTGATATAGGGTTCCCAAAACGGCGGCAGATGCACC
TCTTCCGCGTCGAGGTAATAGCGCCATTTATTGGGATCGTCGCTGGCCAGCCCGTAGCGGGTAATGGCGTGCGTGACCGG
ATATACGTTATCGCTTTGCGGTGTGAGCGCCAGCTTGGCCGCGGGCAGCGTAGCGCCGCCGCCGGGCAACAGTTTGTTGC
TCAGCTTGTTTTGCTGATTGAGATAGAACTCGACCGCGGCGCGCTCTTCGTCGGTCAGCTTGCGGTGGGCAGGCTTGATA
AACGGCAATGCGTGCGCCAGCGCCGACGGGTTGCGGGCCTTGAACCACAGGTACAGGCCGGCGGCAATCAGGCAGACAAG
CACTAAGGCCAATATCAACACTATTGTGCTCATGCAATCCCCATCTCACACCCGTGAATTTCGCCAACCTGATGAAAAGC
TGAATATTATACGGAGTAAACCGCCAGGAGGCACCCAGAACTAATGAGGGAACAAACAGATTCTCGCTCTGGATCTCATT
CCTTCATGACGCAAGGCCATTTTATCACTGATTCTTGCCTGCGTGATACTAGCAACCGGTCTCTGCCGTCGATATCGGTA
TTATCCTATTTTCTTGCGCGCTGTTTGCTGAATCAGTACGGAAAATCGCCGGCCGCTGGCTACGCTTGTTAAAAGAAAGT
AAATTACTGTTCATGCGCGTTGCGGCGGAGCTTGCCCTTAACGCACAATGTGATCAGGATCGAATTTGGTCAGCGTTTGA
GCGCCAACGAGCCGTGCGTTACGCCAATCATTTTTTCGGTTGCCCGTCCGCGCCTGGGTAACCTCTTTGAGGCAATCATG
GATAAACACCTGCAAAAACCTAAAATTCTGAAAGTGGAAACGGTCGCGCGTTCGCGTTTGTTTAACGTCGAGTCGGTCGA
TTTGGAATTCAGCAACGGTGTTCGGCGGGTGTATGAACGCATGCGGCCTTCGGATCGCGAAGCGGTGATGATCGTGCCGG
TGATTGGCGATGACCTGCTGCTGATCCGCGAATATGCGGTCGGCACCGAATCCTATGAGCTGGGGTTCCCGAAAGGGCTG
ATCGATCCCGGCGAAGGGGTGCTGGAGGCGGCCAACCGCGAGCTGATGGAAGAGGTGGGGTACGGCGCGAAACGCTTTGA
TTTTCTCAGTAAGCTGACGATGGCGCCGTCCTACTTTTCCAGCAAAATGAATATCGTGCTGGCGCACGATCTCTATCCGC
AGAGCCTGGAGGGGGATGAGCCGGAGCCCTTGCCGCAGGTGCGCTGGCCGATCGCCAACATGATGGCGCTGCTGGCGGAA
CCGGATTTCCGTGAGGCGCGCAACGTCAGCGCGCTGTTCCTTTCCGAGGCATTTTTGCGCGCGTCGCGCTGATACGCTTC
ACGCCGAATAAAAAAAGGGCCAGATTTCTCTGGCCCTTTTCGATCAGAACAGCTCGTGGCTTTCACCGCCCGGATCGGTC
AACGTGGTGCCGGTATCGCGCGATGGGTAGTCCGTCGGCTGCGTTCCTTCGATGAAGTACTCGGAACGGCTGCCGCCGCC
ACCGCCAGAGAGCTTGCCGCTGCTCTTGTCGATGGTGACGCTGATGATGCCCGGCGGCGGCGTGACTTTCTGCTCTGGGA
TGCCTTCCAGCGCGGTTTTCATAAAGTCGTCCCACGCCGGCTGGGCGCTCTTGGCACCGCCTTCACCGCCGGAAATCTGA
TCCGGGATGGCGCCGGATACCGTCGAACGGCCCAGGTCGCGGCGGTGATCGTCGAAACCGATCCACACCGAGGTCACGGT
ATCCGGGCCATAGCCTGAGAACCAGGCGTCCTTGGAACTGTTGGTGGTACCGGTTTTGCCGCCGATATCATGACGTTTCA
GATCGCGGCCGGCGCGCCAGGCGGTACCCATCCAACCCGGTTCGCCGAAGATGTTGCTGTTCAGCGCGTCGTGGATCAGG
AAGGCCAGCTGTGTGCTGATGACGTGCGGCGCATACTGTTGATCGCCGTCCTGCTGTACCTGAGCCGGGGTGACTTGCTC
CAGCTGAGGCATCGGCACCGTGCTGTTGTTGCCTTCCTGCGAGGTGGCGACGTTTTCGATGTTGTCGTCGGACAGCACCG
CCGAACGGTGGGTGTCGCCGTAGATCACCGGCAGGTTACAGCTGCCGCACACCACTTTCGGTTTGGCTTCGAACACCGTA
TTGCCGTTATCGTCTTCAATTTTGGTGATGAAGTACGGGTCGACCAGATAACCGCCGTTCGCCAGCACCGCGTAGCCGCG
CACCAGCTGCATCGGGGTGAAGGAGGCGGACCCCAGCGCCAGCGATTCGGTATGCACGATATTCTGCGCCGGGAAGCCGA
AGCGCTGCAGATATTCCGCCGCGTAGTCGACGCCCATCGCGCGCATCGCACGCACCATCACCACGTTCTTCGACTGCCCC
AGCCCCTGTCGCAGGCGAATCGGGCCGTCGTAGGTCGGCGGCGAGTTCTTCGGCCGCCAGTCGGTGCCGGCGCCGGCATC
CCAACGGGTAATCGGCAAGTCATTCAGAATGGTGGCCAGCGTCAGGCCTTTATCCATCGCGGCGGTGTACAGGAACGGTT
TGATGTTCGAGCCCACCTGACGCAGAGCCTGCGTGACGCGGTTGAACTTGCTCTGATTGAAGTCGAAGCCGCCAACCAGC
GCTTTCACCGCGCCGTCGTTCGGGTTGATAGAGACCAGCGCCGAGTTGACGTCCGGCACCTGCGACAGCCACCAGGCTTC
GTTCACTTTACGCACCCACACTTGCTGGCCGGTCTGCACTACGTCGGTGACGCGTTTCGGCGTTGGGCCTTGCTGAATGT
CCGAACGGTATGGGCGTGCCCAGCGCATGGTCGCCATCGGCAGGGCAATACTGCTGCCGTCGGCCAGCATCGCCGTCGCT
TCCTGCGGGTTGGCGGCGGTGATCACCGCCGGCGCCAGCGGGCCGTAGTTCGGCAGGTTTTTCAGCGAATCGACAATCTG
TTTGCGATCCCAGGCCGCTTCGCCGACTTTCCACAACACGTTGGATGGGCCGCGGTAACCGTGGCGCATGTCATAGGCCA
GCACGTTGTTGCGTACCGACTCCTGCGCCGCCAACTGCAGCCGTTTGGTGACGGTGGTGTAAACCTTGTAACCGTCGGTA
TAGGCGTTTTCACCGTAACGCTTGATCATCTCCTGACGCACCATCTCGGAGAGATACGGCGCGGAGAAGCTGATTTCCGG
CGCATGGTAATTGGCGACCAGATCTTCGGAGCGCGCCTGATCGTACTGCGCCTGCGTGATGTAGTGTTCGTCCAGCATGC
GCGACAGCACCACGTTGCGGCGGGCAACGGCGCGATCGTGCGAATAGAGCGGGTTGAAGGTGGACGGCGCTTTCGGCAGG
CCGGCGATGGTCGCCATTTCGCTCAGGGTCAGCTGGCTGACGTCTTTGCCGAAATAGACCTGCGCGGCGGCGCCTACGCC
GTAGGCGCGGTAACCCAGATAGATCTTGTTCAGATACAGCTCAAGGATTTCATCCTTGGTGAGCATCTGCTCGATGCGCA
CCGCCAGGAAGGCTTCCTTGATTTTACGCATCAGGGTGCGTTCCGGGCTTAAGAAGAAGTTACGCGCCAGCTGTTGGGTA
ATGGTACTGGCCCCCTGCGAAGCGTGGCCGGAGACCAACGCGATGGAGGCGGCGCGGAAGATGCCGACCGGATCGACGCC
ATGGTGATCATAGAAGCGGCTGTCTTCGGTGGCGATGAATGCGTGCACCATCACCGGTGGAATTTGATCCAGTTTCAGCG
GAATGCGGCGCTTCTCGCCGTATTGGGCGATCAGTTCGCCATCGGCGCTGTAGACCTGCATCGGTATCTGCAGCCGCACA
TCTTTCAGCGTTGCGACGTCGGGCAGCTGCGGCTCGACATATTTGTACAAGCCGAAAATCGAGGCTGCTCCCAGCACGAT
GCAACATACTGCAAGGATTAGTAAATACTTTACGAACTTCACCTGAGATTTCCCATTTCTAAGTCATTTGGGCAGTTTAT
AAACAACCGCGCGGTAGTATAAAGGCAAGCCTGCGACATGGATATGTTCTTTTATCATCTGATGTTATGGAGGCTTGCGA
AACATGTTCCCTCAAGCATGGCAGGTGGGGCTGGATATACAAATCGACTGCGTGCGGGCGGTGGCGGCCCAACGCCGCCG
CAACGGCTGGCAGTTGCGCCACTGGTGGCAGCAGGCGCTGCCGCAGGCGGTTTTACGCGATGGCTGTCTGGAACCTTCCG
AATTCCTGATCCGGGCGCTGCGGCAATGGCGCGTCCAACTGCCGCGACATATTTCCTTACGCATTGCCCTGCCGGCGCAG
CGCGTGTTGCAGCAACGCATGGCGCAGCCGGACGTGCGGCTGCGCGAGCCGGAACGCAGCGACTATATCGGCGGCCACGG
TGTGAAGCAGTTTCCGCTCGATGGCCAGACGCTGGCGCTCGACTATCGCACCGCGCCGGCGGATGAGGCGGCGCTGTTGC
TGACCGCCGCGCGGCGGCAGGAGCTGCAGCAGTGGCTGCATTGTCTGCGTCAGGCTGGCCTGCATCCGCAAGCGGTCGAT
ATCACCCCCTGCGCGCTGCGGATGATGGCGACGGCGGCAGGCGTGCCGCCCGCTGCGGGGCTGATGCACCGTCTCGAACG
AGAATGGCTGTGGGTGGCGCCGGCCGACGGCGCGTTCGCTTTTGGTCTGGCGCCGGGCGACGATGACGCGCAGGCGCTGC
GGGCGCTGCAAGCTCAGATGCCGGTGGGCGACGATCGGCCGGTCTATGCCGGCAGCGTGCTGGCGGGAGCCTTGCCCGCC
GGTTGCCTTGCCTGGTCGCCGCTCAGCGCCTTCACGCAGCTGCGTCCGCCGTTGCCTGCGCATCCTTCGGCGTTCGCGTT
GGCCGGTGGCCTGGCGCTGCGCGAGGAGGATCGCTGATGTATCAGGTCAACTTTCTGCCCTGGCGACAACGCCGCGATCG
GCGACGCGGCTATTTCTGGTTGGGCGTGCTGATGTTGCAGGTAATGGCACTGCTGCTGGCGCTGTTCCTGGTCGCCGGCC
AATTGCGTCACCAACAGGCGCAGCGGCAGGCGCGGCTGGCGATGCTGGGTGAAGAGCTGGCGGCACTGACGTTGCTCGCC
CGTCAGCAACAGCAAGAGCGGGCGCAGCGGGCGCTGCACCGCGCCCGCGCCGAACGGCAGGCGAGCAACGCCCAGCATAA
CCGGCGTTATTTTCAGCTGCTGCAGCAATTGTCCTCCAGCATTCCTCCACCGCTGTGGCTCACGGCGCTGGAGAGCGATG
CGGTGAACGGCCTGCGGCTGCGTGGATTGAGCCGTTCTCCTGCGGCCATCACGCAGTTCGAACGGCGGCTGGCGGGGATG
CCTGCGTTGCCGCGGTTGCGTTTGGCTGAGGTGGCGCAACGCGACGACGGCCTGTACACCTTTCATCTGGCGGCGCAGTG
GGGGCGTGATGGATAACCGTTTGTCATCCGGGCTGCGCCTCTGGCTGAGCTTGCCGGGCTGGCTATTGCTGCTGTCGCAA
GGGTTGGGTATCGGCACGTTGGCGCTGTTGGGCGGTGGCTGGATGCTGCAAGACGAATGGCGTCAGCGGGAAAGCGCGGG
GGAGCGGCAACAGCGCCTGTTGCAACAGATCGCCATGGTGCAACGCCAACTGGACGAGGTGCCGGAAACCGCTATCCCGG
CGGCGCCGCTTCCTCCGTCCACCAACGGCGATCTGGCGAGCGTGCTGCAACGGGCGGGAGGCGCCTTGTTGCGCTGGCAG
CGGCAGGAAAAACCGCCGCGGCAAACGCTGAGCTTGCGCATTGACTACGCCGGTTTGCTGGCGCTGCTGGAGGCGCTGCC
CGCCGATTTACGCCTCGAGCAACTGAGCGTGGAGACGCCGTCCCTTGGCATGACGGCGCGGTTGGTTTTGCAGGATGCCG
CCGAGGATCAGCCCAATGAGTAAAAGACCCGGCCGTTGGTGGTGGCTGCTGTGGCCATGGGCATTATGCGCTGAGCCGCG
CGACCCGTTTGCGCCGCTTCCGATGTCTGCTTGTGCCCAAACGGAGGCGTCGCCGGCGAGCTGGCGACTGAAAGGCGTCA
TCGGGCAACCGACGCTGCGCTATGGCTGGGTGGTGACGCCGGCGGGGCAATGGTTGCGCCTGCGGCCGCAGCAACGGGTG
CTGGCCGAGCGCTGGCAGGTGACGCAGGTGCAGGCGCGTAGCTTGACGTTAACGGCGCTGACGGCCGAACCGGATTGCCC
GGCGAGCCAGGGCGACGTCTCGCTCATGATGGACAACAAGGATGGCAAACCATGAAAGGATGTGCTGGATTGGGCGTGGC
GCTGTGGTGCCTGACGCTCGGCACCGCGCAGGCGCAGGATAAGCAGCGGGTTTCCCTGGAATTTCAGGATGCACCGGTCA
CGGTCATCCTGCAGGCGTTGGCGGATTATCGGCAGATGAACCTGATCGCCGCGCCCGGCGTGAGCGGCAACCTGACGCTG
CGGCTAGAGAATGTGCCCTGGCCTCAGGCGCTGGCGTTGACCCTGCGCATGGGCAAACTGGCGATGACGCGGGAAGGCAA
CGTGATACTGATCTCGCCGGAGCCGGACGCGCAGGAAAAAAGGCAGCAGCGAGAGGCGTTGGCGCAGCGGCAACCGCTGC
ACAGCCTGACCCTGACGTTACAGAACGGCGATGCGGCGGAAATTGCCGAAAGCCTCAACGCCCAACGCGGCGCGTTGCTG
AGCGAGCGTGGCAGCGTGTTGGCGGATAAACGCACCAATACGTTGCTGCTGCGCGACACCGCGCCAATCCTGACGCAGTT
GAAAAAGCGGATAACGGAAATGGACGCGCCGCTGGCGCAGGTGCAACTGGCGGCGCATATCGTGACCATCAACCGCGAAA
GCCTGCGTGAGCTTGGCGTGCGTTGGGGGTTGGCGGCCGACGACAGGCCGGCGCGGCCGTTGCGGCCGGGCAATGTCGGT
GTCAATCTGCCGCTGGAACGCGGCGCCGTGAACGCCGGTTTTCATCTGGCGCGCATCAGCGGGCGTTTGTTGAGCCTCGA
GCTGACGGCGCTGGAGCAGGAGAATCAGGTGGAGATCATCGCCAGTCCGCGCCTGCTGACGGCGCACCTGCAAACCGCCA
GCATCAAACAGGGGACGGAGATCCCTTATGAAGTGTCGAGCGGCGCCAGCGGTGCGACCGCCATCGAGTTCAAAGAGGCG
GTGCTGGGCATGGAGGTGACGCCGAAAGTGTTGCCGGACGGGCGCATCACGCTGACGCTGCACATCAGCCAAAATATGCC
GGGGCGCGCCATCAGCCGCGGGGCGGGTGAGGCATTGACCATCGATAAACAAGAGATTAAGACGCAGATCACGGTGAAAA
GCGGCGAAACCCTGGTGCTCGGCGGTATTTTTCAACGGCATAGCGGCAAGACGGCGGACAAGGTGCCGGGATTGGGGGAT
GCGCCACTGCTGGGGGGCTTGTTCCGGCAAAGCGGCGCACAACAGAAAAAACGCGAACTGGTGATCTTCATTACGCCGAC
TCTGATTAAGGGATAAGCGGCTGCCTGTCGGCTGGGCGGCAAATCTCCTAAAGTTGATGAGCAGATACACTTTTTTATCC
CCTTGGGGGGATCTGCGTTTGACGCTGCGGCCGATTTAGCTTACAAGGGTTACCGAATTGAGCACCGAGGTTTTTTGTTA
GCGTCAAGACGCCGTTAAAAACATATGGTTTCCCTCCCGCGGCGTGGATTGCGATTTATTCGGTTGCCAAACTACCAAGA
GTGTTGAGATAATTTTTCGTCTGATCTCGCACTATCGCTCATGAGGTTTCAGTTTAGGTCCCGCCGCTGATTTGATTGGC
GGGGCGGGTTAACATTAACGAATTGTCTTAGTAATACCGAAAAACATGGCAGAGAAACGCAATATCTTTCTGGTTGGGCC
TATGGGTGCCGGCAAAAGCACTATTGGCCGTCAGTTAGCTCAGCAACTCAATATGGAGTTCTTCGACTCCGATCAAGAAA
TTGAGCGACGTACCGGAGCTGACGTGGGCTGGGTATTCGACGTGGAAGGGGAAGAAGGTTTCCGCGATCGTGAAGAAAAA
GTCATTAATGAACTGACGGAAAAACAAGGGATTGTGTTGGCGACCGGCGGCGGTTCGGTGAAGTCGCGCGAAACGCGCAA
CCGTCTGTCCGCGCGCGGCGTGGTGGTCTATCTGGAAACCACGATCGAGAAGCAGCTTGCTCGTACCCAGCGTGATAAAA
AACGCCCGCTGCTGCAGGTCGATTCTCCGCCGCGTGAAGTGCTGGAAGCCTTGGCGAAAGAACGCAATCCGTTGTATGAA
GAGATTGCCGATGTCACCATCCGCACCGACGATCAGAGCGCTAAAGTGGTTGCCAACCAGATCATCAACATGCTGGAAAG
CAACTGATTGCCGCTTTCCGCGTTCGCCGTCGGCCAATGCGGAGAACTGATTTGTGTTCCCCGCAGTTGCGGGGATCAAC
CACCGCCGCACCATACAGAGAACTGAGCGCGACATGGAGAGAATTACTGTAACGCTTGGGGAGCGCAGCTACCCGATTAC
CATCGCCGCCGGATTGTTCAACGATCCGGCTTCTTTTATGCCGTTGAAGGCGGGTGAGCAAGCGATGTTGGTCACCAACC
AGACCCTGGCGCCGCTTTATCTGGAGCGTGTCCGGCAGGTGCTGGAGCAGGGCGGCGTCGTGGTGGATCAGGTGATCCTT
CCTGATGGTGAGCAGTACAAATCTCTGGCGGTGTTGGAGCAGGTGTTTTCAGCGCTGCTGGAAAAACCGCACGGGCGCGA
TACTACGCTGATCGCCCTCGGCGGCGGCGTTGTCGGCGATCTGACCGGCTTTGCCGCCGCGTGCTACCAACGCGGCGTGC
GCTTCATTCAGGTTCCCACCACGCTGTTGTCGCAGGTGGACTCTTCCGTGGGCGGCAAGACCGCCGTCAACCACCCGCTC
GGCAAAAACATGATCGGCGCTTTCTATCAACCCGCTTCGGTGGTGGTTGATCTGGATTGCCTGAAAACGTTGCCGACGCG
TGAACTCTCTTCCGGCCTGGCAGAAGTCATCAAATACGGGATCATTCTCGATCGCGAGTTCTTCGTCTGGTTGGAAAACA
ACATCGATGCGCTGATGGCGCTGGATATGCAGGCGTTGGCCTACTGTATCCGCCGCTGCTGCGAGCTCAAGGCCGAGGTT
GTGGCCGCCGACGAACGCGAAAGCGGCCTGCGAGCCTTGCTGAATCTTGGCCATACTTACGGCCACGCCATCGAAGCCGA
AATGGGCTACGGCGTATGGCTGCACGGCGAAGCGGTGGCTGCGGGCATGGTGATGGCGGCGGAAACCGCGCACCGTCTCG
GCCAGTTCTCCGTTGAAGACATTGAGCGCATCAAAACGCTGCTGCTGCGCGCCGGCTTGCCGGTCTGCGGGCCGCAGGAA
ATGACGCCGGAATCCTATCTGCCGCACATGCTGCGTGACAAGAAAGTGCTGGCGGGTGAACTGCGTCTGGTGCTGCCGAC
CGCGATCGGTGCGGCGGAAGTGCGCGGCGGCGTAGGGCATGAGCTGGTGTTGGCGTCGATCGCCGCCTGCCTGCCTGAGC
GGGCGAGTAATTAAATCGGACTAAGTAACAGTGGCTTAGCCGCCATTTGCATCTATATTAATACAGTGAGCAGAGCACGA
CGGGTGTCGCTTTGCCATCATCGGGTTAATCTGCCCGTGCCACGGTAGATCTACGGTGGCGGGCTTTTGCCTCTAGTTGG
AGGGTTTCAGATGGACGAGTTTAAACCGGAAGACGATCTCAGACCTGATAGCAGCGATCGTCGCCCTACGCGCTCGCGCA
AGCCGGCCGCCGCGCCGCGCTTCGCCGTTTCGCGCCAACATTTGATGATTGGCATCGGCATTTTGGTGCTGCTGCTGCTG
ATTATCGGCATCGGTTCAGCCCTGAAGGCGCCGACCAAACATGAAGCGGCTCAGGAGAACGGCGCGCAAAACGGCGGAGC
CCGCGATATCAACCTGTCCGGTTCTTCGTCGCTGACCACCGCCAACAACGGCGTGCCGGGCGGCACGACGGATACCCACG
ATAACAACGGCGTGAGCGCGACTCAGCCGCAGCAACCTCAGAACGTCAGCGTTCCGCCGATCTCCGGCACGCCGACCGAA
GCGCAAACGCAGCCTCAGCAGGGCGGTGCGCAGCAGCGCGTCGATTTGCCGGGCAACATGGCGGATGCGCTGTCGCAGCA
GCAGGGGCAGGTGGATGCGGCGACCCAAGGCATGACTGGCGCAGCGTCGACGTTGCCGACCGCACCGGCGACGGTGATGA
GCGGTGCCGCAGCGCGCGAAGCGACGCGTCCTGTGCAGGGAACCGCGCCGCAACAGCATAAAACGCCGGCGAAAACCGCC
GCCGCCAAACCGACCGCAACGCAGCATAAATCACCGACCACGGTGTATACGCCGCCGGCCAAGCCGTCTTCCACCGCGAA
AGCGGGAGCGGTCGCCAGCAGCGGCAGCTCTCTGCAGTCTGCGCCGGGCAGCCACTATACCTTGCAACTGAGCAGCGCTT
CGCGTTCCGATACGCTGAACGCCTACGCCAAACAGCAGAAACTGCAGAATTACCTGGTGTACGCCACCAAGCGTGACGGC
AAGCCGTGGTACGTGCTGGTGAGCGGCAACTATGCTTCTTCCGCAGAAGCGAAGCGCGCCATTGCTTCGTTGCCGGCGGA
TGTGCAGGCGAAAAAACCGTGGGTCCGACCTGTACACCAAGTGCAGCAAGATCTTAAAAAATAAATCATTTAAATTTGTG
CGCTGATGTGCTGTCTGAAACAGAGTACAATCCGCCGCTCTGAATTGTATAAGTAGCTAATTGACGGCATGAAGAAAAAC
CGCGCTTTTTTAAAATGGGCTGGTGGAAAATACCCGCTGGTAGATGAGATTCGTCGCCATCTGCCGGCGGGAGACTGCTT
AATCGAGCCCTTCGTGGGTGCGGGATCCGTCTTTCTGAATACGGATTACGACGCCTACATTCTCGCCGACATCAATAGCG
ATCTTATCAACCTGTATAACATCGTTAAGCTGCGCACGGATGACTTCGTGCGCGATGCCCGCACGCTTTTCGCCGATGAA
TTCAATAACTCGGATCAGTTTTACCTGCTGAGAGAAGAGTTTAATACTAGCACCGAGCCTTACCGCCGGGCGCTGCTGTT
CCTGTACCTGAACCGTCACTGCTATAACGGCCTGTGCCGCTATAACCTGCGCGGCGAGTTCAACGTGCCGTTCGGCCGGT
ACAAGAAACCGTACTTCCCGGAAGAAGAGCTCTACTGGTTTGCCGAAAAATCGCGCAATGCCACTTTTGTCTGCGAGCAT
TACCGCGATACCATGGCGAAGGCCGTGGCCGGTGCCGTGGTGTATTGCGATCCGCCTTACGCGCCGCTGTCGGCGACGGC
GAATTTCACCGCTTACCACACCAACAGCTTCAGCATCGCCGATCAGCAGAGCCTGGCGCATCTGGCGCACCAGCTCTCGG
TAGAGAGCCAGGTACCGGTATTGATCTCCAATCACGATACCGAGCTGACGCGCGACTGGTACCAGCATGCTGCGCTGTAT
GTGGTGAAAGCGCGCCGCACAATCAGCCGCAACATTCTCGGCCGCAGTAAAGTGAACGAGCTTTTGGCGCTGTATCGCTA
AGCCGGGGGCACCCCGGCGCATAACAACTCGACCCTACGTTTGGAGAAGCGGATGAAAAAGTTTTTGATTGCCCCGTCCA
TTCTGTCGGCAGATTTTGCCCGGTTAGGTGAAGATACCGCTAACGTGCTGGCCGCAGGCGGCGACGTGGTGCACTTCGAC
GTCATGGACAACCACTATGTGCCCAATCTGACCATCGGTCCAATGGTGTGCGAAGCGCTGCGCAACTACGGCATTACCGC
GCCGATTGACGTGCATCTGATGGTCAAGCCGGTAGATCGCATCGTGCCAGATTTCGCCAAGGCCGGCGCGTCTTATATCT
CTTTCCACCCCGAAGCTTCCGAACATGTCGATCGCACCATTCAGCTGATCAAAGAGCACGGTTGTAAGGCCGGTCTGGTG
TTTAACCCGGCGACGCCGCTGAGCTACCTCGATTACGTGATGGATAAAATTGACGTGATCCTGCTGATGTCGGTCAACCC
GGGCTTCGGCGGCCAGTCGTTCATCCACGGCACCCTGGACAAGCTGCGCCAGGTGCGCAAACTGATCGACGACAGCGGTC
GCGATATCCGCCTGGAGGTCGACGGCGGGGTGAAGGTGGATAACATCGCCGAAATCGCCGCCGCAGGCGCCGATATGTTC
GTCGCCGGTTCCGCCATCTTTGGCCAGCCGGACTACCGCAAGGTGATTGACGAAATGCGCAGCGAGCTGGCGAAGGTTAC
CCATGGCTGATTTCGGCGCGATCCGCGCATTGGCCTTCGATCTGGACGGCACGCTGGTCGACAGCGCGCCGGGTCTGGCG
GCCGCCATCGATATGGCGCTGGAAGAGACGGGCCTGCCGCAAGCGGGTGAGGCACGGGTCAGCACCTGGATCGGCAACGG
CGCCGACGTGCTGGTGCAGCGCGCGCTGCGTTGGGCGGAGGCGGAAGGCACGCCGGCGCAGTGCAGCCGGCTGCGTGAAC
GCTTCGACCATTTCTACGCGCAGACCGTCGACAGCGGCAGCCGTCTGTTCCCACAGGTGCAAGAGACGTTGGCCCGCCTG
GCCGCGCACGGTTACCCGATGGCGCTGGTGACCAACAAGCCGACGCCGTTCGTGGCGCCGCTGCTGGCATCGTTGGGCAT
TGGCGACTATTTCTCGCTGGTGATCGGCGGCGACGACGTGACGGAAAAGAAACCGCACCCGGCGCCGTTGTACCTGGTGC
TCGGCAAGCTTGGGCTGCGCGCGCATGAGCTGCTGTTCGTCGGCGATTCACGCAACGATATTCAAGCCGCGCAGGGCGCC
GGTTGTCCGAGCGTCGGCTTTACCTACGGTTATAACTACGGTGAATCGATCGCCCTGAGCCACCCCGATCGGGTGTTGGA
GCGCTTCGCCGATTTGTTGCCCGCTCTTGGGCTGTCATCTTTAGAGAATCAGGAAATTTAAACATGAGTAAGCCCATCGT
ATTTAGCGGCGCGCAGCCGTCCGGCGAACTGACCATCGGCAACTACATGGGTGCGCTGCGTCAGTGGGTGCAGATGCAGG
ATGACTACGACTGCATCTACTGCATCGTCGATCTGCATGCCATCACCGTGCGCCAGGACGCCGAGAAGCTGCGCAAGGCC
ACGCTGGATACGCTGGCGCTGTATCTGGCCTGCGGCATCGATCCGGAAAAAAGCACCATCTTCGTGCAGTCGCACGTGCC
TGAGCATACGCAGCTGAGTTGGGTGCTGAACTGTTACACCTATTTCGGCGAACTGAGCCGCATGACGCAGTTCAAGGACA
AATCCGCACGCTACGCCGAGAACATCAACGCCGGGCTGTTCAGCTATCCGGTGCTGATGGCGGCGGATATCCTGTTGTAT
CAAACCAACCAGGTGCCGGTGGGCGAAGACCAGAAACAGCACCTGGAGCTGAGCCGCGACGTGGGCCAGCGTTTCAACGC
GCTGTACGGCGACGTGTTCAAAGTGCCGGAGCCGTTTATTCCTAAATCCGGCGCGCGCGTGATGTCGCTGCAGGAGCCGA
CCAAGAAGATGTCCAAGTCGGACGACAACCGCAACAACGTGATCGGCCTGCTGGAAGATCCGAAAGCGGTGACCAAGAAG
ATCAAACGCGCAATGACCGACTCGGAAGAGCCGCCTGTCGTGCGTTACGACGTGGTCAACAAGGCGGGCGTCTCCAACCT
GCTGGATATCCTCGCCGGCGTGACCGGCAAGAGCATCGCGCAGTTGGAAGCCGAGTTCGAAGGCCAGATGTACGGCCACC
TGAAAGGCGCGGTGGCGGAAGCCGTCTCCGGCATGCTGGCTGAGCTGCAGGAGCGCTACCACCGCTTCCGCAACGACGAA
GCCTATCTGCAGCAGGTGATGCGCGACGGCGCCGCCAAGGCGCGCGCGCGCGCGCAGGAAACCCTGGCGAAGGTCTATCA
GGCCGTCGGTTTCGTACCGCCGCAGGCGTAACGCCGGCGCAAATAAAAAAGCGGCCTTAGGCCGCTTTTTTTACGTCGGT
ATCACGCCATTTGCGCCAGGCTGGCGGGCGATTCCTCGCTGGCGAACCAATTGAGCTTGCTGCGCAGGCTGACCACGCTG
CCGACGATGATCAGGCTGGGGCTGGCGGCCTGCAGGGACAAGGCGCCCAGTTGGTGGAGTTCGCCTTCGATCACCCGCTG
GCGGCAAGAAGTGCCGTTTTCCACCAGCGCCACCGGCGTGGCGGCCGGCAGTCCGTTCGCGATCAGCCGGCGCTGGATTT
CCGTCGCTTGCGACAGCCCCATATAGAACACCAGCGTCTGTTGCCCGGCGGCCAGCGTCGCCCAGTCCAATCCACCGTCG
GCCTTGGCGTGGCCGGTCACCAGGCGGACGCTCTGCGCATGGTCGCGGTGGGTGAGCGGGATGCCGCTGTAGGCGGAACA
GCCGGAGGCGGCGGTAATGCCAGGCACCACCGAGAACGGCACGTTGGCGTCCGCCAGCGTCTCCAGCTCTTCGCCGCCGC
GGCCGAAGATAAAGGGATCGCCGCCCTTCAGGCGTACCACGCGTTTGCCTTGCAGCGCCTGCTGCAGCAGGATTTGGTTG
ATCTGTTCCTGCGGCACGCAGTGGTGCCCGGCGCGTTTGCCGACGAAGATGCGCTCGGCGTCGCGGCGCACCAGCGTCAT
GATCTCTTCGGAGACCAGCCGGTCGTAAACCACCACGTCGGCCTGCTGGATCTGTTGCAGCCCTTTCAGCGTCAGCAAAC
CAGCATCGCCTGGCCCGGCGCCTACCAGCACCACTTCACCGCGATCTTCCCGTTGTTCGCTGAACAACTGCTCGAGCTGG
CGTTCGGCCAGCGCGGCGTCGCCGTTGGCCAGCGATTGCGCCAGCCGATCGTGGGCGAACAACCTTTCCCAGAAGCGACG
GCGTGCGCCGAGGCCGCTGAAGCGTTGTTTTACCCGCTGCCGCAGCGAGCCGCCCAGTTGAGCCAGCTTGCCGAGGTGCT
GCGGCAGCATCGCTTCCAGCTTCTCGCGCAGCAGCCGCGCCAGCACCGGCGCTTTGCCGCCGGAGGACACCGCCACCATG
ATCGGCGAACGATCGATAATCGACGGCATGATAAAGCTGGCGCGTTTCGGATCGTCGACCACGTTGCAGAACACCCGTTG
CTGGTTGGCGCACTGGTATACCCGCGCGTTGACCTCCAGCCGGTCAGTGGCGGCGATCACCAGCCATTTTTCCGCCAGCA
GGGCCGGGCTGAATTCGCCTGCGGCCAGCGTCAACCGGCCTTCTTCCGCCCACAGGCGGAACTGCGGGGTGAAGTCCAGG
GCGTTGACGGTCAGCGCCGCGCCGGCGTCCAGCAGCAGGCGCGCCTTGCGTTCGGCGATCTCGCCGCCGCCGACCAGCAG
ACAGGCTTTATGTTGCAGTTGGCAGAAAATCGGCAGGTAGTCCATCGGCACTCCTCGGGGTCATCAGGGTGGGGGGCGAA
ATGCGCCCCCGAAAACTCAGGCGGTCTGACGTGCGGCGGCTTTCGCCGCCAGCGGGCGTTCGGCGCGCGGCGTGGCGTAC
CAATACCCCAGGCCCATCAGCACCGAGCCGGACAGGATGTTGCCCAGCGTCACCCACAGCAGGTTGTGGCCAATGCCGGC
GAGGGTGTAGGCCTCGCTGTGGTTGCCGAACCAGGAAAGGGCGAACAGCGTCATGTTGGCGACGGAGTGTTCGTAACCCG
AGGCGATAAAGGCCAGCAGGCACCACCAAATGGCGATGAACTTGGCGGCGCCTTCAACGCGGATCGCCATCCAAATCGCC
AGACAAACCAGCCAGTTGCACAATACGCCCTTGAAGAACAGCACCTCGGCCGGCGCGGTGGTTTTCGCCAGCGCGGCGCT
GTGCACCAGACTGGTATCCACCGGCAGCAGGCTGCCGCCGCCGTAGTAATACATCAGCGCCACCAGCACCGAGCCGAGCA
GGTTGCCGAGCCAGGTTTGCGGCAGCACCGCCCACATCTGGCTTTGGCGGATGGTGCCGGCCTTGACGCCGAGCGTCAGG
AACATCGTATGGCCGGTGAACAGCTCGGAACCGGCGATGATCACCAGCGTCAGCGCGATGCCGAAGGTGGCGCCCATCAC
CAGCGGCCGCACGCTTGGGTCGACCAGGTTGCCGAGGGTGAAGATCAGGATGATGCCGAGGCCGACGTAGGCGCCCGCCA
TCGCCGAGCTAATCCAGAAGCCGAGCGGGCTCTCCTTCGCCAGGCGGACGATGCGCGCCGCGTTGACGGCGCATTTGTTG
ATCGTATCGGTAAACATGTTGCCTCCCGAAAGGTTATGCCGCGACTTGCACGATGCCGTCGACCACCCGGCTGGCGAAGC
TGGCAACGGAACGGTTGTCATCTTCCAGACAGTGGCCGTCGTACAGGCGGAAACGCTGTTTCTTCAGCGGGCTGGCGACC
CACAGTTCGCCCTGATGTTCGGCGATGAGGCCACGCGACAGCACGCTGGCCTGGGCGAACGGGTCGATATTGCTGATGGC
GAACACCTGTTCGTCGGCATAGGGGCGGAACACCGCCACCTGCCGATCGCCGATCAGGGCGCACACGCCGGTGCCGGGCA
GAATGTCGGCGACGGGACAAACGGTAATCCACTGGCTCATGCGTGGCTCTCCTCGGTATCGATCAGGGTGACGGGAATGC
GCTCGTCAGGGCGGGCCGGGCGGTGCTGGTCGCGTTCGGCCACCACCTGCACGTTCGGATCGCGCAGCGGGCTGTTGATG
AAGTGGGCGAAGCGCAGCTGCGTTTCCGGGTGCTCGACGGTCTCTTTCCACTCGCAGACCACCGCGTCGCGCAGGCGGGC
GATCTCGGCTTCCAACTGCGCGTTGATGCCGAGCTTGTCGTCGACGATCACCTTGCGCAGGTAATCGATGCCGCCTTCCA
GGCTTTCCAGCCACACCGAGGTGCGCTGCAGCTTATCGGCGGTGCGGATATAGAACATCATGAAGCGGTCGAGGTAACGC
ACCAGGGTTTCGCGATCGAGGTCGGCGGCCAGCAGGTCGGCGTGGCGCGGTTTCATGCCGCCGTTGCCGCAGACATACAG
GTTCCAGCCGTTCTCGGTGGCGATGATGCCGACGTCCTTGCCCTGTGCTTCGGCGCATTCACGGGTGCAGCCCGAGACGC
CGAACTTCATTTTGTGCGGGGTGCGGATGCCTTTGTAGCGATGTTCCAGCGTGACGCCGAAACCGACGCTGTCGCCGACG
CCATACCGGCACCAGGTGCTGCCGACGCAGGTTTTCGCCATGCGCAGCGCCTTGGCGTAAGCATGGCCGGTTTCAAAGCC
GGCGGCGAGCAGCTTGCGCCAGATGGCCGGCAGGTCGTCTTTTTGCGCGCCGAACATGCCGATGCGTTGCGAACCGGTCA
TTTTGGTGTAGAGGTTGTACTCCTTGGCGATTTGGCCGATGGCCAGCAGGCCGTCCGGGGTGATTTCGCCGCCGGCGGAG
CGCGGGATCACCGAGTAGGTGCCATCTTTCTGGATATTGCCGAGGAAGTTGTCGTTGGTATCCTGCAGCGGCGTATGCTG
CGGCTTGAGGATGTACTCGTTCCAGCACGAGGCCAGCAGCGAGCCGACGGTCGGCTTACAGACTTCGCAGCCGTAGCCTT
TGCCGTATTTGGCCAGCAGCGCCTCGAACGACTTGATGCCTTCGACGCGGATCAGGTGGAACAGCTCCTGGCGCGAATAG
GCGAAGTGTTCGCACAGGTGATGGTTGACCTCGATGCCTTGCTTGCTCAGCTCGGCGTTCAACACCTGGGTAAGCAGCGG
GATGCAGCCGCCGCAACCGGTGCCGGCCTTGGTTTCGGCCTTCAGCGCCGCCACGGTGTGGCAGCCTTTGTTGACCGCCT
GGATGATGTCGCCTTTGCTGACGTCGAAGCAGGAGCAGATCTGCGCGCTTTCCGGCAGCGAATCCACGCCGATGGCCGGT
TTGCTGCCCGCATGAGCCGGCAGGATCAGGCCGTCCGGGTTCTCCGGCAGCGCGATGCCGTTCAGCGCCAGCTGCAGCAG
GTTGCCGTAGTCGCTGGTGTCGCCCACCAGCACCGCGCCGAGCAGGGTTTTGTTGTCGGCGCTGACCACGATGCGTTTGT
AGACTTCTTTGCTTTCATCCAGATAAACGTAGCTGCGGGCGCCCTCGGTGCGGCCGTGGGCATCGCCGATGCCGCCGACG
TCCACGCCCAGCAGTTTCAGTTTGGCGCTCATGTCGGCGCCCTGGAAGCCGTTTTCGCGGCCCAGCAGGCGATCGGCGGC
CACCTGCGCCATTTTGTATCCCGGCGCCACCAGGCCGAAGGTGCGATCGCGCCAGGCGGCGCACTCACCGATGGCGTACA
CGTCCGGATCCGACGTCTGGCAGCTGTCGTTGATGGCGATGCCGCCGCGGCGGCCGATCTCCAGCCCGCACTGGCGCGCC
AGCTTGTCCTGGGCGCGGATGCCGGTGGAGAACACGATGAAATCCACTTCCAGCAGGCTGCCGTCGGCGAAATGCAGGGT
TTTGCGCGCCGTGCCGCCACCGTTGACGATCTCCTGGGTATTTTTGCCAGTGTGCACCTTGACGCCCATGCGCTCGATCT
TGCGGCGCAGCTGGTCACCGCCCATCGGGTCGAGCTGTTCGGCCATCAGCACCGGAGCGAACTCGATCACATGCGTTTCC
ACCCCCAGGCTTTTCAGCGCACCGGCGGCTTCCAGCCCCAACAGCCCGCCACCGACTACCGCGCCGCGTTTGCTGCGGCG
CGCACAGGCTTCGATGGCGTTCAGGTCTTCGATGGTGCGGTAAACGAAGCAGTCCTGGCTATCCGAGCCTTTAATCGGCG
GGATCCACGGATAGGAGCCGGTGGCCATGATCAGCTTGTCGTAATAGACGGTGCGGCCGGTGTTGGAGTGGATGACCTTC
TCGTCGCGATTGATGGTGATAGCGCGTTCGCCGATCAGCACCTTCACGCCGTGTTTTTCGTAAAAGCCTTCGCGCACCAG
CGACAGCTCTTCGGCGGTGTGGTGAGAGAAGTAGGAAGAGAGGTGCACGCGATCGTAAGCGATGCGCGGCTCTTCGCAAA
ATACGGTGATCTCGAATTGGTCTTTGTCTGCTTTATCCAACAGATCTTCGATGAACCGGTGGCCGACCATGCCATTGCCG
ACGACGGCAAGTTTGACTCTGCTCATTATTGCCTCAAAATTCTGGTTTCCTAGGGTTACCTTATCCCTCCCGATGAGCAA
TTTATTGATGCAAATCAATCACACTCCCATATACCTCCAATGTGGTATATGAATGATTTTTCACGTTTTTTGATAAGTTG
CGGATTTTATTCATCTTTAGCTGAAGCGAGTCAGTTTGCATGTAAATTACCCCGCAGGGAGTAAACGCAGGGGGTAGGCA
CGACACGGCGACTTTGTCAGCGCGATCCGCTGCCAGTATGATGAAGAAAACCAGCGCAACGGCAGAGGTGAAGGGTGGCG
AAACGTCCATTGAAGTTTATCGACAACCTGCGTTTAAGCGGGCATGAAGGATTGTGGCAACTGGCGATCGAGCAGGGGCG
CATCGCGCATCTGGTGCCGCAGCCGGAAGGACAGGAGTGGCGCAGCGACGTGTTGGATGCGCAGGGCGGGCTGGCGCTGC
CGGCGTTCGTCGAACCGCATATCCACCTGGATACCACGCAAACCGCCGGTCAGCCGGCCTGGAACCAGTCCGGCACGCTG
TTCGAGGGCATTGAGCGCTGGGCCGAACGCAAAGCGCTGTTGACCCATGAAGACGTCAAACAGCGCGCCTGGCAAACGCT
CAAGTGGCAGATCGCCAACGGCGTGCAGTATGTGCGCACCCACGTCGACGTTTCCGATCCTACGCTGACCGCGCTGCGCG
CCATGCTGGAGGTGAAGCAGGAGGTGGCGCCCTGGGTGACGCTGCAGATCGTCGCCTTTCCGCAGGAGGGGATCCTTTCC
TATCCCAACGGCGAAGCGCTGCTTGAAGAGGCGCTGCGGCTGGGGGCCGACGTGGTGGGCGCCATTCCGCACTTCGAATT
CACCCGCGAATACGGCGTGGAGTCGCTGCATAAGGCGTTCGCGCTGGCGCTAAAATACGATCGGCTGGTGGACGTGCACT
GCGACGAGATAGACGACGAGCAATCGCGTTTCGTCGAAACCGTGGCGGCGCTGGCGCTGAAGCTGGAGATGGGAGCGAAA
GTCACCGCCAGCCACACCACGGCGATGCACTCTTACAACGGTGCTTACGCCTCGCGGCTGTTCCGCCTGCTGAAAATGTC
CGGCATCAACTTCGTCGCCAATCCGCTGGTGAACATTCACCTGCAGGGCCGTTTCGACAGTTACCCGAAACGGCGCGGCG
TGACCCGAGTGAAGGAGATGTTGGAGGCGGAGATCAACGTCTGCTTCGGCCACGACGACGTGTTCGATCCCTGGTATCCG
CTCGGCACCGCCAACATGCTGCAGGTGCTGCACATGGGGCTGCACGTGTGCCAGCTGATGGGCTATGGCCAAATCGACGA
CGGACTGAAGCTGATCACCCACCACAGCGCGCGCACCCTTAACCTGAGCGACTACGGCCTGGCGGCCGGCAACAGCGCCA
ACCTGGTGATCCTGCCGGCGGAAAGCGGTTTCGACGCGGTGCGCCGCCAGACGCCGGTGCGTTATTCGATTCGCCAGGGC
GCGGTGATCGCCGAAACGCGGCCGGCGGAAACCACGCTGCATTTGCAGCAGGATGAGACGGTGGATTTTCGGCGTTAGTC
GATGATTGCCTGAAGCCGCGCCAGCGCGTCGGCGATGACTTCGCCAGGGGCACGTTCAATGAATTGCGCGCTGCGCCCGG
CCAGATCCATCATGCGAACCTGGTTGATCAAGATGACGCCCTGCGTTGCGGTGCCGCTCCCGCTCAGGCTGACGGTGAAA
CCCGCTGTACGGGCAAAATTAGCCCCTTGCGAAATAGGGGCGACCAGCACCATGCCCAACGCATTAAACTCGCGGGGAGA
GAGCACCAGTGCCGGACGAAAGTCGCCTTGCTGCTCACGGCCAACCACGGGATTCAGGCTGACCCGGATAAGATCTCCGC
GCTGAAAAACGGGGCGCTTCACCATACTTCTTTCCCCGCCGGCGGCATGTGTTCCCAGTTGTCGTCTGCGGCGGCCGGCG
CTTCACCGTCGCAGCCATCGAGCAATTGCTGCAGTGAATAGCGTTTCTTAACCGGTTTAATGACCAACGCTCCATCGATG
ACCTGCATGTCCATTTCCTGACCTACCTGTAGTTCCAGCTCGTTCATTAGCGCTGAGGGCACCAGCATTCCCGCGCTGTT
GCCCCATTTTTTGATAAAGACTTTCATGAGCAATCCCTCTCCATTGTCCATGTATAAACAATGTATAATTAAGTGTGAAA
AATGTACATAAAAAAGGGCACCTTGCGGGCGCCCTTGATGTATTTGATGCGAAGACGTTAGTGCGTCACGTGACCGTGGC
TGCGGTGCTTGGTCACGAAGCCCAGCAGCAGACACATCACGAACACCGCCAGGTACAGGCCGTTGGCGGTAGTCAGCGCC
GCGTGCGCGCCGCCTTTCGCCACGATCGGGCCGGTGACCACGAAGGTCAGCATGGTGCCGATGGTGCCGCAGGTCAGGAT
AAAGTTGACCAGCTTCGGCGAGGAGACCTTGGTCTGCAGCGAGCCGAGGGTGATCAGCGTGGTGTAGATGGCGCTGGAAA
CGAAGCCCAGGGCCATGATGTAGTAGCCCAGGTGTTCCGGATTGTCGGTGCTGACGAACAGGTACATCGCGCCGGTAGCC
AGCGCGGCCAGTACGGTGACGATGCGCTGCAGATCGAAGAAGCGCAGGATGAAGCTGAACACCCACATGCCGACCATGTA
AGAGGTCCAGAAGTCGCTCACCAGCTTACCGGCCTGGCCGATGTCCATGTTGAACGACTTGGTCGCGTACTCAGGCACCC
ACTGAATGAAGCCCAGCTGGCCGAGGATGTAGCACAGCGCGGCGATCGACAGGAACAGCACGCCGATGCCCCATTTTTCT
TTCTCGACCGGTTGACCGGCATCGGCGCCTTTCTTGCCCAGCACCGGGAATTCGGAGCACAGGGTCAGCACGAAGATCGC
CACGTACAGCAGGCCGATGCAGGCGTAAACCCAGTACCAGCCGATATGGCGGGCCAGCAGCATCGCGGCGACGATCGGGA
AGATCATCCCGGCCATGCTGAAGAAGGAATCGGTGAACAACAGGCGCGAACCGCGCTGGCGGCCGGCATACATGTGGGTG
ATCAGGAAGGTGCCGATCGACATGGTGATGCCGCTCACCACGCCGAGGATAAACATGCACAGCGAGAACATGGTCAGGCT
CTTGCCGAGCATTAGCCCTGCGACCGCCAGCACCATCAGGACAAAGCCGAAGATCAACTGACGCTTCAGCGGGATGATTT
CCATCAGCCAGGCATTAAGGAAGATCGAAATCAAAATACCGGCGTTGAGGAAAGTAAAGGTGTTACTCATGCTGGAAACC
GGCAGATTAAAGTACTCTGCAATGTTTCCCATCACCATCCCTGTGACGATCACTAAAGCACCGGTCAGCGCGTACGAAAA
GAAGCTGATCCAGGTAAGCCGTATGCGGTTACTGTCATTCATTGTATAGGCCTGAATATGTCTGTTAGAGGTTTTAACGC
TGGCATAAGGCCGCTGGCTTTTCCTGGCAAACGCAGAAAAAAGTCCCGATCAGGCCACCAGGGGGCGGATCCTAGCACAG
ACAACGGGATTTTTTGTGATGGCTGTCGATTTTTTGATGCAACCCATGAAGGGATGATACGCATTATTGTGATCTATTTG
CGTGCCGTCACAATGGAATCACGGCTGATGATCGTCGGCTCAAACCGGTGCGCCGGGGTGGCGGGGTCGATCAGCCTGCG
CGCCGCGTATTGGGCCATTTCGCTGATGGGAAAATGTACGCTGCTCAACGCCGGGCGCACGAAAGGTGCGCGTTCGCCGC
TGTCGTAACAGATCAAGGAGATATCCTGCGGTACCCGTAGGCGGTGCTCGTTGATCGCCAGCAGCGCGCCGATCGCCATT
TCTTCGTTGCAGCAGTAGATGGCGCTGGGCCGTGCGGTTTGCTGCAGCAGGTGATCGGCGCAGCGGTAACCGCTTTCCAG
ATCGTAGACGCCCTCCAGACAGGCCACCGGCTCGATATTCGCCGCCTGCATCGCCTCTTCAAACCCCTGCAGCCGCAGGC
GGCTCGACGGGCGCTCGCGCGGGCCGCTGATGCAGGCGATGCGCCGGTGCCCGGCGTCGAGCAACTGCTGCGTCGCCATG
CGGCTGGCGAGCGGGTGATCGAAGGTGACGCAGCGATCTTCCAGCCCCGGCACCAGACGATCGAGCAACACGAAATCACG
TTGTTCCGCCGCCAGCTGGCGCAGCCGATCGTCGCTGAGAAAACGCACGTGCAGGATCACGCCGTCGCAGCGCAGGCTGA
ACAGCCGTTGCACCGCCTGCCATTCGTTTTCGGCGCTGTTGCGGCCCTGGGTCACCAGCAGCTGCTTGCCGTGGGATTCG
GCCTCGGTCTGCACGAAGTCCATCAGCGCGCCGAAGAAGCCGCCGCGATACGACGTGGTCACCAGCCCGAGGGTATTGCT
GTGGCTGGAGGCGAGCGCGCGGGCTGCCGGGTTGGGGGTGTAACCGAGCTGGGCGACGGCGCGTTCAACCTTCTCGCGGG
TCGGCGCCTTGACGTTGCTGTCGCCGTTCACTACCCGCGATACGGTGGCGCGCGAAACGCCCGCCAGCGCCGCGACATCT
TCCAGTGTCACCATCGTCCAACTCCTGATTACGGCTAAAAAAATGGGTTCGGCGCGCCGAACCCCTGTCATACCGCGCAG
GCGCTTACCTGAACTGCGGCAAATACGGCGCGTTTATCGTCAACACCTCGTCCAGCAACGGCTGCGCCAGGTTCGCGTTG
CCCACCAGCGGGTTGGCGATCAGCGCCAGCAAGCCGCTGCGGCGATCGCCGTGCACCGCGGCCTCGATGGCCAGGCGTTC
GTAGGCTTTCACCTGCTGCGTCAGCGCCTGCATCGGCTCCGACAGCGGGCCGAACGTCAGCGGATGCGCGCCTTGGGCAT
CGACGATACAGTTGATTTCTATCACAGCATCGTCCGGCAGGCCATGGATCGCGCCGCGGTTTGCGGTGTTGACCACTAAT
TGCGTGCCGAGATTATTATGGATAGCACGAATCAGCTCCAGCGCAACCTCGGAATAGAAAGAACCGCCGCGGAAGCTGAG
CTGTTCCGGTTTCGTGTTCAATTGCGGATCGGCATACAGCTCGAACAGCTCTTTCTCCACCTGCATCACCTGCTCGGCGC
GGGTGCCGCGCTCGCCGGCGGAGGCCATCTCTTCCGCCAGCATCTCACGGGTCTGGTAAAAATAGCGGTGGTACGGGCAG
GGGATCGCGCCGAGCGCGCGCAGGAAGTCCGGCTGCCAGGGCTCTTCCTTGATGTTGTTCATGGTCAGCGCCGCGCCGTC
GCACAGCATGTCGATCACTTTGGCGGTGACGTCGCGCCCCTGCTGCGTGACCTGATGCACCCAAACCATGTGATTCAAAC
CGGCGAACCGCAGCTGCACGTCGGCGTAAGGCGCCTGCAGCATGTTGGCGATCATGTGATGCATGCTGATCGGCACGTTG
CACAGGCCGATGATCTTCGCTTTGGTAAAGCGAGACACCGCCTCGGTGACGATACCGGCCGGGTTGGTGAAGTTGATGAT
CCAGGCGTCCGGCGCCAGCTTTTCCACCCGACGGGCGATATCCAGCATCACCGGAATGGTGCGCAGCGCCTTGGCGAAGC
CGCCGACGCCGGTCGTCTCCTGGCCGAGCAGCTGGTATTTGAGGCCCAGCCGTTCATCGGCGGCGCGCGCCGGCAGTTGC
CCGACGCGGAACTGGGTCAGCACGAAAGCGGCGCCGCGAATGGCGTCGTCCAGCGCGAAGTGCACGCTGACCTTCACCTG
CTCCAGCCCGTGGCGCGCCAGCATGCGGCGGGTCAGAGCGGCGATGGTTTCCACTTTTTGCCGGCCCGGCTCGACGTCCA
CCAGCGCCAGTTCGGTGACCGGCAGCTCCTCGATGCGCTGGATCAGCCCATCGACCAGTTCGGGAGTGTAGCTGCTGCCG
CCGCCGATCACCGCGATTTTGAGCGTGCTCATTGGCGGCCCTCCGTTTGCGACTGACGGCGATAGAGCTCGATCATGTCG
TCGGCCAGATCCTGGATCACCATGGCGTTCATCAGATGATCCTGCGCATGTACCGTGATCAGGTTGATCGCCAGCTTGCC
GCAGCCTTCGTCCAGGCCGATCAGCTCGGTCTGGATCAGGTGTGCTTTCTTCACCCATTCTTTGGATTCGGCCATGTGTT
TGGCCGCGGCGGCGAAGTCGCCGGCGCGCGCTTGCCGCAACGCCATCAACGCATTGCTGCGCGCGCTGCCGGAGAACACC
AGCAGTTCCATGATGGTGCTTTCAAACTCGGGGCTGACTTCAGTCATCAATTCACTCACGTCATTTCTCCAGGGGTTGCG
CGGCGACGCCGCCGTGGGATGCTTCAGTATCCGTTCTTTTTATAATGAGAGCGCTCTCATTTATATAGAGTAACGACAAT
GCGTGTGCAAACTGGGAGGCAGATCGCAAAAACCGCCCCGGGGCGGCACGGGGCAAAAAATGCGTGATGCGGTTGGCAAA
AAAGCCTTCTGCGCCCATACTTTCCGCAGCAAAATTCAGGGCCGCCTAGGATATGTCCCGTAATTGGGTAAATATAGGTA
AATGGCTGGCACTTGCCGATACAGCTCTTTAGAATCAAAGCGCTTTTCCGTTGTTTGTCTCTCAGAGAAAGGACCCGTTA
ATGTTCAAACGTACTTTAGTGACCTTCGTCGCGCTGTGTTCCCTGTCCGCAGTGGCACCAGCCGCACTCGCCGCCGGTGA
GACCCACGTCATGCTGACGACCTCGGCGGGGAATATCGAATTGGCGCTCGACAGCCAGAAGGCACCGGTTTCCACCCAGA
ACTTCGTCGATTACGTGAACAGCGGGTATTACAACAACACCATTTTCCACCGCGTGATCCCGGGCTTCATGATCCAGGGC
GGCGGTTTCACCGCTGACATGCAGCAAAAATCCACCAAGGCGCCAATCAAGAACGAAGCCGACAACGGCCTGCGCAACCT
GCGCGGCACCATCTCGATGGCGCGCACCGCCGACAAGGACAGCGCCACCAGCCAGTTCTTCCTGAACGTGGCGGATAACG
CCTTCCTGGATCACGGCCAGCGCGACTTCGGCTACGCGGTGTTCGGCAAAGTGGTGAAAGGCATGGACGTGGTGGACAAG
ATCGCTCAGGTGCCGACTGGCAACGTCGGCCCTTACCAGAATGTGCCGACCAAACCGGTGGTGATTCTGTCGGCCAAGGT
GCTGCCGTAAATTTTTTGGCCGATCCCGTCGGGGTCGGCCGTCCTTCCTCCCGAAGCCTTGCCTTCATCACTGTTTTCTC
CCGCGCCCCATGCTCTAATTGGCAGACAATAACCAGACCGGAAATCCGGCGTTCGCCCTTTGTTGTCTCTGGATGAGTTA
CTGCCATGTATGAATTTAACCAGGTGCTGTTGCTGTTGCAGCAGATGTGCGTCTATCTCGTTATCGCCTATCTGCTGAGC
AAAACCCCGCTGTTCATTCCGCTGATGCAGGTGACCATTCGCTTGCCGCACAAGCTGCTGTGCTACGTGATCTTCTCGGT
GTTTTGCATCATGGGCACCTACTTCGGGCTGCATATTCAGGATTCGATCGCCAACACCCGCGCGATAGGCGCGGTCCTGG
GCGGGCTGCTGGGCGGGCCGTCCGTGGGCTTTCTAGTCGGGCTGACCGGCGGCTTGCACCGGTATACGCTCGGCGGCATG
ACCGACGTTGCCTGTGCGATCTCCACGGTGTCCGAGGGGCTGGTCGGCGGCATCGTGCACAGCATCGCCATGCGCCGGGG
GCGCATCGAGCTGCTGTTCAATCCGCTGTTCGTCGGCGGCGTGGCGCTGGTGGCGGAAGTGCTGCAGATGGCGATCATTC
TGGCGGTGGCGCGCCCTTATAACGAGGCGTTGCAGCTGGTGGAACACATCGCGCTGCCGATGATGATCGCCAATACCGTC
GGCGCGGCGATGTTTATGCAAATCCTGCTGGATCGGCGCGCGATGTTCGAGAAATACACCAGCGCTTTCTCTTCCAAGGC
GCTGAAGATCGCCGAGCGCACCGAGGGCATCCTGCGGCAGGGCTTCGATCAGGAAAACAGCATGAAGGTTGCTCGGGTGA
TTTATCAGGAGCTGGGCATCGGCGCGGTGGCGATCACCGATCGCGACAAGCTGCTGGCGTTTATCGGCATCGGCGACGAT
CACCACCTGCCGGGCACGCCGATCGCCTCGGTGCATTCGCATCGCGCCATCGACAACAACGAGGTGGTGTACGCCGACGG
CAATCAGCTCTCTTACTGCTGCTCGATCAATCCGGCCTGCAAGCTGGGATCGACGCTGGTGATCCCGCTGCGCGGCGAAA
ACCAGCGGGTCATCGGCACCATCAAGCTGTATGAACCGAAAAGCCAGCTGTTCAGCACCATCAACCGTACGCTGGGCGAA
GGCATCGCCAGCCTGCTGTCGGCGCAGATCATGGCCGGACAGTACGAGCGCCACAAGCAACTGCTGGCGCAGTCGGAGAT
CAAGCTGCTGCATGCGCAGGTCAATCCGCATTTCCTGTTCAATGCCTTGAATACCCTGGTAGCGGTGATCCGCCGCGATG
GCGAGCGCGCCTGCGATCTGGTGCAGTCCCTCTCGACCTTCTTTCGTAAAAACCTCAAACGCTCGGATGACGAAGTCAGC
CTGGCGGACGAAATTGAACATGTGAACGCCTACCTGCAGATAGAGAAAGCGCGCTTCGCCGATCGGCTGGAGATCGCGGT
ATCGTTGCCGGAGGCGCTGTTGGCGGCGCGGCTGCCGGCGTTTTCGCTGCAGCCGATCGTCGAGAATGCCATCAAGCATG
GCACCTCGCATCTGTTGGGCGTGGGCCGCATCGAAATCGGCGCCTGCTGCGAAGGCGAGCATCTGCTGTTGCAGGTGACG
GACAACGCCGGGCTGTTCCAGCCGAAACCGGACGGCAGCGGCCTGGGCATGAACCTGGTGGATAAACGCATTCGCGTGCG
CTACGGCGAAGGCTATGGCGTGCAGGTGGATTGCCGGCCGGATGCCTACACCCGCATTACGCTTAATGTCCCTATGGAGA
GGGCCGCCTGATGTTAAACGCACTGATTGTTGACGATGAACCTTCCGCGCGCGACAACCTGCGCCACCTGCTGGAAGCTG
AAGCGGGGATCTCGATTATCGGCGAGTGCGCCAACGCCATCGAAGCCATCAGCCAGATCCACCGGCTGCAGCCGGACGTG
GTGTTTCTCGATATCCAGATGCCACGCATCAGCGGGCTGGAAATGGTCGGCATGCTGGATCCCAACCGGATGCCGCACAT
CGTGTTTCTGACCGCCTACGACGAATACGCGGTGCAGGCATTCGAGGAGCACGCCTTCGATTATCTGCTGAAGCCGGCGG
AGCCGATGCGGTTGAGCAAGACGCTGCAACGCCTGCGGCAGCGCAGTGCGCCGCAGGATGTGACGGCGCTGGATGAGAGC
GCCGGTTACCTGAAATACATTCCCTGCACCGGCCACAGCCGCATCTATCTGTTGCGATTCGATGAAGTGCTGGCGATCCG
TTCCAAGCTGAGCGGGGTATTCGTGGTGCGCAGCGACGGCATGGAATGTTTCACCGAGCTGACGCTGCGCACGCTGGAAA
GCCGTACGCCGCTGGTGCGCTGCCATCGGCAGTATCTGGTCAACCTGGAGCAGGTGCGCGAGATCCGCTTCGAAGAGGGC
GGCGCGGCGGAGATGATCATGTCGGCCGGCGATCCGGTGCCGGTCAGCCGGCGCTATTTGAAGGCGCTGAAGGAGCAACT
GGGGCTGCGGGGGTGACGCAGATCTTAGGGGGATTCTGAAAAGACAGGCATCATGGGCGTCCCGACGGCGCCCTTTTTGT
TTGTCCTTGACGGGGTTACGCGGCGCTTATAGCTTTATTGCATCAACAGGCGCGTTTTGCGCCGCGTCAGCGTCAAAGGA
ACCGAAAATGAGTGAACCACGGATTATCGCCAAAGCGATGAAAGACGGAAAACCGGAGCAGGATCTGGTGATTTTGCCTG
CGTTGGCCAACCGCCACGGGCTGATCACCGGGGCAACCGGCACCGGCAAGACGGTGACGCTGCAGAAAATGGCCGAGCAG
TTCTCGCGCATCGGCGTGCCGGTGTTCCTGTCGGACGTGAAGGGCGATCTGTCCGGCATTGGCGCTGAGGGCGCGCCTTC
CGAGAAACTGCAGGCGCGTCTGGCGGCGATTGGCGTCACCGACTGGCAGCCGCAGGCCTGCACCATTATCCCGTGGGATA
TTTACGGCGAAAAGGGCCACCCGATCCGCGCCACGATTTCCGATCTCGGGCCGCTGCTGTTGGGGCGACTATTGGATCTG
AACGAGGTGCAAAGCGGCGTGCTGCAGCTGGTGTTCAAAATCGCCGATGACAATGCGCTGCTGTTGCTGGACATGAAGGA
TCTGCGCGCCATGGTGCAGTTCGTCGGCGACAACGCCAAACAATTCCAAACCCAGTACGGCAATATCTCTGCCGCCTCTA
TCGGCGCCATTCAGCGCGGATTGTTGACGCTGGAAGAGCAGGGGGCCAACCAGTTCTTCGGCGAGCCGATGCTGGACATC
AACGATCTGATGAAAACCGACGCCAACGGCCACGGCGTGATTAATCTGCTGGCGGCGGACAAGCTGATCAATCAGCCGAA
GCTGTATTCGGTGTTCCTGCTGTGGCTGCTGGCCGAGCTGTTTGAGCACCTGCCGGAAGTGGGCGACCCTGAACAGCCGA
AGCTGGTGTTCTTCTTCGATGAGGCGCACCTGCTGTTCAACGATGCGCCGGCGGCGCTGGTGACCAAGATTGAACAGGTG
GTGCGCCTGATCCGCTCGAAAGGCGTCGGCATTTACTTCGTCACCCAGAACCCGCTGGATATCCCGGACAGCGTGCTGGG
CCAGTTGGGCAACCGCGTGCAACATGCGCTGCGCGCCTTTACCCCGCGCGATCAGAAGGCGGTGAAGACGGCGGCGCAAA
CCCTGCGCGCCAACCCGGCCTTCGATGCCGAAACGGCGATCACCGAGCTGGGCGTGGGCGAAGCGTTGGTGTCGTTCCTC
GACGAGAAGGGCCGGCCGAACGTGGTGGAGCGGGCGATGGTGATCGCGCCGGAATCCAAGATGGGCATGCTCGGCGCGGA
AGGGCTGAACAGCGCGATCAACAAGTCGCCGCTGTATGGCCGCTATGAAGACATGATCGACCGCGAGTCCGCCTACGAGA
AGCTGTCGTCGGGCGGTTTCGCCACCGTCGGCACTGCGCAGCAGGGGCAGCAACCGCAGGCGCAAGCGCAGCAACAGACG
GGCGGCGGCCTGATGGACGGTTTGAACGAACTGCTGTTCGGTTCCACCGGCCCGCGCGGCGGCAAACGCGACGGCATCGT
CCAGACCGCCGCCAAGAGCATGGCGCGCGATCTCGGCCGCCAGATCCTGCGCGGCGTGCTGGGCTCGATCACCGGCGGCC
GTAAAAAGTAAGCGGAAATTATCGTCGGCAGCGGCGGGTTAAATCAGTACACTGTGGCGGCATTTTTCTCTGCCGGACCT
AACATGCTGCTGCTGATCGATAACTACGACTCCTTTACCTATAACCTTTACCAGTACTTCTGCGAATTGGGCGCCGAGGT
GATGGTGAAGCGCAACGATGAGCTGCAGCTGGCCGATATCGAGCGGCTGGCGCCGCAGCATCTGGTGATTTCCCCTGGCC
CCTGCACCCCGAACGAAGCGGGCATCTCGCTGGCCGCTATTCGTCATTTCGCCGGCAAACTGCCGATCCTCGGCGTGTGC
CTGGGGCACCAGGCGCTGGGGCAGGCGTTCGGCGCCGAGGTGGTGCGCGCCCGCGCGGTGATGCACGGCAAAACTTCGGC
CATTCGCCATCTGGGCGTCGGTGTGTTTCGCGGCCTGAACGATCCGCTGACCGTGACCCGCTATCACTCGCTGGTGCTGA
AAGCCGATACGCTGCCGGACTGTTTTGAAGTGACCGCCTGGAGCGAACGCGACGGCGTGCGCGACGAGATCATGGGCATC
CGCCACCGCACGCTGGCGTTGGAAGGCGTGCAGTTCCATCCGGAAAGCGTGCTCAGCGAGCAGGGCCATCAGCTGCTGAA
TAACTTCCTCAACCGTTAATCCCGATGCGTTTTTTTCGCTCGTCAGGCGTTTTGCGTTTGCGCTTGATTGGTTTTTTATG
CATATTTCGTGATTATGTTTTCAATCTAATATTACGATAGCGCTGAAAAACCTTCAGGGTGGAGCCGAAAATGACTGAAA
AATCCGCAGTGAGCCGCAGCACCTTTGACCAGGTGATCCTGCCTGTTTATGCACCGGCCCAGTTTGTGCCGGTGCGCGGC
CAAGGCAGCCGAGTCTGGGATCAGCAGGGAAAAGAGTACATCGATTTTTCCGGCGGCATCGCGGTGACGGCGCTGGGGCA
CTGCCATCCGGCGCTGGTCGAGGCGCTCAAGCGTCAGGGCGAGACTCTGTGGCATACCAGCAATGTCTTCACTAATGAAC
CGGCGCTGCGCCTGGCGAGCAAACTGATCGACGCCACCTTTGCCGACCGGGTGTTCTTCGCCAACTCCGGCGCAGAGGCC
AACGAAGCGGCGTTTAAACTGGCGCGTCATTACGCCATCACCCGCCACAGCCCGTACAAAACCAAAATCATCGCCTTCTA
TAACGCGTTCCACGGCCGCACGCTGTTCACCGTGTCGGTGGGCGGGCAGGCCAAATACTCCGACGGGTTCGGGCCGAAGC
CGGCCGACATCGTACACGTGCCGTTCAACGATCTGGCGGCGGTGAAAGCGGTGATGGACGACCATACCTGCGCGGTGGTA
ATGGAGCCGATTCAGGGCGAGGGCGGCATTACGCCGGTCGACGCCGGCTTCCTCAAAGGCGTGCGCGAGCTGTGCGACCA
ACATCAGGCGCTGCTGGTGTTCGACGAAGTGCAAAGCGGCATGGGGCGCAGCGGCAAGCTGTTCGCCTATATGCATTATG
GCGTGACGCCGGACATTCTCACCACCGCCAAGGCGTTGGGCGGCGGTTTCCCGGTCAGCGCCATGCTGACCACCGAAGAG
ATTGCGTCGGTGATGCAGGTGGGCACTCATGGCACCACCTACGGCGGCAACCCGCTGGCCTGCGCGGTGGCGGAGGCGGC
GTTGGATGTGATCAATACGCCGGAAGTGCTGAGCGGCATCGAACAGCGCCACGCGCTGTATGTGCAGGTTTTGCAGGATA
TCGGCGATAAATACGGTATTTTCACCGCCATTCGCGGCATGGGGTTACTGATCGGCGCCGAGCTGACGCCGCATTATCAC
GGCAGAGCGCGCGATTTCCTCACCGCCGCCGCCGCGCGTGGGCTGATGATCCTCAACGCCGGGCCGAACGTGATCCGTTT
TGCGCCGTCGCTGGTGGTGGAGCTGCAGGATATCGAGGCCGGCATGGCGCTGTTCGAGCTGGCGGTGCAGGATGTGATCA
ACGCCTGAAGCCCGTGCGGCGCATGACGGGGCGCGGCATGCCGCGCCCTTATTGATCGCGCAGTTTGCGCTTGAGCCAGA
TGCCGTGGTGTGGGCGCTGGCGCCAGGCCAGCGACGAAATGGTATGCATCACGTTCAGGTGCGACAGGATGCGGCGCAAA
TGACGTTCCATCTCGGTGACGGGCATCTCCGGATGCAGATCCGGTGGCTGCATGATGCCGCTGTTGCCGCTGCTCGGGCC
GTCGTATTCCAACCGCTGCTGGCAGCTTTGCAGCGCGATTTCACAGGTTTGCAGATAGGCTTCCGCCAGTTTCGGCGTCA
GCATGTAGTGCTCGCGCGCCAGAATGGTCATGGCGTTCAGGTGTTCGACGATGAACTGGCTGTGAGTGACCCACAGCCGC
ATGTCCGCCAGATAATTCGACGCGAACCCCGGTTCCTGCATCGCCTGATTGAGTGAGGTGAACAGCGCGTTGTGCGCCTG
GTTGACCTGCATGCGGGTATAGGCCAATGCGGTGGCGTCCGGTTCCGGTTGCTTCAGCATCAGCCGCAGCGCGGCTTGAT
CGTTTTCCAGCGCCTGATGGGCATTCTTGCGCAGCAGCCCGCTTTGCCACTGCGGCCACAGCCAAATGGTGCCGCCGAAC
GCCAGCACGCAGCCTATCAGCGTATCGATCAGGCGCGGTACCAGAAAATGCGAGCCGTTCAGCGCCAGCAGTTGCAGGGT
GTAAACCGCCGTGACCGTAAAGCCAATCACCGACAGCCCGTAGTTCTTGCGCGAAACCAGGTAGGCCAACAGCGTGATCA
CCAGCATGATGCTCAGCGTTTCTCCTTCCGGCAGCTGCAGCTGCAACAGCCCGGCCGCCAGCAACAGTCCGGCAATCGTG
CCCAGCGCACGGTGCTGAATACGCACCCGGGTGGCGTTATACCCGTTTTGGCTCACCAGCATGATGGTGAGCAGGATCCA
GTATGGCTTCGGCAGGTTGAAGACCGCACCCAGGCTGCTGCCGACCGCCAGCGTCACCCCCAGCCGCGCGGCGTTGCGCA
GGGCGGTGGATTTGAACGACAGATAGCTGGCCAGCGCCGGCCAAAACGGCAGGCGGTGCTGGCCGGGCATCAGGTCGCGG
CGGTACAGCGGATGCTGGGTGCGCAGCAGGCGGGCGATGCGGCTGAAGTGGTAATAACAAAACTGGCCGACCGGGTTATC
GGGATGCTGCGCCGCCATTTTTTCCAGCGCCGCCAGTTCGTGGCTCATGGAGAAGCGCTTCGAATGCTGATGGTAGAGGA
TATCGTGCGCCACCACGCGCAGCCGGCCGGCGATCACCAGTGCATTGCGGCGAATGATCGCTTCGGCCTGGCTCTGCTCC
ACCAGTTTTTGTACTTCCTCCGGCAAATGCAGGCTGACGGTGATGTGCTCCTGCAGATCCATCGCCACCTGAAAGGCGCG
CTGCAGGCGCTTTTGTTCGAGGTTGTTGGCGTGCGGCAGGAAATTGAGCTGTTGGTACAAAAGGCTGATCAGATCCATCA
CCTTTTGTTGGCGTACCAGCAGCGGCGGCAGCGCGGTTTGCGGATCGGTGTGCTGGGTCAGCAACGAGTATTTGGCTTCG
AAATAGTCCGCCAGCTCCAGGTAGAGCTGGCTCAGCGTCTCGCGCATCGGCTGCTCTTTCCACAGCTTGAACCAGAACCA
GGTGAATAAGCCGTACCAGACGGTGCCGATCGCGTACAGCAGCGGCGCCTGCCAGAGAGGTACCGTGCCGGCCGTGCTGA
GGGCGAAAATGGCGGCCACCAGCGCCGCCGGCAACAGCCGGGCGTGCAGCGGGCTGATTTCACCGGTGACGCCGAGCAGC
AGCGCCAGGCCCAGCATCAGCGCCGGCAGCGGCACGTGCCACAGCAGTGCCTGTTGCAACAGCACGCTGCTGAAGGCGAA
CAGCGAGCCGCCGACGATCAGCCGTTTAAAGAAGCGCTTATGCGGCGTGTCCAGACCGGCGATATTGCAGCAGGCGGGCA
CCAGAGAGAACATCAGGCCGAGCTGCAGCTGGCCTATCAACAAGCCGAACAGCACCGGCAGGCACAACACCAGCGTTTGT
CGCAGTGCGTAGTTGATTTCCGGGTGGTAGATCAGGCGGCGCCACATGGCAGAGAGCAGATAAAAAAACGGCGCAGATTG
CGCCGTTTCTTCGAAGATTAACGGGTGCCGTAGACGACAATGGTTTTGCCGTGGGCGGAAATCAGGTTTTGATCTTCCAG
CATTTTCAGAATACGGCCAACGGTTTCACGCGAGCAGCCGACGATCTGGCCGATCTCCTGACGGGTGATCTTGATCTGCA
TGCCGTCCGGGTGAGTCATGGCGTCGGGTTGCTTCGCCAGATTCAGCAGGGTTTGCGCGATGCGGCCGGTCACGTCCAGG
AAGGCGAGGTTGCCCACTTTTTCGGAGGTGACCTGCAGGCGGCTCGCCATTTGGGCGGACAGACGCATCAGGATGTCCGG
GTTCACCTGGATCAGTTGGCGGAATTTCTTGTAGGAAATTTCGGCCACTTCACAGGCGGTTTTCGCGCGAACCCAGGCGC
TGCGCTCCTGGCCTTCTTCGAACAATCCGAGCTCGCCGATGAAATCCCCCTGGTTGAGGTAGGACAGGATCATCTCTTTA
CCTTCTTCATCCTTGATCAGCACCGCGACGGAGCCTTTCACGATGTAGTAAAGCGTTTCGGCCTTTTCACCTTGGTGAAT
CAGCGTACTCTTCGATGGATATTTGTGGATATGGCAATGAGACAGGAACCATTCGAGAGTAGGGTCTGTTTGCGGTTTGC
CGAGAACCATTCGCTGTTATCCTCTGTTGTTATCGCTGCCTTGTGTCACAGGGGTCAGAGTTCCCTGTAAAACCCGCCTG
TAGCCGCAGTCATGAGCGAGGGCTACCGGCAAGTTTTGAGGCGTGTCATAAAAATACGCTGTCGCTCTAGCATATTAACT
TGCCGTAAGCGCTGCAAGCTACATTCTGTTAACATACCGGTAAAGGAGCCTTTCTCTGGGCGTTTCCCTGAAATACAGTG
TCCCGGAAAGATTTATTGCGGCTCTGTTTGTAGCACAGAGTAAGGCGGGTGTCTCGTGTTGTCTCGCTTCAGCATGATTA
GCATCAGGTTACGTTGCCTGTTTCTATGCGAAAGCGTACTCTGATTTTAAGAAATCAACCGGAGTGACCAGAATGCAGGC
AAGAGTTAAATGGGTGGAAGGGTTAACGTTTTTGGGTGAATCGGCCTCCGGCCATCAGGTGCTGATGGACGGCAACGCCG
GTGATAAAGCGCCCAGCCCGATGGAGATGGTGCTGATGTCGGTGGGCGGCTGCAGCGCGATCGACGTGGTCTCCATCCTG
CAAAAAGGGCGCAACGACGTGCGCGACTGCGAGGTGAAGCTGACCTCCGAGCGCCGCGAAGAAGCCCCGCGGTTGTTCAC
CCATATCAACCTGCACTTCATCGTTACCGGCCAGGATCTGACCGACAAAATCGTTGAGCGAGCGGTGAACCTGTCGGCGG
AGAAGTACTGCTCGGTGGCGCTGATGCTCAACAAGGCCGCCACGGTGACCCACAGCTTCGAGATCCGCCAGCTGGCGTAA
TCGAGACGGAGCGCGGCTCGGCGCCGCGCTCAACGCGCTTATTCGATCTTCTTGCCTTCCAGCAGCCGCTGCACCAGCGG
CGCCATGATCAGCTCCATCGCCAGCCCCATTTTGCCGCCCGGCACCACTAACGTATTGATGTGCGAGATAAACGAGCCCT
GCAGCATCGCCAGCAAGTAGGGGAAGTCGATCTGGTCCAGGCCGCGGAAGTGGATCACCACGAAGCTTTCATCCAGTGAG
GGAATGGCCTTGGCGGCGAACGGGTTGGAGGTGTCCACCGTCGGCACGCGCTGGAAGTTGATGTGGGTGCGCGAGAATTG
CGGCGTAATGTAGTTGATGTAGTCTTCCATCGAGCGCACCACCGAATCCATCACCGCTTCGCGGGAGTGGCCGCGTTCGC
CGGTATCGCGGATCAGCTTCTGGATCCACTCCAGGTTGACGATCGGCACTACGCCGACCAGCAGATCGACGTGTTTGGCC
ACGTCATGGTGCTCGGTGACCACGCCGCCGTGCAGACCCTCGTAGAACAGCACGTCGGTCGGCGCCGGCAGCGGCTCCCA
CGGGGTGAAGGTGCCCGGCACCTGATTGTAGGGCACCGCTTCGTCGTAGGTGTGCAGGTACTTGCGCGAACGGCCGGTGC
CGTTTTTGCCGTACTCGATAAAGCTCTGCTGCAGCAGGCCGAAGTCGTTGGCCTCGGGGCCGAAATAGCTGATGTGTCTG
CCCAGATCGCGCGCCTTGCGGATCGCCGCGTCCATTTCCGGCCGGGTATAGCGGTGGAAGCTGTCGCCCTCCAGCTCGGC
GGCGCGAATGTTGAGCTGCTGGAAGATTTTGCGGAACGCCACGCTGGTGGTGGTGGTGCCGGCGCCGCTGGAACCGGTCA
CCGCGATAACGGGATGTTTGGCAGACATGGTGGTTGTCACTCCGTGTTGAATGCGCCGGCGTCAGGGGATTATTGTGGCT
CTTGTTGACGCTCTCTATGTCAGGAAAAAATGGCGCGCGCTGGTTTGCAATGTCCCATTGTTACCTGATTTTTTCCGTCA
GTCATAGAACCGGGCGCCACTAAATTTCTTCCTGCCCGGCGCGGAACTGGCCGCGCGGCATGATGTTGACGCTCTCGTGC
AGTTCCGACCACACCAGCACCACTTCGCCGTTTTTCAGCTGGCGGCGCACGTCCTCCACCTTCTGCTCCAGCGATCGTTC
GTGCTCGCCGTAATCGGTGCCTTCGCGCAGCACAAAGGATTCGATCAGGCTGTTCAGGGTGTCGGTTGCCAGTTCTTGCC
AGGGAATAATCACGTCGGAATGTCCAGATAAGGGGAAAGCCAGGCCGGAATGCGATGCTCCAGCCACATGTGCGGTTTTT
TCAGCGTGCCGCCGACGAAGCCGACGTGGCCGCCGAACTCAGTCAGCTGATATTCGATATTGCGCGGCAGGCCGGCGACG
TCGGGGATCACCTCAGGGGTCATGAAAGGGTCGTCCTTCGCATGGATGATCAGCAGCGGCGTCTGGATGGACGGCAACAG
CGGCAGGGCGCTGCAGCGGCGATAATAGTCGGTGGCGTCGCTGAAGCCGTGAATGCGCGAAGTGATGGCATCGTCGAACT
CGCGGATGCGCCGCAAACCGTTCAGCTGTGACAGCTTGAGCGGCAGGGTGTCCGGATAGTGCAACAGCTTGCGGGTGGCG
TTTTGTTTCAGCTGCCCCAGCAGGTAGCGCTGATAAACGCGGGAGAAGCCTTGCTCCATGCGGTAGGCGCAGGGTTCCAG
CATCAGCGGCGCCGAGACCACCACCGCCGCCTGCAGCAGGCTGTCGGCGCCTTGCTGCGCCAGATAGCAGGCCAGCATGT
TGCCGCCGAGCGAAACGCCTACCGCCGCGGTTGGCACTTCGCCGTAGCGGTCGCGCAGCCAGCGCAGAAAGAAGCGCGCG
TCTTCGGTTTCGCCGGAGTGATAGATGCGCTGTTTGCGGTTGGGCACGCCGCTGCAGCCGCGAAAGTGCATCACCACGCC
CAGCCAGCCGCGATCGCGCCAGGCGTTGAGCAGGCCATGCGCGTAGGGGCTGTAGAAGCTGCCCTCCAGGCCGTGGAACA
GCACCGCGCGCGGTTTGTCGCGCGCCTGCGCCGGATCCTCGCTCCAGGCGAGATCGACGAAATCGCCGTCGGGCAATTCC
AGCCGTTGCCAATGCGGTTTCAATAACACGCGGCGGCGCACCAGCCGCGGCAACAGCGTTTGCAGGTGCGGGTTACTGGC
CCCGGTCAGAGGGCGAAAGGTGTTAGGCATAGGCTGAGTAAAATGTTGTGGGCGGCTATTGTGAGATCCCTAGCGCACTG
TTAGCTTCAATACCAAGAATTAACAATGATACTGCAAAAAAGCGCCTTGGGTGAGGAGCACCCGTGCCATGGAACCGAGT
TTATTCCTTTCGATGCTGGGCTTCCTGTGGGTCGCGGCCATCACGCCTGGCCCCAATAATCTGCTGCTGACCACTTCCGG
CGCTAACTTTGGCTTTATGCGATCGCTGTGGCTGATGGTCGGCATCATGCTCGGCATGCAAAGCATTTTGCTGCTGGTGG
CGTTCGGCGTCGGCAGCCTGATCCTGATCTACCCGTCGCTGCACCTGATCCTGAAAATCCTCGGCAGTTTGTACCTGCTG
TGGCTGGCGTGGAAAGTCGCCACCGCCGCCTATGAAAAGCTGGAAACCGACGTGGCGCCGCCGCAGCCGGTGCGGCTGTA
TCAGGGCTGGCTGCTGCAGTTCCTCAACCCGAAAGCCTGGCTGATGGCGCTGGGCGCGGTGGCGAGCTTCAGCCTGGCGG
GCGATAAGTACAACGGTTCCATAGCGGCGATCGCGCTGGGCATTGTGGCGGTGAACATCGTCGCCGGCATTATCTGGCTG
GCGTTCGGCACCCTGATCGGCCGCCTGCTGCGCAGTAAAAAGGCCTGGGTTATCTTCAACGTTTCCATGGGGCTGCTGAC
GGCAGCCTGCGTATTACTGATTTGGCATTAAGGAGCGGAACGATGGCGGAAAACTATTATCACGTGGTCGCCTTTACCGG
CGAAGGGTTGCGCGGCAACCCGGCCGGGGTTTGCCTGCTGACGCAGCCGCTGCCGGCGGAGCGGCTGCAGGCGATCGCCA
ACGAGATCGGCCTGCCGGAAACCAGCTTTGTCTGGGATGACGGCGATATGACCGCCATCCGCTGGTTTACCCCGGAACGC
GAGGTCGATCTTTGCGGCCACGGCACCCTGGCGGCGGCGCATGTGATGTTCAGCGCGGTTAACCCGGCGCTGCGAGATAT
TCGCTTCCGTTCGGCCGGCGGCGAGCTGCTCGTCAAGCGCGATGCGCAGGACGGGGAGCGGCTGATACTTGATTTCCCCG
CCCGGCCGCCGCAGAAAGTCGCCGAACCGGCAGGCCTCGCGGCGCTGTTGGGCGTGCAGCCGCAGGAAGTGTGGCAGGCG
AAAGCGCTGCTGGTGGTGCTTGAAAACGAGGCGCAGGTGCGCGCGCTGCGGCCGGACATTCCCGCGTTGATCGCGCTGGC
CGGGCGTGCGGTCATCGTCACCGCGCCCGGTGACACTGTGGACTTCGTTTCGCGCTATTTCACGCTCGACGGCGGTGAGG
ATCCGGTCACCGGCTCCGCGCACTGCACGTTGATGCCTTACTGGACGGCGCGTCTCGGCCGCCATCGGTTGCACGCCCGG
CAGATTTCGGCGCGCGGCGGCGAGCTGTTCTGCGAACTGCAAGGGGACCGCACGCTGCTGGGCGGCTACGCTCACGTGTT
CTTGCGCGGGTCGATCGCGCTGTGATCCGCTTTAATATTACCTAAGGTAATAAAGAAGACTTTTTTATTCTTTTATCGCC
CGTCATCGCTCAGATAAAACTGTCAGCAACTGAACAGATTTTTATCAACGGAGCGCAACATGGCGGGCAAACTCTTTTCT
TTACGTAACGCGGCGCTGCTGGCGTTGTCGCTCAGCGCGGCCAGCGCCTACGCGGTGGACGTGACCGTGGCGTACCAGAC
GTCGGCGGAGCCGGCCAAGGTGGCGCAGGCGGAAAACAGCTTCGCCAAACAGTCCGGCGCGACCGTCGACTGGCGTAAGT
TCGACAGCGGTTCCAGCGTGCTGCGCGCGCTGGCCTCCGGCGACGTGCAGATCGGCAATATCGGCTCCAGCCCGCTGGCG
GTGGCCGCCAGCCAAAAACTCCCCATCGAAGTGTTCCTCATCGCCTCGCAGCTCGGCAGCTCCGAAGCGCTGGTGGTGAA
AAATGACATCAAAAGCCCGCAGGATCTGATCGGCAAGCGCATTGCGGTGCCGTTTATTTCCACCACCCATTACAGCCTGC
TGGCCTCGCTCAAACATTGGGGCATCAAGCCTGAACAGGTGAAGATCCTCAATCTGCAGCCGCCGGCCATCGCCGCCGCC
TGGCAGCGCGGCGACATCGACGGCGCTTATGTCTGGGCGCCGGTGGTCAACGAACTGGCCAAACAGGGCAAGGTGCTGAC
CGACTCCGCGCAGGTGGGCGAATGGGGTTCACCGACGCTGGACGTGTGGGTGGTGCGCAAAGACTTCGCCGAGAAACATC
CCGACGTAGTGACCGCCTTTGCCGCCAGCGCCCTGCAGGCGCAAAAGGCCTACCTGGCGGCGCCGGAACAGTGGCTGAAA
GATCCGAGCCATCTCAGCACGCTGGCGCGCCTGAGCGGCGTACCGGAAGCGCAGGTGCCTGAACTGGTTAAGGGGAACCG
TTATCTGCCGGTGGCCGATCAGGTTGCCCAACTCGGCCAGCCGGTGGACAAGGCAATCCGCGATACCGCCGAATTCCTCA
AGCAGCAGGGCAAGATCCCGCAGGTCGACAGCGACTACAGCGCTTACGTCACCGACCGTTTTGTGAAACAGGTGCAGGCT
GCGCCGCAGTCGTAAGGAAGCAGGATGCTAAACGTCAATCATCTTTCAGCAGAGTATCAGGGGCGGCCCGCGCTGCGTGA
CGTGTCGTTCCAGATCGCCGCCGGGCAACTGGTGGTGGTGCTCGGCCCATCGGGCTGCGGCAAGACCACGCTGCTGAATT
TGATCGCCGGGTTTATCGAGCCTTCAGCTGGCAGCATCACGCTGGATGGAACGCCCGTTCACGGCCCGGGGGCCGAACGG
GGCGTGGTGTTCCAGCATGAGGGCTTACTGCCGTGGCGCAACGTGGTGGACAACGTCGAGTTCGGCCTGCAACTGGCCGG
CATCGGCAAGGCGCAGCGCCGCCAGGTGGCGGGGCAGATGCTGCAGCGCGTGGGGCTGGCGGGCTATGAACAGCACTTCA
TCTGGCAGCTTTCCGGCGGCATGCGCCAACGCGTCGGCATTGCCCGCGCCCTGGCCGCCGATCCGCGTCTGCTGTTGCTG
GATGAGCCATTCGGCGCGCTGGACGCGTTCACGCGCGAGCAAATGCAGGAGCTGCTGCTGACCATCTGGCGTGATACCGG
CAAGCAGGTACTGCTGATCACCCACGATATCGAAGAGGCGGTGTTCCTCGCCAGCGAGCTGCTGCTGCTGTCGCCGGGGC
[truncated: 4,935,159 more chars]
